# Supplementary material for: PROmiRNA: a new miRNA promoter recognition method uncovers the complex regulation of intronic miRNAs
Source: Genome Biol. 2013 Aug 16;14(8):R84. doi: 10.1186/gb-2013-14-8-r84 (PMC4053815; doi:10.1186/gb-2013-14-8-r84)
Supplement: Additional file 2 — This file contains a list of all identified human miRNA promoters, together with their genomic coordinates, computed posterior probabilities, regulatory features, tissue of expression and miRNA age. [file gb-2013-14-8-r84-S2.XLSX]

## Sheet: supplementary_table_1
miRNA	chrom	miRNA_start	miRNA_stop	strand	tss_start	tss_stop	width (bp)	distance	type	normalized_tags	prior_probability	promoter_probability	backgorund_probability	CpG content	PhastCons score	TATA box affinity	top_10_TRAP_factors	FANTOM4 libraries	miRNA age
hsa-mir-100	11	122022937	122023016	-	122036466	122036485	19	13529	intergenic	0.30303	0.826655	0.643427	0.356573	0.236863	0.267969	0.244689	ZNF354C;HNF4A;ZEB1;znf143;Esrrb;MIZF;CTCF;NR4A2;NR2F1;Egr1	brain	v
hsa-mir-100	11	122022937	122023016	-	122053535	122053554	19	30598	intergenic	0.878788	0.915045	0.859149	0.140851	0.150948	0.0384252	0.620404	Stat3;ELK1;ESR1;EWSR1-FLI1;ESR2;HNF4A;TP53;ZEB1;ETS1;Zfx	embryo1	v
hsa-mir-100	11	122022937	122023016	-	122066882	122066901	19	43945	intergenic	0.121212	0.999134	0.99782	0.00218038	0.179458	0.260547	0.693473	MZF1_5-13;Klf4;Egr1;SP1;EWSR1-FLI1;Pax5;SPIB;MZF1_1-4;Myf;ETS1	T cells2	v
hsa-mir-101-1	1	65524117	65524191	-	65531943	65531962	19	7826	intergenic	1.84848	0.999674	0.999822	0.000177996	0.545609	0.284441	0.0365012	Nkx3-2;FOXC1;PPARG;AP1;Hltf;HLF;GATA2;NFE2L2;ESR2;CREB1	ureter-bladder;colon/spleen	v
hsa-mir-101-1	1	65524117	65524191	-	65533230	65533249	19	9113	intergenic	1.81818	0.999832	0.999905	9.5047e-05	0.990884	0.349087	0.0102975	T;SRF;Nkx3-2;RORA_2;Pax6;ESR2;Nkx2-5;NKX3-1;NR2F1;Ar	kidney-tumor;monocytic-cells;T cells;blood/lung;brain;T cells2;immune system cells	v
hsa-mir-101-1	1	65524117	65524191	-	65526189	65526208	19	2072	intergenic	0.909091	0.84531	0.761702	0.238298	0.339526	0.113504	0.333531	MZF1_1-4;TFAP2A;ZNF354C;EBF1;NF-kappaB;Klf4;NFKB1;ESR1;REST;MZF1_5-13	brain/testis/thymus;lung/liver	v
hsa-mir-101-1	1	65524117	65524191	-	65532864	65532884	20	8747	intergenic	1.84848	0.999935	0.999965	3.52645e-05	0.984939	0.410825	0.00106005	RORA_1;YY1;NR3C1;Nr2e3;ESR2;SRF;RORA_2;Nkx2-5;Nkx3-2;TEAD1	ureter-bladder;T cells2	v
hsa-mir-101-1	1	65524117	65524191	-	65534292	65534312	20	10175	intergenic	0.212121	0.992461	0.980428	0.0195717	0.543927	0.0617729	0.0973623	TP53;Mafb;REST;Zfp423;NFIC;SPI1;FEV;Pax2;Pax5;Egr1	T cells2	v
hsa-mir-101-1	1	65524117	65524191	-	65532366	65532386	20	8249	intergenic	1.12121	0.999969	0.999958	4.17888e-05	0.858828	0.446565	0.00781965	GATA2;ESR2;Nkx3-2;GATA3;T;Myb;NR4A2;NFE2L2;Hltf;Pax2	kidney-tumor;kidney;liver-tumor;adipose-tissue-1;adipose-tissue-2;blood/lung;adrenal gland/colon;brain/testis/thymus;brain;colon/spleen;leukemia cell line;acute myeloyd leukemia;T cells2;immune system cells	v
hsa-mir-101-1	1	65524117	65524191	-	65533397	65533419	22	9280	intergenic	2.60606	0.999719	0.999939	6.07275e-05	0.917289	0.319263	0.0103092	T;Nkx3-2;Pax6;RORA_2;REL;NKX3-1;SRF;Esrrb;NFYA;Ar	kidney-tumor;small intestine-tumor;large intestine-tumor;kidney;liver-tumor;adrenal gland/colon;brain;brain/testis/thymus;embryo1;brain;bone_marrow/liver;embryo-2;leukemia cell line;acute myeloyd leukemia;T cells2;immune system cells	v
hsa-mir-101-1	1	65524117	65524191	-	65531317	65531337	20	7200	intergenic	1.21212	0.999623	0.999545	0.000454723	0.135616	0.188894	0.798313	Nkx3-2;Myc;MAX;TEAD1;Mycn;USF1;PPARG;MIZF;YY1;Esrrb	liver-tumor	v
hsa-mir-101-1	1	65524117	65524191	-	65524691	65524710	19	574	intergenic	0.484848	0.995223	0.988255	0.0117448	0.210171	0.0571102	0.586443	RREB1;Tcfcp2l1;SP1;TFAP2A;Egr1;TP53;Spz1;PLAG1;Myc;ZNF354C	brain	v
hsa-mir-101-1	1	65524117	65524191	-	65527583	65527603	20	3466	intergenic	3.69697	0.380238	0.90561	0.0943898	0.19952	0.0341155	0.310247	ZEB1;REST;NHLH1;RELA;Zfx;znf143;Tcfcp2l1;Egr1;ESR1;CTCF	kidney-tumor;adrenal gland/colon;immune system cells	v
hsa-mir-101-1	1	65524117	65524191	-	65533739	65533759	20	9622	intergenic	1.21212	0.999783	0.999738	0.000262292	0.746657	0.294682	0.0637474	REL;NFIC;Pax6;TP53;CREB1;STAT1;Myf;Ar;HNF1B;Prrx2	embryo1	v
hsa-mir-101-1	1	65524117	65524191	-	65532376	65532415	39	8259	intergenic	6.81818	0.99997	1	1.2367e-07	0.872128	0.447862	0.00781964	GATA2;ESR2;Nkx3-2;GATA3;T;Myb;NR4A2;Pax2;NFE2L2;Hltf	cerebrum;kidney-tumor;kidney;liver-tumor;adipose-tissue-1;adipose-tissue-2;blood/lung;adrenal gland/colon;brain/testis/thymus;brain;colon/spleen;leukemia cell line;acute myeloyd leukemia;T cells2;immune system cells	v
hsa-mir-101-2	9	4850297	4850375	+	4804304	4804324	20	45993	intergenic	0.787879	0.999906	0.999819	0.000181291	0.500808	0.421972	0.000455096	PBX1;STAT1;SPIB;ARID3A;AP1;SRY;FOXO3;Nobox;znf143;HOXA5	small intestine-tumor	v
hsa-mir-101-2	9	4850297	4850375	+	4804617	4804636	19	45680	intergenic	1.66667	0.999885	0.999921	7.85722e-05	0.475595	0.409299	0.00139708	TP53;Gfi;Evi1;HNF1A;Foxq1;Gata1;FOXA1;GATA3;FOXI1;FOXF2	mammary gland	v
hsa-mir-101-2	9	4850297	4850375	+	4801709	4801728	19	48588	intergenic	0.212121	0.99577	0.988961	0.0110393	0.4543	0.160587	0.0493997	MZF1_1-4;MAX;EBF1;PPARG;STAT1;MZF1_5-13;RORA_1;USF1;EWSR1-FLI1;HNF4A	adrenal gland/colon	v
hsa-mir-101-2	9	4850297	4850375	+	4804049	4804069	20	46248	intergenic	0.181818	0.815861	0.629891	0.370109	0.39093	0.458187	0.00636511	STAT1;SPIB;Sox17;T;MZF1_5-13;FOXO3;Nobox;Stat3;SP1;HOXA5	leukemia cell line	v
hsa-mir-101-2	9	4850297	4850375	+	4839747	4839876	129	10550	intergenic	10.303	0.0786048	0.994957	0.00504274	0.155252	0.172697	0.0386157	NFIC;NFE2L2;NFATC2;Egr1;NFKB1;ESR2;Klf4;GABPA;Stat3;FEV	large intestine-tumor;HepG2;lung/liver;embryo-2	v
hsa-mir-101-2	9	4850297	4850375	+	4834692	4834711	19	15605	intergenic	0.0909091	0.829067	0.66338	0.33662	0.143471	0.444835	0.0085529	USF1;NFKB1;MAX;NHLH1;Myc;NFIC;Mycn;Arnt;REST;NF-kappaB	leukemia cell line	v
hsa-mir-103a-1	5	167987901	167987978	-	167989849	167989869	20	1948	intronic	2.18182	0.993014	0.997468	0.00253163	0.0739831	0.158656	0.483804	MZF1_1-4;ZEB1;NHLH1;NF-kappaB;CREB1;Tcfcp2l1;USF1;Mycn;GABPA;REST	small intestine-tumor;adrenal gland/colon;leukemia cell line;immune system cells	v
hsa-mir-103a-1	5	167987901	167987978	-	168005943	168005963	20	18042	intronic	1.21212	0.998333	0.997991	0.00200916	0.798267	0.204941	0.0448263	ZNF354C;TEAD1;PPARG;RREB1;SPIB;REST;CTCF;Myf;NFATC2;RUNX1	adipose-tissue-2	v
hsa-mir-103a-1	5	167987901	167987978	-	168006479	168006769	290	18578	host gene	31.7879	0.999933	1	2.23237e-11	0.797991	0.428516	0.00112338	RORA_2;Spz1;FOXA1;Pax6;NFIL3;Nkx3-2;FOXF2;Myb;ELF5;HNF1B	small intestine-tumor;blood/lung;adrenal gland/colon;lung/liver;leukemia cell line;acute myeloyd leukemia;T cells2;immune system cells	v
hsa-mir-103a-1	5	167987901	167987978	-	168006278	168006452	174	18377	host gene	18.5455	0.999927	1	8.77433e-10	0.789661	0.422436	0.0014383	Nkx3-2;FOXC1;Foxa2;Nkx2-5;NKX3-1;FOXA1;Nobox;FOXF2;NFIL3;Prrx2	small intestine-tumor;adipose-tissue-2;T cells;blood/lung;bone_marrow/liver;leukemia cell line;acute myeloyd leukemia;T cells2;immune system cells	v
hsa-mir-103a-1	5	167987901	167987978	-	167996134	167996153	19	8233	intronic	0.878788	0.99995	0.999912	8.75129e-05	0.556248	0.381591	0.0525947	Myb;Klf4;PPARG;RREB1;INSM1;Egr1;Pax5;SOX10;IRF2;MZF1_1-4	embryo1	v
hsa-mir-103a-1	5	167987901	167987978	-	167990874	167990893	19	2973	intronic	0.30303	0.987204	0.966879	0.033121	0.143426	0.236201	0.385212	Zfx;Spz1;Myf;PLAG1;Mycn;REST;Egr1;Pax5;Tcfcp2l1;ELK4	brain	v
hsa-mir-103a-2	20	3898141	3898218	+	3896261	3896280	19	1880	intronic	0.545455	0.998304	0.995969	0.00403111	0.396508	0.0770551	0.695279	MZF1_1-4;GABPA;SPIB;ELF5;Stat3;TFAP2A;NF-kappaB;ELK1;NFKB1;FEV	brain/testis/thymus	v
hsa-mir-103a-2	20	3898141	3898218	+	3889071	3889091	20	9070	intronic	0.121212	0.943354	0.868544	0.131456	0.314773	0.441322	0.0857905	INSM1;PLAG1;NF-kappaB;RREB1;Klf4;ZEB1;NFKB1;Egr1;PPARG;NHLH1	T cells2	v
hsa-mir-103a-2	20	3898141	3898218	+	3869569	3869625	56	28572	host gene	3.84848	0.998038	0.999893	0.000107397	0.70281	0.234685	0.0040023	T;Foxa2;ZEB1;FOXO3;PPARG;NKX3-1;ESR2;FOXA1;FOXL1;FOXF2	large intestine-tumor;HepG2;monocytic-cells;adipose-tissue-2;pancreas-tumor;T cells;blood/lung;adrenal gland/colon;brain/testis/thymus;embryo1;bone_marrow/liver;lung/liver;embryo-2;mammary gland;leukemia cell line;acute myeloyd leukemia;T cells2;immune system cells	v
hsa-mir-103a-2	20	3898141	3898218	+	3869116	3869136	20	29025	hybrid	1.66667	0.986822	0.990921	0.00907948	0.473853	0.118684	0.00860622		small intestine-tumor;HepG2;adipose-tissue-1;brain/testis/thymus;brain;bone_marrow/liver;brain lobes;mammary gland;leukemia cell line;acute myeloyd leukemia;T cells2;immune system cells	v
hsa-mir-103a-2	20	3898141	3898218	+	3896525	3896544	19	1616	intronic	0.212121	0.999999	0.999998	1.88594e-06	0.465996	0.0768622	0.620914	MZF1_1-4;SPIB;RUNX1;GABPA;Stat3;ELK1;STAT1;NF-kappaB;TFAP2A;NFKB1	adrenal gland/colon	v
hsa-mir-103a-2	20	3898141	3898218	+	3873598	3873617	19	24543	intronic	0.878788	0.98204	0.968716	0.0312839	0.480391	0.0808976	0.0305006	Ar;GABPA;NR2F1;SPIB;NF-kappaB;ESR1;Myf;REL;Tcfcp2l1;NR3C1	large intestine-tumor;leukemia cell line	v
hsa-mir-103a-2	20	3898141	3898218	+	3897245	3897263	18	896	intronic	1.21212	0.667816	0.625041	0.374959	0.186178	0.18985	0.00830217	ZNF354C;SP1;NFKB1;Klf4;RELA;ESR2;CREB1;Zfx;TFAP2A;EWSR1-FLI1	adipose-tissue-2	v
hsa-mir-103a-2	20	3898141	3898218	+	3869950	3870108	158	28191	host gene	12.9697	0.999931	1	7.65826e-09	0.886084	0.434735	8.47411e-05	STAT1;RORA_2;FOXI1;FOXL1;Foxq1;ARID3A;FOXF2;FOXD1;SRF;En1	cerebrum;adipose-tissue-2;leukemia cell line;acute myeloyd leukemia;immune system cells	v
hsa-mir-103a-2	20	3898141	3898218	+	3870090	3870109	19	28051	host gene	1.21212	0.999916	0.999899	0.000101399	0.875149	0.422819	7.86245e-05	RORA_2;STAT1;FOXI1;Foxq1;ARID3A;Evi1;FOXD1;SRF;SRY;En1	cerebrum;HepG2;adipose-tissue-2;leukemia cell line;acute myeloyd leukemia;immune system cells	v
hsa-mir-103a-2	20	3898141	3898218	+	3869495	3869628	133	28646	host gene	4.51515	0.997917	0.999941	5.89608e-05	0.68171	0.231193	0.00400272	T;ZEB1;FOXO3;PPARG;NKX3-1;FOXL1;FOXF2;RELA;SRY;Nobox	HepG2;blood/lung;adrenal gland/colon;embryo1;bone_marrow/liver;heart/muscle;colon/spleen;leukemia cell line;acute myeloyd leukemia;T cells2;immune system cells	v
hsa-mir-103a-2	20	3898141	3898218	+	3870491	3870511	20	27650	intronic	0.545455	0.999855	0.999655	0.000344683	0.833511	0.373497	0.0225493	Pax4;En1;GATA3;BRCA1;NFIC;Tcfcp2l1;Prrx2;FOXL1;NFIL3;NR2F1	adrenal gland/colon;lung/liver;leukemia cell line;acute myeloyd leukemia;immune system cells	v
hsa-mir-103b-1	5	167987909	167987970	+	167956791	167956811	20	31118	host gene	0.787879	0.999995	0.99999	1.04523e-05	1.0261	0.585847	4.24343e-05	GATA3;Nkx3-2;Sox2;HNF1A;HOXA5;Gfi;Sox5;IRF1;Lhx3;Pax4	small intestine-tumor	v
hsa-mir-103b-1	5	167987909	167987970	+	167956298	167956435	137	31611	host gene	16.6364	0.997666	1	5.59804e-08	0.916191	0.228819	6.29019e-05	ZEB1;Nkx3-2;Nobox;RORA_2;Hltf;FOXC1;Prrx2;HOXA5;Pdx1;NFATC2	HepG2;adrenal gland/colon;brain;bone_marrow/liver;brain lobes;colon/spleen;acute myeloyd leukemia;immune system cells	v
hsa-mir-103b-1	5	167987909	167987970	+	167956734	167956753	19	31175	host gene	2.81818	0.999993	0.999999	1.21704e-06	1.02674	0.568689	4.24349e-05	Nkx3-2;Sox2;HNF1A;HOXA5;IRF1;NR4A2;Pax4;Lhx3;Gfi;SRY	large intestine-tumor;leukemia cell line	v
hsa-mir-103b-2	20	3898149	3898210	-	3902106	3902125	19	3957	hybrid	0.30303	0.957174	0.89426	0.10574	0.282546	0.0150472	0.607554		brain	v
hsa-mir-103b-2	20	3898149	3898210	-	3935938	3935958	20	37789	hybrid	0.545455	0.990108	0.976746	0.023254	0.226207	0.362	0.369331		lung/liver	v
hsa-mir-103b-2	20	3898149	3898210	-	3936474	3936492	18	38325	hybrid	0.121212	0.993751	0.984398	0.0156019	0.143569	0.406141	0.347426		T cells2	v
hsa-mir-105-1	X	151560691	151560771	-	151597142	151597160	18	36451	intronic	2.90909	0.581309	0.901479	0.0985208	0.127546	0.167199	0.293971	MIZF;Esrrb;E2F1;PLAG1;PPARG;YY1;Pax5;MAX;Zfx;ELK4	cerebrum	m
hsa-mir-105-1	X	151560691	151560771	-	151596664	151596683	19	35973	intronic	0.30303	0.783671	0.578192	0.421808	0.173067	0.147492	0.393304	USF1;Stat3;MAX;YY1;ZEB1;Arnt;ELK1;Esrrb;REL;PLAG1	leukemia cell line	m
hsa-mir-105-2	X	151562884	151562964	-	151596664	151596683	19	33780	intronic	0.30303	0.783671	0.578192	0.421808	0.173067	0.147492	0.393304	USF1;Stat3;MAX;YY1;ZEB1;Arnt;ELK1;Esrrb;REL;PLAG1	leukemia cell line	m
hsa-mir-105-2	X	151562884	151562964	-	151597142	151597160	18	34258	intronic	2.90909	0.581309	0.901479	0.0985208	0.127546	0.167199	0.293971	MIZF;Esrrb;E2F1;PLAG1;PPARG;YY1;Pax5;MAX;Zfx;ELK4	cerebrum	m
hsa-mir-106a	X	133304228	133304308	-	133309041	133309060	19	4813	intergenic	2.36364	0.925638	0.977318	0.0226819	0.346709	0.456197	0.0125369	GABPA;MIZF;ZNF354C;Zfx;IRF2;Nkx3-2;ELK4;ZEB1;ELK1;NR2F1	embryo-2	m
hsa-mir-106a	X	133304228	133304308	-	133336311	133336330	19	32083	intergenic	2.30303	0.252509	0.520679	0.479321	0.177221	0.199209	0.142221	MZF1_1-4;PLAG1;Myf;MIZF;Spz1;TFAP2A;ESR1;HNF4A;PPARG;Mafb	lung/liver	m
hsa-mir-106a	X	133304228	133304308	-	133306564	133306583	19	2336	intergenic	2.45455	0.999935	0.999983	1.68639e-05	0.815477	0.261961	0.107205	FOXD1;Pax2;SRY;Gfi;AP1;ESR2;Myf;Foxd3;NR4A2;Stat3	embryo1	m
hsa-mir-106a	X	133304228	133304308	-	133338834	133338854	20	34606	intergenic	2.90909	0.13741	0.51216	0.48784	0.176054	0.218962	0.0597405	MZF1_1-4;Egr1;Mafb;Pax5;ESR1;NFE2L2;REST;Klf4;SOX10;TEAD1	brain	m
hsa-mir-106a	X	133304228	133304308	-	133306078	133306098	20	1850	intergenic	0.121212	0.999954	0.999883	0.000116542	0.801775	0.267296	0.106871	GATA3;AP1;CREB1;ESR2;YY1;Gfi;FOXD1;FEV;Pax2;Sox17	acute myeloyd leukemia	m
hsa-mir-106a	X	133304228	133304308	-	133305674	133305693	19	1446	intergenic	0.121212	0.999415	0.998528	0.00147233	0.725221	0.180441	0.00414799	CTCF;CREB1;FEV;REL;Sox17;NFE2L2;EBF1;TP53;Zfx;PPARG	acute myeloyd leukemia	m
hsa-mir-106a	X	133304228	133304308	-	133307833	133307852	19	3605	intergenic	1.36364	0.999982	0.999982	1.8453e-05	0.555358	0.427236	0.0226042	Nkx3-2;REST;CREB1;Zfx;T;MEF2A;FOXI1;Nr2e3;FEV;ESR1	blood/lung	m
hsa-mir-106b	7	99691616	99691697	-	99699287	99699306	19	7671	host gene	1.36364	0.999744	0.999743	0.000256855	0.849046	0.322614	0.000967891	NFE2L2;FOXL1;NKX3-1;IRF2;ARID3A;NFIL3;Pax4;Pdx1;IRF1;RORA_2	monocytic-cells;acute myeloyd leukemia	m
hsa-mir-106b	7	99691616	99691697	-	99694407	99694427	20	2791	intronic	0.121212	0.996892	0.992204	0.00779579	0.541617	0.113453	0.00457534	Stat3;NFATC2;EWSR1-FLI1;ELK1;ZEB1;ETS1;SPI1;ELF5;STAT1;SRF	acute myeloyd leukemia	m
hsa-mir-106b	7	99691616	99691697	-	99698343	99698367	24	6727	host gene	4.36364	0.997747	0.999926	7.37645e-05	0.746932	0.180122	0.0123637	AP1;RORA_1;NFE2L2;NFIL3;HLF;GATA3;FOXL1;Nkx2-5;STAT1;NR3C1	HepG2;T cells;brain;bone_marrow/liver;brain lobes;embryo-2;leukemia cell line;acute myeloyd leukemia;T cells2;immune system cells	m
hsa-mir-106b	7	99691616	99691697	-	99717463	99717482	19	25847	host gene	1.60606	0.999967	0.999976	2.41884e-05	0.527141	0.232591	0.320134	Nkx3-2;ZEB1;NR4A2;RUNX1;SPIB;NR2F1;Pax6;ARID3A;GATA3;Evi1	blood/lung;brain	m
hsa-mir-106b	7	99691616	99691697	-	99698944	99699073	129	7328	host gene	69.4545	0.998947	1	1.45891e-12	0.837603	0.237563	0.000866629	NFE2L2;FOXL1;NFIL3;Pou5f1;NKX3-1;ARID3A;RORA_2;Nkx3-2;En1;HOXA5	small intestine-tumor;large intestine-tumor;HepG2;T cells;blood/lung;adrenal gland/colon;brain/testis/thymus;bone_marrow/liver;lung/liver;mammary gland;leukemia cell line;acute myeloyd leukemia;immune system cells	m
hsa-mir-106b	7	99691616	99691697	-	99720168	99720188	20	28552	hybrid	2.42424	0.600067	0.848223	0.151777	0.235168	0.393618	0.000439958		large intestine-tumor	m
hsa-mir-106b	7	99691616	99691697	-	99699460	99699564	104	7844	host gene	8.36364	0.999414	0.999999	8.13563e-07	0.849387	0.274568	0.00133092	HNF4A;IRF2;NFE2L2;RORA_2;ARID3A;NFATC2;Pdx1;Pax4;T;SPI1	HepG2;blood/lung;adrenal gland/colon;bone_marrow/liver;heart/muscle;embryo-2;breast;leukemia cell line;acute myeloyd leukemia;immune system cells	m
hsa-mir-106b	7	99691616	99691697	-	99725238	99725256	18	33622	hybrid	0.30303	0.99998	0.999948	5.16932e-05	0.736224	0.511142	1.46231e-05		leukemia cell line	m
hsa-mir-106b	7	99691616	99691697	-	99696353	99696372	19	4737	intronic	2.48485	0.754846	0.925012	0.0749879	0.268765	0.377039	0.00105867	REST;NR2F1;Esrrb;GATA3;Spz1;NFE2L2;Klf4;TBP;MEF2A;HLF	adipose-tissue-2	m
hsa-mir-106b	7	99691616	99691697	-	99716718	99716738	20	25102	host gene	6	0.999997	1	2.25569e-08	0.620196	0.136057	0.631035	ZEB1;SPIB;Myf;Gfi;NR2F1;AP1;RUNX1;CREB1;Sox17;FOXD1	ureter-bladder;kidney-tumor;small intestine-tumor;large intestine-tumor;prostate/mammary_gland;T cells2	m
hsa-mir-106b	7	99691616	99691697	-	99697318	99697338	20	5702	host gene	1.36364	0.999901	0.999901	9.89501e-05	0.503232	0.363247	0.00303295	RELA;TEAD1;Tcfcp2l1;REL;Pax2;Pax5;Myb;Zfx;RREB1;znf143	monocytic-cells	m
hsa-mir-106b	7	99691616	99691697	-	99724685	99724705	20	33069	host gene	15.5152	0.991696	1	3.10383e-07	0.736437	0.154213	0.000409519	NFYA;Nkx3-2;SOX9;Sox17;ZEB1;CEBPA;SRY;Lhx3;Sox5;HNF1B	cerebrum;ureter-bladder;kidney-tumor;small intestine-tumor;large intestine-tumor;monocytic-cells;liver-tumor;adipose-tissue-1;adipose-tissue-2;thymus;T cells;blood/lung;adrenal gland/colon;brain;brain/testis/thymus;embryo1;bone_marrow/liver;lung/liver;heart/muscle;brain lobes;colon/spleen;embryo-2;mammary gland;breast;leukemia cell line;acute myeloyd leukemia;T cells2;immune system cells	m
hsa-mir-106b	7	99691616	99691697	-	99696573	99696592	19	4957	intronic	1.54545	0.909688	0.92651	0.0734902	0.371043	0.449142	0.00133822	NR2F1;znf143;SP1;RELA;REL;Esrrb;Spz1;Klf4;NFKB1;Gata1	brain	m
hsa-mir-106b	7	99691616	99691697	-	99718355	99718374	19	26739	hybrid	1.21212	0.742914	0.705546	0.294454	0.350862	0.105213	0.426764		bone_marrow/liver	m
hsa-mir-106b	7	99691616	99691697	-	99705269	99705289	20	13653	hybrid	3.06061	0.912674	0.987927	0.0120727	0.350817	0.493353	0.000180479		cerebrum	m
hsa-mir-106b	7	99691616	99691697	-	99698095	99698144	49	6479	host gene	7.18182	0.999479	0.999998	1.62287e-06	0.801001	0.261854	0.0159018	ZEB1;AP1;NFE2L2;CREB1;BRCA1;RORA_1;Myf;Mafb;Evi1;Gata1	cerebrum;ureter-bladder;kidney-tumor;small intestine-tumor;large intestine-tumor;HepG2;monocytic-cells;liver-tumor;adipose-tissue-1;T cells;blood/lung;adrenal gland/colon;brain;embryo1;bone_marrow/liver;lung/liver;heart/muscle;brain lobes;embryo-2;leukemia cell line;acute myeloyd leukemia;immune system cells	m
hsa-mir-106b	7	99691616	99691697	-	99716887	99716987	100	25271	host gene	47.3333	0.999999	1	2.50164e-14	0.694768	0.187985	0.633383	AP1;ZEB1;FOXF2;CREB1;FOXD1;Ar;RUNX1;SPIB;NR2F1;znf143	cerebrum;ureter-bladder;kidney-tumor;small intestine-tumor;large intestine-tumor;kidney;HepG2;monocytic-cells;adipose-tissue-1;adipose-tissue-2;T cells;blood/lung;adrenal gland/colon;brain;brain/testis/thymus;embryo1;brain;bone_marrow/liver;lung/liver;heart/muscle;brain lobes;colon/spleen;embryo-2;mammary gland;breast;leukemia cell line;acute myeloyd leukemia;T cells2;immune system cells	m
hsa-mir-106b	7	99691616	99691697	-	99697003	99697023	20	5387	host gene	2.39394	0.99998	0.999995	5.48912e-06	0.471013	0.456296	0.00139498	NFIC;znf143;RELA;REL;HLF;NR2F1;RREB1;SP1;MEF2A;NFIL3	large intestine-tumor;T cells;T cells2	m
hsa-mir-106b	7	99691616	99691697	-	99699953	99699973	20	8337	hybrid	2.36364	0.998488	0.999563	0.000437382	0.581299	0.220445	0.00239206		lung/liver	m
hsa-mir-106b	7	99691616	99691697	-	99697676	99697695	19	6060	host gene	1.39394	0.999715	0.999725	0.000275187	0.589639	0.293244	0.0170344	Myb;Zfx;CREB1;NR4A2;Stat3;Pax2;ELF5;T;NFATC2;Gata1	blood/lung	m
hsa-mir-106b	7	99691616	99691697	-	99717183	99717202	19	25567	host gene	2.48485	0.999973	0.999993	6.6759e-06	0.630094	0.244327	0.319953	FOXF2;CREB1;Pax6;ZEB1;FOXD1;ARID3A;NR4A2;Nkx3-2;RUNX1;SPIB	embryo1;immune system cells	m
hsa-mir-106b	7	99691616	99691697	-	99728710	99728729	19	37094	hybrid	1.69697	0.968457	0.97894	0.0210602	0.519652	0.0758937	8.03668e-05		HepG2	m
hsa-mir-106b	7	99691616	99691697	-	99709661	99709681	20	18045	hybrid	1.60606	0.616968	0.685073	0.314927	0.269098	0.389311	0.00110671		brain	m
hsa-mir-106b	7	99691616	99691697	-	99698102	99698153	51	6486	host gene	19.1515	0.999478	1	5.0865e-09	0.8071	0.26185	0.0159017	ZEB1;AP1;NFE2L2;GATA3;CREB1;BRCA1;RORA_1;Myf;Evi1;Mafb	cerebrum;ureter-bladder;kidney-tumor;small intestine-tumor;large intestine-tumor;HepG2;monocytic-cells;liver-tumor;adipose-tissue-1;T cells;blood/lung;adrenal gland/colon;brain;embryo1;bone_marrow/liver;lung/liver;heart/muscle;brain lobes;embryo-2;leukemia cell line;acute myeloyd leukemia;immune system cells	m
hsa-mir-107	10	91352504	91352584	-	91352791	91352811	20	287	intronic	0.030303	0.996554	0.992094	0.00790635	0.297607	0.343574	0.0474242	NF-kappaB;REST;Ar;NR2F1;NFKB1;Zfp423;PLAG1;NHLH1;Nkx3-2;EBF1	acute myeloyd leukemia	v
hsa-mir-10a	17	46657200	46657309	-	46688085	46688105	20	30885	host gene	2.66667	1	1	2.99299e-08	0.890045	0.781592	0.0201056	Nkx3-2;Gata1;AP1;Myf;FOXF2;ZEB1;En1;PPARG;GATA3;RORA_1	ureter-bladder;kidney-tumor;adipose-tissue-2;brain;brain/testis/thymus;brain lobes;acute myeloyd leukemia	v
hsa-mir-10a	17	46657200	46657309	-	46695884	46695903	19	38684	intronic	1.90909	0.999946	0.999973	2.70805e-05	0.595827	0.136764	0.414176	NFIC;Nkx3-2;NR2F1;NFE2L2;AP1;FOXF2;NKX3-1;FOXC1;IRF2;Esrrb	kidney;heart/muscle	v
hsa-mir-10a	17	46657200	46657309	-	46680079	46680098	19	22879	hybrid	0.878788	0.99993	0.999876	0.000123632	0.645055	0.223433	0.270648		large intestine-tumor	v
hsa-mir-10a	17	46657200	46657309	-	46702979	46702999	20	45779	intronic	0.878788	0.999998	0.999996	4.30748e-06	0.816361	0.547248	0.117104	YY1;NR3C1;Pax2;GATA2;Nkx3-2;ZNF354C;RUNX1;GATA3;Nkx2-5;En1	large intestine-tumor	v
hsa-mir-10a	17	46657200	46657309	-	46693363	46693382	19	36163	intronic	0.787879	1	1	1.2452e-07	0.649114	0.555835	0.382474	Nkx3-2;USF1;En1;MAX;CREB1;ELK4;T;Pax2;FOXC1;Esrrb	brain	v
hsa-mir-10a	17	46657200	46657309	-	46691893	46691912	19	34693	host gene	0.30303	1	1	2.14691e-07	0.804367	0.828567	0.00714912	TEAD1;YY1;NFE2L2;Pax2;Pax6;AP1;CREB1;T;FOXD1;NR3C1	blood/lung	v
hsa-mir-10a	17	46657200	46657309	-	46659446	46659465	19	2246	host gene	0.0909091	0.999929	0.999825	0.000174784	0.835912	0.312693	0.00130054	Nkx3-2;TEAD1;NR2F1;YY1;En1;AP1;HNF4A;HLF;Foxa2;FOXL1	leukemia cell line	v
hsa-mir-10a	17	46657200	46657309	-	46660127	46660147	20	2927	host gene	0.545455	0.99998	0.999953	4.72004e-05	0.645906	0.387376	0.0322773	SPI1;Nkx3-2;NFYA;ELF5;TEAD1;FEV;REST;HLF;Foxa2;PLAG1	lung/liver;acute myeloyd leukemia	v
hsa-mir-10a	17	46657200	46657309	-	46703421	46703441	20	46221	host gene	1.09091	1	1	1.63532e-08	0.854883	0.860985	0.117441	Nkx3-2;YY1;PPARG;RUNX1;BRCA1;ESR2;TEAD1;FOXD1;En1;Pax6	kidney-tumor	v
hsa-mir-10a	17	46657200	46657309	-	46658370	46658390	20	1170	host gene	0.757576	0.705721	0.545753	0.454247	0.196889	0.22262	0.0169241	Mafb;NR3C1;Pax2;MZF1_5-13;ESR2;YY1;SOX10;EWSR1-FLI1;Prrx2;MIZF	brain;T cells2	v
hsa-mir-10a	17	46657200	46657309	-	46657530	46657549	19	330	host gene	0.030303	1	1	6.94864e-09	0.670266	0.682268	0.0397832	Arnt;USF1;MAX;Myc;Mycn;TP53;PPARG;Pax2;TEAD1;Nkx3-2	acute myeloyd leukemia	v
hsa-mir-10a	17	46657200	46657309	-	46679113	46679132	19	21913	hybrid	2.12121	0.602472	0.795856	0.204144	0.406795	0.288425	0.133045		prostate/mammary_gland	v
hsa-mir-10a	17	46657200	46657309	-	46681082	46681101	19	23882	host gene	0.212121	0.997881	0.994452	0.00554844	0.474876	0.222217	0.0107533	RORA_1;Esrrb;NR2F1;NFE2L2;NR4A2;HLF;Tcfcp2l1;En1;NFYA;HNF4A	adrenal gland/colon	v
hsa-mir-10a	17	46657200	46657309	-	46703502	46703522	20	46302	host gene	2.12121	1	1	1.14775e-09	0.892175	0.940736	0.11936	Nkx3-2;PPARG;ESR2;RUNX1;BRCA1;TEAD1;FOXD1;Stat3;En1;Pax6	small intestine-tumor;kidney;prostate/mammary_gland;embryo1	v
hsa-mir-10a	17	46657200	46657309	-	46702777	46702798	21	45577	intronic	5.0303	0.999985	1	2.62832e-07	0.766318	0.440343	0.117239	YY1;T;ZEB1;Pax2;ZNF354C;MAX;Nkx3-2;NR3C1;Sox2;Nkx2-5	small intestine-tumor;large intestine-tumor;monocytic-cells;liver-tumor;adipose-tissue-1;adipose-tissue-2;pancreas-tumor;lung/liver;heart/muscle;colon/spleen	v
hsa-mir-10a	17	46657200	46657309	-	46662817	46662838	21	5617	intronic	0.181818	0.997947	0.994674	0.00532638	0.509538	0.183035	0.00127798	AP1;Myc;Mycn;SRY;Pax2;PPARG;FOXF2;FOXI1;Arnt;Foxa2	leukemia cell line;T cells2	v
hsa-mir-10a	17	46657200	46657309	-	46659832	46659851	19	2632	host gene	1.87879	0.999982	0.999991	9.39407e-06	0.832986	0.407228	0.00246933	Nkx3-2;TEAD1;SPI1;HNF4A;ELF5;HLF;FEV;NR2F1;GATA2;SPIB	kidney	v
hsa-mir-10a	17	46657200	46657309	-	46682329	46682359	30	25129	host gene	4.24242	0.997809	0.999919	8.07435e-05	0.372671	0.710756	0.0227037	NFIC;CREB1;ESR2;Nkx3-2;TP53;TFAP2A;Ar;NR4A2;Foxa2;FOXA1	kidney-tumor;small intestine-tumor;large intestine-tumor;prostate/mammary_gland;adrenal gland/colon;embryo1;embryo-2	v
hsa-mir-10a	17	46657200	46657309	-	46675721	46675741	20	18521	hybrid	0.666667	1	1	2.72731e-07	0.836692	0.747359	0.0665112		lung/liver;heart/muscle	v
hsa-mir-10a	17	46657200	46657309	-	46695400	46695420	20	38200	intronic	0.787879	0.98443	0.97026	0.0297401	0.635206	0.110594	0.0106054	Nkx3-2;FOXC1;FOXF2;Myb;AP1;GATA3;Evi1;Sox2;NFE2L2;NKX3-1	small intestine-tumor	v
hsa-mir-10a	17	46657200	46657309	-	46703913	46703952	39	46713	host gene	2.63636	1	1	3.91982e-08	0.703053	0.785429	0.00300728	Nkx3-2;RORA_1;MEF2A;FOXO3;Pdx1;En1;RORA_2;NR2F1;Prrx2;NR4A2	large intestine-tumor;liver-tumor;blood/lung;adrenal gland/colon;T cells2	v
hsa-mir-10a	17	46657200	46657309	-	46705618	46705637	19	48418	intronic	0.121212	0.887419	0.75771	0.24229	0.43871	0.399039	0.128556	ELK4;Sox17;Ar;TP53;Zfx;Gata1;SOX10;GATA2;Klf4;Nkx2-5	T cells2	v
hsa-mir-10a	17	46657200	46657309	-	46704159	46704178	19	46959	intronic	0.545455	0.999992	0.999982	1.79742e-05	0.594066	0.562602	0.0104884	Tcfcp2l1;NFIC;ZEB1;RORA_1;TP53;T;Nkx3-2;RORA_2;FOXO3;IRF1	brain/testis/thymus	v
hsa-mir-10a	17	46657200	46657309	-	46691560	46691580	20	34360	intronic	0.121212	1	1	2.86573e-07	0.702456	0.765986	0.0629774	NFE2L2;NR4A2;Pax2;CREB1;YY1;NR2F1;Nkx3-2;MIZF;GATA3;AP1	T cells2	v
hsa-mir-10a	17	46657200	46657309	-	46670932	46671011	79	13732	host gene	4.81818	1	1	1.76973e-10	0.830373	0.948426	0.00302454	Nkx3-2;ZEB1;T;TEAD1;REL;FEV;znf143;Stat3;Evi1;Ar	kidney;blood/lung;adrenal gland/colon;brain/testis/thymus;embryo1;brain;lung/liver;heart/muscle;embryo-2	v
hsa-mir-10a	17	46657200	46657309	-	46671383	46671410	27	14183	host gene	3.15152	0.999994	0.999999	7.2247e-07	0.726237	0.55939	0.00335857	Nkx3-2;ZEB1;Stat3;ESR2;ESR1;Ar;AP1;NHLH1;Zfp423;znf143	ureter-bladder;small intestine-tumor;large intestine-tumor;kidney;blood/lung;adrenal gland/colon;heart/muscle;colon/spleen;embryo-2;mammary gland;acute myeloyd leukemia	v
hsa-mir-10a	17	46657200	46657309	-	46683659	46683681	22	26459	hybrid	0.0606061	0.980371	0.954347	0.0456527	0.725946	0.063236	0.048188		immune system cells	v
hsa-mir-10a	17	46657200	46657309	-	46671003	46671145	142	13803	host gene	9.24242	1	1	3.2919e-11	0.814315	0.854315	0.00327549	TEAD1;Nkx3-2;T;ZEB1;FEV;REL;ETS1;ELF5;znf143;PPARG	blood/lung;adrenal gland/colon;brain;brain/testis/thymus;embryo1;brain;lung/liver;heart/muscle;embryo-2	v
hsa-mir-10a	17	46657200	46657309	-	46663393	46663413	20	6193	intronic	1.36364	0.993664	0.993651	0.00634927	0.603419	0.121662	0.00139479	YY1;ARID3A;RORA_2;Mycn;Myc;HLF;SOX9;Sox17;NFYA;FOXL1	pancreas-tumor	v
hsa-mir-10a	17	46657200	46657309	-	46681400	46681420	20	24200	host gene	1.66667	0.606549	0.691996	0.308004	0.445979	0.358555	0.0449034	NFE2L2;ZEB1;ESR2;RORA_1;AP1;Nkx3-2;CREB1;HNF1B;NFYA;NHLH1	ureter-bladder	v
hsa-mir-10a	17	46657200	46657309	-	46688311	46688414	103	31111	host gene	3.60606	1	1	1.59702e-08	0.927467	0.753728	0.0242075	En1;Myf;ZEB1;Gata1;AP1;Pax6;Zfp423;Evi1;RORA_1;NR4A2	kidney-tumor;prostate/mammary_gland;adipose-tissue-1;blood/lung;adrenal gland/colon;lung/liver;embryo-2;acute myeloyd leukemia;immune system cells	v
hsa-mir-10a	17	46657200	46657309	-	46692175	46692194	19	34975	host gene	0.787879	1	1	1.71916e-08	0.855088	0.95887	0.00723351	ZEB1;HNF4A;TEAD1;T;CREB1;YY1;Pax2;Pax6;GATA2;Zfp423	small intestine-tumor	v
hsa-mir-10a	17	46657200	46657309	-	46681847	46681866	19	24647	host gene	1.06061	0.989821	0.985379	0.0146207	0.364198	0.605508	0.0411534	Pax2;NHLH1;MAX;Nkx3-2;RORA_1;ESR2;HNF1B;FOXO3;Myf;CREB1	kidney-tumor	v
hsa-mir-10a	17	46657200	46657309	-	46703199	46703226	27	45999	host gene	3.15152	1	1	4.68003e-08	0.826224	0.653185	0.116605	YY1;BRCA1;FOXF2;Nkx3-2;Pax2;GATA2;RUNX1;AP1;ZNF354C;Pou5f1	small intestine-tumor;kidney;adipose-tissue-1;adipose-tissue-2;adrenal gland/colon	v
hsa-mir-10a	17	46657200	46657309	-	46670412	46670432	20	13212	hybrid	0.424242	0.999998	0.999995	4.68255e-06	0.650146	0.627585	0.00612229		monocytic-cells	v
hsa-mir-10a	17	46657200	46657309	-	46692838	46692858	20	35638	host gene	0.787879	1	1	1.1001e-10	0.91302	0.96874	0.383198	MAX;Tcfcp2l1;HNF4A;YY1;USF1;ZEB1;T;REL;Zfp423;Mafb	small intestine-tumor	v
hsa-mir-10a	17	46657200	46657309	-	46696118	46696137	19	38918	intronic	0.787879	0.999985	0.999972	2.83439e-05	0.600769	0.188087	0.446915	NFIC;Nkx3-2;Tcfcp2l1;CREB1;NR2F1;NKX3-1;NR4A2;Esrrb;Zfp423;Myc	small intestine-tumor	v
hsa-mir-10a	17	46657200	46657309	-	46690841	46690874	33	33641	host gene	3.24242	1	1	6.52744e-09	0.714162	0.801622	0.06194	Pax2;CREB1;BRCA1;NFE2L2;Sox17;RUNX1;FOXC1;IRF1;Ar;YY1	kidney-tumor;large intestine-tumor;kidney;blood/lung	v
hsa-mir-10a	17	46657200	46657309	-	46691279	46691299	20	34079	intronic	0.757576	1	1	4.7573e-07	0.57132	0.722533	0.0627354	Pax2;CREB1;NFE2L2;HLF;Ar;BRCA1;NR4A2;RUNX1;Sox17;AP1	brain	v
hsa-mir-10a	17	46657200	46657309	-	46702422	46702472	50	45222	intronic	1.57576	0.997775	0.998288	0.00171196	0.690815	0.234663	0.00127622	YY1;ZEB1;RORA_1;HOXA5;RORA_2;NR4A2;MAX;Sox2;CEBPA;TP53	small intestine-tumor	v
hsa-mir-10a	17	46657200	46657309	-	46667578	46667637	59	10378	host gene	8.78788	0.977061	0.999975	2.48356e-05	0.325061	0.558937	0.0107234	SRF;FOXA1;Evi1;Prrx2;Foxa2;NR3C1;Pdx1;NFE2L2;MEF2A;Egr1	ureter-bladder;kidney-tumor;small intestine-tumor;kidney;adipose-tissue-1;pancreas-tumor;blood/lung;lung/liver;embryo-2;T cells2	v
hsa-mir-10b	2	177015031	177015140	+	177001098	177001118	20	13933	hybrid	1.21212	0.999844	0.999812	0.00018842	0.65744	0.367125	0.00671555		adipose-tissue-2	v
hsa-mir-10b	2	177015031	177015140	+	176965053	176965071	18	49978	host gene	0.30303	0.999999	0.999997	3.01899e-06	0.769913	0.681987	0.000267464	Nkx3-2;Evi1;Foxd3;Nr2e3;Pax4;FOXA1;ARID3A;NR4A2;ETS1;HNF1A	blood/lung	v
hsa-mir-10b	2	177015031	177015140	+	177012087	177012107	20	2944	intronic	0.727273	0.999729	0.999443	0.000557051	0.502982	0.256169	0.00314834	NHLH1;SRF;MAX;NR4A2;NFIC;USF1;Pdx1;Mycn;ESR1;Foxq1	embryo-2	v
hsa-mir-10b	2	177015031	177015140	+	176994085	176994105	20	20946	hybrid	1.09091	0.999943	0.999921	7.87267e-05	0.86889	0.428347	0.0170546		kidney-tumor	v
hsa-mir-10b	2	177015031	177015140	+	177010317	177010337	20	4714	intronic	0.787879	0.975528	0.953636	0.0463643	0.109219	0.512051	0.0173461	NF-kappaB;ZEB1;RELA;NFKB1;NR3C1;MIZF;Mafb;REL;GATA2;Tcfcp2l1	brain	v
hsa-mir-10b	2	177015031	177015140	+	177004632	177004651	19	10399	intronic	1.09091	0.998433	0.997819	0.00218143	0.69287	0.124362	0.134893	RUNX1;Zfp423;RORA_1;Ar;ZEB1;Nkx3-2;ESR2;ESR1;Prrx2;Pdx1	kidney-tumor	v
hsa-mir-10b	2	177015031	177015140	+	176997475	176997493	18	17556	hybrid	0.212121	0.999922	0.999794	0.00020595	0.706389	0.37551	0.056262		adrenal gland/colon	v
hsa-mir-10b	2	177015031	177015140	+	176980464	176980484	20	34567	hybrid	0.909091	0.999997	0.999995	5.47279e-06	0.551187	0.559496	0.0763442		large intestine-tumor	v
hsa-mir-10b	2	177015031	177015140	+	176971660	176971749	89	43371	hybrid	67.2727	0.999999	1	9.91633e-16	0.812214	0.71735	0.00586764		small intestine-tumor;large intestine-tumor;monocytic-cells;blood/lung;embryo1;heart/muscle;colon/spleen;embryo-2	v
hsa-mir-10b	2	177015031	177015140	+	176984699	176984718	19	30332	hybrid	0.121212	0.972047	0.932417	0.0675829	0.15214	0.559059	0.0268241		T cells2	v
hsa-mir-10b	2	177015031	177015140	+	177001776	177001794	18	13255	intronic	0.030303	0.999734	0.999386	0.000613876	0.656223	0.273738	0.085951	SPIB;ESR2;CREB1;IRF2;Pou5f1;SRF;USF1;Foxd3;EWSR1-FLI1;Ar	acute myeloyd leukemia	v
hsa-mir-10b	2	177015031	177015140	+	176981224	176981243	19	33807	host gene	1.66667	0.999994	0.999996	3.93557e-06	0.661697	0.580039	0.00427239	Spz1;HOXA5;znf143;HLF;RORA_2;Gata1;FEV;HNF1B;NFIL3;Evi1	bone_marrow/liver;mammary gland	v
hsa-mir-10b	2	177015031	177015140	+	176968699	176968718	19	46332	hybrid	1.0303	0.999994	0.99999	9.64981e-06	0.497338	0.464437	0.150631		adipose-tissue-1;immune system cells	v
hsa-mir-10b	2	177015031	177015140	+	176986763	176986782	19	28268	hybrid	1.42424	0.999897	0.999904	9.60863e-05	0.791108	0.400713	0.0132447		small intestine-tumor;monocytic-cells;acute myeloyd leukemia;immune system cells	v
hsa-mir-10b	2	177015031	177015140	+	176973554	176973578	24	41477	host gene	3.81818	0.999998	1	9.65286e-08	0.608689	0.638515	0.0237483	ZEB1;Nr2e3;NFE2L2;HOXA5;YY1;Sox5;Lhx3;RORA_1;T;RUNX1	large intestine-tumor;kidney	v
hsa-mir-10b	2	177015031	177015140	+	176969233	176969256	23	45798	host gene	4.63636	0.999987	1	3.3363e-07	0.682586	0.535827	0.0019094	T;FEV;Pou5f1;IRF2;Nkx3-2;NR3C1;HLF;CREB1;FOXL1;Myc	kidney-tumor;small intestine-tumor;large intestine-tumor;kidney;monocytic-cells;adipose-tissue-1;blood/lung	v
hsa-mir-10b	2	177015031	177015140	+	176976435	176976455	20	38596	hybrid	0.787879	0.99333	0.987153	0.0128473	0.717881	0.160222	0.0117472		small intestine-tumor	v
hsa-mir-10b	2	177015031	177015140	+	176977491	176977511	20	37540	hybrid	1.42424	0.985518	0.986524	0.0134759	0.453734	0.121937	0.00117787		monocytic-cells	v
hsa-mir-10b	2	177015031	177015140	+	177011111	177011130	19	3920	intronic	1.66667	0.990646	0.993563	0.00643694	0.220415	0.553933	0.0216675	Mafb;ZEB1;Zfp423;RREB1;ELK4;AP1;Pax5;HLF;RUNX1;ZNF354C	mammary gland	v
hsa-mir-10b	2	177015031	177015140	+	177005406	177005426	20	9625	intronic	0.121212	0.995875	0.989668	0.0103316	0.601461	0.159187	0.0110753	NFE2L2;GATA3;AP1;IRF1;ZEB1;RORA_1;FOXO3;T;IRF2;Sox17	acute myeloyd leukemia;T cells2;immune system cells	v
hsa-mir-10b	2	177015031	177015140	+	176987419	176987493	74	27612	host gene	3.27273	0.999999	1	1.37328e-07	0.886153	0.664733	0.000581541	RORA_2;Nkx3-2;ELF5;STAT1;REL;SPIB;HLF;Pax6;FEV;IRF2	kidney-tumor;large intestine-tumor;adipose-tissue-1;bone_marrow/liver;acute myeloyd leukemia	v
hsa-mir-10b	2	177015031	177015140	+	176995230	176995250	20	19801	host gene	1.09091	1	1	4.00551e-07	1.05497	0.748106	0.0037094	HNF4A;SPIB;RORA_1;ZEB1;En1;RORA_2;PPARG;HNF1B;AP1;NFATC2	kidney-tumor	v
hsa-mir-10b	2	177015031	177015140	+	176994473	176994493	20	20558	host gene	2.93939	0.99998	0.999997	2.92332e-06	0.978152	0.486993	0.020025	YY1;ZEB1;T;SOX10;PBX1;SPI1;FEV;HNF1B;En1;FOXL1	brain/testis/thymus;bone_marrow/liver	v
hsa-mir-10b	2	177015031	177015140	+	176979884	176979905	21	35147	hybrid	0.030303	0.999999	0.999997	3.10959e-06	0.463712	0.639374	0.0386046		acute myeloyd leukemia	v
hsa-mir-10b	2	177015031	177015140	+	176971435	176971455	20	43596	hybrid	1.90909	0.999959	0.999979	2.09282e-05	0.65812	0.465397	0.00582965		small intestine-tumor;large intestine-tumor;kidney;monocytic-cells;embryo1;embryo-2;leukemia cell line	v
hsa-mir-10b	2	177015031	177015140	+	176986251	176986272	21	28780	hybrid	0.030303	0.999549	0.998961	0.00103928	0.657112	0.278638	0.059829		acute myeloyd leukemia	v
hsa-mir-10b	2	177015031	177015140	+	176981510	176981529	19	33521	host gene	1.90909	1	1	3.27797e-09	0.664108	0.821874	0.209915	Spz1;znf143;YY1;HOXA5;Nr2e3;AP1;RORA_1;NHLH1;RORA_2;FEV	kidney-tumor;kidney	v
hsa-mir-10b	2	177015031	177015140	+	176973768	176973788	20	41263	host gene	0.909091	1	0.999999	8.28801e-07	0.660107	0.72483	0.00787056	Nr2e3;ZEB1;YY1;HOXA5;NFE2L2;ESR2;T;Prrx2;Gfi;AP1	embryo1	v
hsa-mir-10b	2	177015031	177015140	+	176988461	176988480	19	26570	hybrid	0.909091	1	1	1.51101e-10	0.749167	0.862799	0.482563		large intestine-tumor	v
hsa-mir-10b	2	177015031	177015140	+	176970203	176970242	39	44828	hybrid	2.69697	0.218028	0.589597	0.410403	0.417579	0.274945	0.0328666		monocytic-cells;colon/spleen	v
hsa-mir-10b	2	177015031	177015140	+	176994925	176994944	19	20106	host gene	1.09091	0.999999	0.999999	9.14692e-07	1.02064	0.700114	0.00334468	GATA2;Nr2e3;En1;TEAD1;HLF;ZEB1;HOXA5;RORA_2;HNF1B;RORA_1	kidney-tumor;bone_marrow/liver	v
hsa-mir-10b	2	177015031	177015140	+	176973151	176973171	20	41880	hybrid	0.909091	0.999997	0.999994	5.67203e-06	0.610273	0.529624	0.115386		large intestine-tumor	v
hsa-mir-10b	2	177015031	177015140	+	177001307	177001327	20	13724	host gene	2.18182	0.999913	0.999969	3.12231e-05	0.774118	0.401465	0.00671302	Nkx3-2;GATA2;ESR2;FOXC1;CREB1;AP1;Nkx2-5;BRCA1;Pdx1;Pou5f1	kidney-tumor;embryo-2	v
hsa-mir-10b	2	177015031	177015140	+	176988139	176988159	20	26892	host gene	0.121212	1	1	1.79989e-10	0.823705	0.87951	0.477355	SOX10;TP53;Sox17;NR2F1;CREB1;SOX9;Esrrb;AP1;NFE2L2;HLF	acute myeloyd leukemia;T cells2	v
hsa-mir-10b	2	177015031	177015140	+	176987064	176987083	19	27967	host gene	1.09091	0.999992	0.999989	1.05659e-05	0.867489	0.554748	0.0125415	Nkx3-2;SPIB;SPI1;IRF1;FEV;IRF2;ELF5;Spz1;Hltf;RORA_2	kidney-tumor;adrenal gland/colon	v
hsa-mir-10b	2	177015031	177015140	+	176971900	176972127	227	43131	host gene	74.0606	1	1	2.84344e-17	1.00936	0.885965	0.00535342	SOX10;FOXO3;Sox17;HOXA5;ZNF354C;En1;Sox2;RUNX1;AP1;IRF1	kidney-tumor;large intestine-tumor;monocytic-cells;blood/lung;embryo1	v
hsa-mir-10b	2	177015031	177015140	+	176975670	176975690	20	39361	hybrid	0.909091	1	1	2.61078e-07	0.492564	0.459596	0.44294		embryo1	v
hsa-mir-10b	2	177015031	177015140	+	177005183	177005202	19	9848	intronic	1.66667	0.999236	0.999476	0.000524438	0.679867	0.176732	0.119186	Pax2;AP1;Nkx3-2;ZNF354C;Ar;RORA_1;ZEB1;YY1;T;Sox17	ureter-bladder	v
hsa-mir-10b	2	177015031	177015140	+	176972339	176972359	20	42692	host gene	1.21212	1	1	2.97416e-08	1.00472	0.904237	0.00281822	Stat3;STAT1;FOXO3;IRF2;HOXA5;SPI1;IRF1;Sox2;ZNF354C;Sox17	adipose-tissue-2;bone_marrow/liver;acute myeloyd leukemia;T cells2;immune system cells	v
hsa-mir-10b	2	177015031	177015140	+	176995708	176995727	19	19323	hybrid	0.242424	1	1	1.69305e-08	0.776783	0.795728	0.233405		bone_marrow/liver	v
hsa-mir-10b	2	177015031	177015140	+	176972843	176972862	19	42188	host gene	0.909091	0.999999	0.999999	1.01054e-06	0.824486	0.635343	0.109931	RORA_1;NFE2L2;NR4A2;HOXA5;Pax2;GATA3;NFIC;HLF;TEAD1;IRF2	large intestine-tumor;monocytic-cells;immune system cells	v
hsa-mir-10b	2	177015031	177015140	+	176969996	176970014	18	45035	hybrid	0.545455	0.999839	0.999616	0.000384415	0.522924	0.364926	0.0328647		brain/testis/thymus	v
hsa-mir-10b	2	177015031	177015140	+	176976995	176977012	17	38036	hybrid	0.909091	0.978647	0.96404	0.0359598	0.572605	0.0986142	0.00145868		colon/spleen	v
hsa-mir-10b	2	177015031	177015140	+	177009940	177009959	19	5091	intronic	0.909091	0.776012	0.669591	0.330409	0.0797194	0.346453	0.0521518	ZEB1;MIZF;Nkx3-2;Esrrb;RELA;NFKB1;NF-kappaB;NR4A2;REL;HNF4A	embryo1	v
hsa-mir-10b	2	177015031	177015140	+	176987656	176987675	19	27375	host gene	0.0909091	1	1	2.57868e-07	0.887993	0.815465	0.000596981	RORA_2;STAT1;HLF;Esrrb;REL;Pax6;NFE2L2;IRF2;SOX10;GATA3	leukemia cell line;immune system cells	v
hsa-mir-10b	2	177015031	177015140	+	176975922	176975941	19	39109	hybrid	0.424242	0.999821	0.999542	0.000458107	0.544541	0.34728	0.0459429		monocytic-cells	v
hsa-mir-10b	2	177015031	177015140	+	176982383	176982402	19	32648	hybrid	0.575758	0.999999	0.999998	1.58876e-06	0.578463	0.705736	0.00322424		brain lobes	v
hsa-mir-10b	2	177015031	177015140	+	176971690	176971773	83	43341	hybrid	32.697	1	1	1.36893e-13	0.805145	0.725625	0.00586763		kidney-tumor;small intestine-tumor;large intestine-tumor;kidney;monocytic-cells;adipose-tissue-2;blood/lung;adrenal gland/colon;embryo1;heart/muscle;colon/spleen;embryo-2;T cells2	v
hsa-mir-10b	2	177015031	177015140	+	176975168	176975188	20	39863	hybrid	0.909091	0.999911	0.999847	0.000152858	0.199203	0.503257	0.548126		large intestine-tumor	v
hsa-mir-10b	2	177015031	177015140	+	176987878	176987897	19	27153	host gene	0.727273	1	1	6.05587e-08	0.878044	0.88698	0.00445466	STAT1;SRY;NR2F1;IRF2;Esrrb;NFIL3;SOX10;NFE2L2;AP1;Foxa2	embryo-2;acute myeloyd leukemia;immune system cells	v
hsa-mir-10b	2	177015031	177015140	+	176977757	176977776	19	37274	hybrid	0.0909091	0.998168	0.995503	0.00449713	0.481269	0.240567	0.00595851		leukemia cell line	v
hsa-mir-1-1	20	61151513	61151583	+	61148351	61148371	20	3162	intergenic	0.0606061	0.999882	0.999718	0.000282424	0.616963	0.388309	3.65108e-05	ETS1;ETS1;FOXC1;FOXC1;FOXL1;FOXL1;Nobox;Nobox;SRY;SRY	immune system cells	m
hsa-mir-1-1	20	61151513	61151583	+	61147924	61147944	20	3589	intergenic	1.42424	0.999999	0.999999	1.03914e-06	0.588792	0.551645	0.146085	ETS1;ETS1;ELF5;ELF5;FOXC1;FOXC1;Gfi;Gfi;Pax6;Pax6	pancreas-tumor;acute myeloyd leukemia;immune system cells	m
hsa-mir-1-1	20	61151513	61151583	+	61148621	61148640	19	2892	intergenic	0.0909091	0.998244	0.99569	0.00431036	0.638521	0.228665	0.000409369	GATA3;GATA3;ETS1;ETS1;T;T;Nobox;Nobox;FOXC1;FOXC1	leukemia cell line	m
hsa-mir-1-1	20	61151513	61151583	+	61147659	61147679	20	3854	intergenic	0.757576	0.999999	0.999998	2.35067e-06	0.461648	0.541628	0.155819	ETS1;ETS1;ELF5;ELF5;FEV;FEV;Gfi;Gfi;Pax6;Pax6	heart/muscle	m
hsa-mir-1179	15	89151338	89151428	+	89138849	89138869	20	12489	intergenic	2.15152	0.988741	0.995754	0.00424596	0.594357	0.0417968	0.107284	ELK4;ELF5;GABPA;Pax5;Stat3;Myb;znf143;Nkx3-2;NR2F1;EWSR1-FLI1	lung/liver	m
hsa-mir-1179	15	89151338	89151428	+	89148053	89148073	20	3285	intergenic	1.39394	0.988051	0.988462	0.0115384	0.606339	0.0902601	0.00122982	ESR2;GATA3;NFE2L2;FOXL1;SOX9;TEAD1;Pou5f1;Nkx2-5;Sox17;Foxd3	brain	m
hsa-mir-1179	15	89151338	89151428	+	89147849	89147869	20	3489	intergenic	1.39394	0.987855	0.988273	0.0117274	0.550284	0.0906534	0.00121931	ESR2;TEAD1;GATA3;GATA2;FOXL1;Sox17;Nkx2-5;Evi1;Pou5f1;Hltf	brain	m
hsa-mir-1179	15	89151338	89151428	+	89107147	89107167	20	44191	intergenic	0.151515	0.99311	0.982498	0.0175022	0.224838	0.0918727	0.753667	Arnt;Myc;MAX;Pax5;Mycn;USF1;MZF1_5-13;MZF1_1-4;Zfp423;SP1	immune system cells	m
hsa-mir-1179	15	89151338	89151428	+	89106550	89106570	20	44788	intergenic	2.42424	0.991152	0.997609	0.00239108	0.203316	0.0785828	0.751788	Arnt;MAX;INSM1;CREB1;Myc;Myb;USF1;Pax2;E2F1;NFIC	brain	m
hsa-mir-1179	15	89151338	89151428	+	89149349	89149368	19	1989	intergenic	0.30303	0.991254	0.977214	0.022786	0.61774	0.090437	0.0115107	YY1;Ar;En1;RELA;TP53;REL;RUNX1;HOXA5;CEBPA;FOXI1	leukemia cell line	m
hsa-mir-1180	17	19247819	19247887	-	19282424	19282443	19	34605	hybrid	0.909091	0.998552	0.997527	0.00247291	0.601596	0.255953	0.00285322		large intestine-tumor	p
hsa-mir-1180	17	19247819	19247887	-	19285366	19285385	19	37547	hybrid	0.0909091	0.93494	0.853777	0.146223	0.319922	0.529843	0.000452037		leukemia cell line;acute myeloyd leukemia;immune system cells	p
hsa-mir-1180	17	19247819	19247887	-	19281201	19281221	20	33382	host gene	0.545455	0.961089	0.912013	0.0879873	0.797634	0.0599715	0.00246535	RORA_2;CEBPA;CREB1;Pdx1;Prrx2;NR4A2;BRCA1;HNF1A;SOX10;RORA_1	adrenal gland/colon;brain/testis/thymus;leukemia cell line	p
hsa-mir-1180	17	19247819	19247887	-	19248044	19248064	20	225	host gene	1.21212	0.598615	0.552895	0.447105	0.363529	0.052715	0.000209769	ARID3A;HLF;Pou5f1;Sox2;HNF1A;Prrx2;Nobox;Gfi;Nr2e3;NFYA	adipose-tissue-2	p
hsa-mir-1180	17	19247819	19247887	-	19285125	19285144	19	37306	hybrid	0.0606061	0.978816	0.950833	0.0491671	0.347085	0.598461	0.000468161		immune system cells	p
hsa-mir-1180	17	19247819	19247887	-	19281990	19282009	19	34171	hybrid	0.0909091	0.999572	0.998948	0.00105192	0.743645	0.3295	0.000370567		leukemia cell line	p
hsa-mir-1180	17	19247819	19247887	-	19281458	19281478	20	33639	host gene	0.30303	0.980216	0.949361	0.0506394	0.776992	0.102634	0.00034548	RORA_1;Pax4;FOXO3;Pdx1;SOX10;ARID3A;FOXA1;Prrx2;ZEB1;CREB1	blood/lung	p
hsa-mir-1180	17	19247819	19247887	-	19265639	19265658	19	17820	intronic	0.545455	0.987953	0.971762	0.0282376	0.755341	0.112177	0.0128139	HLF;NFIL3;IRF2;NR3C1;Mafb;Prrx2;Pdx1;Pou5f1;ARID3A;Sox2	brain/testis/thymus	p
hsa-mir-1180	17	19247819	19247887	-	19284514	19284532	18	36695	hybrid	1	0.999793	0.99968	0.000320485	0.39987	0.869304	0.00359333		liver-tumor	p
hsa-mir-1180	17	19247819	19247887	-	19284822	19284841	19	37003	hybrid	0.0606061	0.999308	0.998349	0.00165114	0.410914	0.798484	0.00358969		immune system cells	p
hsa-mir-1180	17	19247819	19247887	-	19265987	19266056	69	18168	host gene	3.09091	0.986999	0.998377	0.00162324	0.813297	0.111823	0.00789307	GATA3;SPI1;NFATC2;Prrx2;ETS1;Evi1;IRF2;Pax4;NFIL3;Nkx2-5	HepG2;pancreas-tumor;blood/lung;adrenal gland/colon;brain;brain/testis/thymus;embryo1;lung/liver;brain lobes;embryo-2;leukemia cell line;acute myeloyd leukemia;immune system cells	p
hsa-mir-1180	17	19247819	19247887	-	19290465	19290509	44	42646	host gene	22.6364	0.0389359	0.999919	8.08769e-05	0.295103	0.185688	0.000586872	REL;Sox2;MEF2A;T;HOXA5;Pou5f1;NFATC2;ARID3A;RORA_2;Pax2	ureter-bladder;kidney-tumor;large intestine-tumor;prostate/mammary_gland;monocytic-cells;T cells;blood/lung;adrenal gland/colon;brain/testis/thymus;embryo1;brain;bone_marrow/liver;lung/liver;heart/muscle;colon/spleen;embryo-2	p
hsa-mir-1181	19	10514134	10514214	-	10530298	10530318	20	16164	hybrid	0.121212	0.999716	0.999285	0.000714684	0.769848	0.340471	0.000637989		T cells2	m
hsa-mir-1181	19	10514134	10514214	-	10541634	10541663	29	27500	hybrid	0.242424	0.99712	0.992427	0.00757331	0.69613	0.214406	0.000199878		leukemia cell line;immune system cells	m
hsa-mir-1181	19	10514134	10514214	-	10515661	10515680	19	1527	hybrid	0.0606061	0.999182	0.998048	0.00195152	0.504877	0.131035	0.000938592		immune system cells	m
hsa-mir-1181	19	10514134	10514214	-	10514195	10514269	74	61	host gene	9.57576	0.999997	1	1.88382e-09	0.710473	0.212854	0.0174639	FOXA1;Foxa2;HNF4A;Pou5f1;SRY;CEBPA;GATA3;STAT1;MAX;NFATC2	cerebrum;kidney-tumor;small intestine-tumor;large intestine-tumor;HepG2;monocytic-cells;adipose-tissue-1;adipose-tissue-2;T cells;blood/lung;adrenal gland/colon;brain;brain/testis/thymus;embryo1;brain;bone_marrow/liver;lung/liver;heart/muscle;brain lobes;embryo-2;mammary gland;breast;leukemia cell line;acute myeloyd leukemia;T cells2;immune system cells	m
hsa-mir-1181	19	10514134	10514214	-	10531967	10531987	20	17833	hybrid	0.909091	0.999571	0.999268	0.000732431	0.621496	0.318276	0.000848282		embryo1	m
hsa-mir-1181	19	10514134	10514214	-	10531097	10531120	23	16963	hybrid	0.181818	0.999994	0.999985	1.45204e-05	0.829489	0.573173	6.48601e-05		leukemia cell line;acute myeloyd leukemia	m
hsa-mir-1181	19	10514134	10514214	-	10543068	10543088	20	28934	hybrid	0.909091	0.999413	0.998997	0.0010034	0.551856	0.207525	0.132651		colon/spleen;immune system cells	m
hsa-mir-1181	19	10514134	10514214	-	10529899	10529920	21	15765	hybrid	0.0909091	0.999095	0.997775	0.0022247	0.723325	0.271681	0.00050489		leukemia cell line;immune system cells	m
hsa-mir-1181	19	10514134	10514214	-	10530853	10530872	19	16719	hybrid	1.63636	0.999944	0.99996	3.9956e-05	0.866921	0.436835	0.000409038		lung/liver;breast;T cells2	m
hsa-mir-1181	19	10514134	10514214	-	10542416	10542435	19	28282	hybrid	0.030303	0.978469	0.951734	0.0482664	0.519199	0.0916575	0.0050447		acute myeloyd leukemia	m
hsa-mir-1181	19	10514134	10514214	-	10531577	10531596	19	17443	hybrid	1.09091	0.99999	0.999986	1.3649e-05	0.828791	0.540236	0.000610438		cerebrum;brain lobes	m
hsa-mir-1181	19	10514134	10514214	-	10541343	10541362	19	27209	hybrid	0.545455	0.996188	0.990965	0.00903537	0.630827	0.196406	0.00189563		brain/testis/thymus	m
hsa-mir-1181	19	10514134	10514214	-	10527412	10527431	19	13278	hybrid	0.606061	0.99988	0.999727	0.00027304	0.680613	0.382181	0.00569936		acute myeloyd leukemia;immune system cells	m
hsa-mir-1181	19	10514134	10514214	-	10563841	10563860	19	49707	hybrid	0.0606061	0.790311	0.612021	0.387979	0.242622	0.406335	0.0625519		immune system cells	m
hsa-mir-1181	19	10514134	10514214	-	10529412	10529431	19	15278	hybrid	0.0606061	0.970338	0.931935	0.0680648	0.480859	0.0627047	0.00209265		immune system cells	m
hsa-mir-1182	1	231155574	231155670	-	231175523	231175541	18	19949	intronic	0.545455	0.99871	0.996933	0.00306743	0.95872	0.254344	0.00269912	NR2F1;FOXL1;NFIL3;PBX1;FOXI1;TEAD1;FOXC1;HNF1A;ARID3A;FOXF2	lung/liver	m
hsa-mir-1182	1	231155574	231155670	-	231176659	231176679	20	21085	hybrid	0.030303	0.915266	0.824158	0.175842	0.527129	0.00587601	0.000364444		acute myeloyd leukemia	m
hsa-mir-1182	1	231155574	231155670	-	231175939	231176014	75	20365	host gene	6.36364	0.998953	0.999994	6.02388e-06	0.848134	0.269028	8.85245e-05	NR4A2;IRF1;IRF2;SRY;FOXL1;NFIL3;FOXF2;Evi1;FOXO3;En1	cerebrum;kidney-tumor;HepG2;T cells;blood/lung;adrenal gland/colon;brain;embryo1;brain;bone_marrow/liver;lung/liver;brain lobes;colon/spleen;embryo-2;leukemia cell line;acute myeloyd leukemia;T cells2;immune system cells	m
hsa-mir-1182	1	231155574	231155670	-	231175937	231175956	19	20363	host gene	0.909091	0.998927	0.998166	0.00183378	0.87002	0.267543	8.85279e-05	NR4A2;FOXL1;IRF1;IRF2;CEBPA;SRY;FOXA1;NFIL3;FOXF2;FOXO3	kidney-tumor;HepG2;monocytic-cells;liver-tumor;blood/lung;adrenal gland/colon;brain;embryo1;brain;bone_marrow/liver;lung/liver;colon/spleen;leukemia cell line;acute myeloyd leukemia;T cells2;immune system cells	m
hsa-mir-1183	7	21510676	21510764	+	21468631	21468667	36	42045	intronic	2.06061	0.997496	0.998949	0.00105075	0.431092	0.697661	0.0380998	USF1;Ar;ZEB1;Myc;NFE2L2;MAX;Zfp423;Arnt;Mycn;REST	liver-tumor	p
hsa-mir-1183	7	21510676	21510764	+	21467817	21467878	61	42859	host gene	8.27273	1	1	4.13946e-11	0.69926	0.898319	0.000465965	Nkx3-2;NR2F1;CREB1;IRF2;ESR2;ZEB1;Hltf;Foxa2;FEV;FOXO3	cerebrum;small intestine-tumor;large intestine-tumor;monocytic-cells;T cells;blood/lung;adrenal gland/colon;embryo1;brain;lung/liver;heart/muscle;embryo-2;leukemia cell line;immune system cells	p
hsa-mir-1183	7	21510676	21510764	+	21467647	21467737	90	43029	host gene	27.2121	1	1	8.33429e-14	0.712644	0.832195	0.000448947	CREB1;ZEB1;FOXO3;Pax2;FOXD1;NR4A2;Lhx3;NR2F1;Hltf;Zfp423	cerebrum;kidney-tumor;small intestine-tumor;HepG2;monocytic-cells;liver-tumor;adipose-tissue-2;pancreas-tumor;thymus;T cells;blood/lung;adrenal gland/colon;brain;brain/testis/thymus;embryo1;brain;bone_marrow/liver;lung/liver;heart/muscle;brain lobes;colon/spleen;embryo-2;mammary gland;leukemia cell line;acute myeloyd leukemia;immune system cells	p
hsa-mir-1183	7	21510676	21510764	+	21467368	21467388	20	43308	hybrid	0.575758	0.999999	0.999999	1.4583e-06	0.806393	0.716272	0.000107957		adrenal gland/colon;brain lobes;immune system cells	p
hsa-mir-1183	7	21510676	21510764	+	21489563	21489583	20	21113	intronic	1.09091	0.844805	0.796257	0.203743	0.12745	0.116852	0.454869	ELK4;SP1;NFKB1;MZF1_1-4;NHLH1;znf143;GABPA;Ar;NR4A2;MIZF	cerebrum	p
hsa-mir-1183	7	21510676	21510764	+	21467130	21467185	55	43546	hybrid	4.93939	0.999999	1	1.58975e-08	0.832901	0.699261	0.000204293		HepG2;monocytic-cells;liver-tumor;thymus;blood/lung;adrenal gland/colon;brain;brain/testis/thymus;bone_marrow/liver;colon/spleen;embryo-2;leukemia cell line;acute myeloyd leukemia;T cells2;immune system cells	p
hsa-mir-1183	7	21510676	21510764	+	21466805	21466823	18	43871	hybrid	0.454545	0.999971	0.999927	7.32391e-05	0.801955	0.488126	0.00320984		monocytic-cells	p
hsa-mir-1184-1	X	154115635	154115733	-	154147151	154147171	20	31516	host gene	0.030303	0.968465	0.930195	0.0698054	0.081039	0.490907	0.107047	ZEB1;Klf4;PLAG1;Pax5;GABPA;Mycn;Zfx;USF1;Tcfcp2l1;ESR1	acute myeloyd leukemia	m
hsa-mir-1184-1	X	154115635	154115733	-	154140530	154140549	19	24895	intronic	1.36364	0.999996	0.999996	4.37743e-06	0.0638386	0.936016	0.206394	CREB1;ESR1;ZEB1;SP1;PPARG;EWSR1-FLI1;NHLH1;MAX;Zfx;Spz1	pancreas-tumor	m
hsa-mir-1184-2	X	154612749	154612847	-	154652113	154652132	19	39364	hybrid	1.0303	0.90633	0.866251	0.133749	0.51193	0	0.0112533		adipose-tissue-1;acute myeloyd leukemia	m
hsa-mir-1185-1	14	101509314	101509399	+	101488467	101488487	20	20847	intergenic	1.78788	0.993171	0.995965	0.00403531	0.251207	0.248492	0.539914	ZEB1;ZEB1;Klf4;Klf4;Nkx2-5;Nkx2-5;IRF1;IRF1;Myb;Myb	brain lobes	m
hsa-mir-1185-1	14	101509314	101509399	+	101492491	101492511	20	16823	intergenic	2.75758	0.951342	0.990838	0.00916231	0.416509	0.309655	0.301816	Zfx;MZF1_1-4;REL;NFYA;RELA;Sox5;NF-kappaB;ZEB1;Sox2;SOX9	brain	m
hsa-mir-1185-1	14	101509314	101509399	+	101489788	101489807	19	19526	intergenic	2.30303	0.999806	0.99994	6.02765e-05	0.539013	0.362807	0.0115373	ZEB1;NFYA;Evi1;Zfp423;SPIB;NHLH1;Pdx1;IRF1;Myf;ELF5	lung/liver	m
hsa-mir-1185-1	14	101509314	101509399	+	101481534	101481553	19	27780	intergenic	2.33333	0.535201	0.793468	0.206532	0.427186	0.172421	0.271563	SP1;Myb;Myf;EBF1;EWSR1-FLI1;Zfp423;Spz1;Myc;Egr1;Klf4	embryo-2	m
hsa-mir-1185-1	14	101509314	101509399	+	101491439	101491458	19	17875	intergenic	4.69697	0.106065	0.832904	0.167096	0.335693	0.237965	0.00400677	Spz1;MZF1_1-4;Gfi;FOXA1;SP1;T;USF1;Prrx2;Evi1;Pdx1	small intestine-tumor;large intestine-tumor;HepG2;monocytic-cells;liver-tumor;blood/lung;adrenal gland/colon;brain/testis/thymus;bone_marrow/liver;colon/spleen;breast;leukemia cell line;acute myeloyd leukemia;immune system cells	m
hsa-mir-1185-1	14	101509314	101509399	+	101491737	101491755	18	17577	intergenic	3.75758	0.76686	0.982077	0.0179226	0.421283	0.41523	0.0274512	MZF1_1-4;MZF1_1-4;Spz1;Spz1;Gfi;Gfi;FOXA1;FOXA1;Nkx2-5;Nkx2-5	pancreas-tumor	m
hsa-mir-1185-2	14	101510535	101510620	+	101491439	101491458	19	19096	intergenic	4.69697	0.106065	0.832904	0.167096	0.335693	0.237965	0.00400677	Spz1;MZF1_1-4;Gfi;FOXA1;SP1;T;USF1;Prrx2;Evi1;Pdx1	small intestine-tumor;large intestine-tumor;HepG2;monocytic-cells;liver-tumor;blood/lung;adrenal gland/colon;brain/testis/thymus;bone_marrow/liver;colon/spleen;breast;leukemia cell line;acute myeloyd leukemia;immune system cells	m
hsa-mir-1185-2	14	101510535	101510620	+	101492491	101492511	20	18044	intergenic	2.75758	0.951342	0.990838	0.00916231	0.416509	0.309655	0.301816	Zfx;MZF1_1-4;REL;NFYA;RELA;Sox5;NF-kappaB;ZEB1;Sox2;SOX9	brain	m
hsa-mir-1185-2	14	101510535	101510620	+	101489788	101489807	19	20747	intergenic	2.30303	0.999806	0.99994	6.02765e-05	0.539013	0.362807	0.0115373	ZEB1;NFYA;Evi1;Zfp423;SPIB;NHLH1;Pdx1;IRF1;Myf;ELF5	lung/liver	m
hsa-mir-1185-2	14	101510535	101510620	+	101491737	101491755	18	18798	intergenic	3.75758	0.76686	0.982077	0.0179226	0.421283	0.41523	0.0274512	MZF1_1-4;MZF1_1-4;Spz1;Spz1;Gfi;Gfi;FOXA1;FOXA1;Nkx2-5;Nkx2-5	pancreas-tumor	m
hsa-mir-1185-2	14	101510535	101510620	+	101488467	101488487	20	22068	intergenic	1.78788	0.993171	0.995965	0.00403531	0.251207	0.248492	0.539914	ZEB1;ZEB1;Klf4;Klf4;Nkx2-5;Nkx2-5;IRF1;IRF1;Myb;Myb	brain lobes	m
hsa-mir-1185-2	14	101510535	101510620	+	101481534	101481553	19	29001	intergenic	2.33333	0.535201	0.793468	0.206532	0.427186	0.172421	0.271563	SP1;Myb;Myf;EBF1;EWSR1-FLI1;Zfp423;Spz1;Myc;Egr1;Klf4	embryo-2	m
hsa-mir-1193	14	101496389	101496466	+	101491737	101491755	18	4652	intergenic	3.75758	0.76686	0.982077	0.0179226	0.421283	0.41523	0.0274512	MZF1_1-4;MZF1_1-4;Spz1;Spz1;Gfi;Gfi;FOXA1;FOXA1;Nkx2-5;Nkx2-5	pancreas-tumor	m
hsa-mir-1193	14	101496389	101496466	+	101489788	101489807	19	6601	intergenic	2.30303	0.999806	0.99994	6.02765e-05	0.539013	0.362807	0.0115373	ZEB1;NFYA;Evi1;Zfp423;SPIB;NHLH1;Pdx1;IRF1;Myf;ELF5	lung/liver	m
hsa-mir-1193	14	101496389	101496466	+	101481534	101481553	19	14855	intergenic	2.33333	0.535201	0.793468	0.206532	0.427186	0.172421	0.271563	SP1;Myb;Myf;EBF1;EWSR1-FLI1;Zfp423;Spz1;Myc;Egr1;Klf4	embryo-2	m
hsa-mir-1193	14	101496389	101496466	+	101453918	101453938	20	42471	intergenic	2.24242	0.990399	0.996764	0.00323599	0.514382	0.0156064	0.172558	NFKB1;MZF1_1-4;PLAG1;Zfx;Mafb;NHLH1;INSM1;EBF1;MZF1_5-13;Klf4	embryo-2	m
hsa-mir-1193	14	101496389	101496466	+	101492491	101492511	20	3898	intergenic	2.75758	0.951342	0.990838	0.00916231	0.416509	0.309655	0.301816	Zfx;MZF1_1-4;REL;NFYA;RELA;Sox5;NF-kappaB;ZEB1;Sox2;SOX9	brain	m
hsa-mir-1193	14	101496389	101496466	+	101491439	101491458	19	4950	intergenic	4.69697	0.106065	0.832904	0.167096	0.335693	0.237965	0.00400677	Spz1;MZF1_1-4;Gfi;FOXA1;SP1;T;USF1;Prrx2;Evi1;Pdx1	small intestine-tumor;large intestine-tumor;HepG2;monocytic-cells;liver-tumor;blood/lung;adrenal gland/colon;brain/testis/thymus;bone_marrow/liver;colon/spleen;breast;leukemia cell line;acute myeloyd leukemia;immune system cells	m
hsa-mir-1193	14	101496389	101496466	+	101488467	101488487	20	7922	intergenic	1.78788	0.993171	0.995965	0.00403531	0.251207	0.248492	0.539914	ZEB1;ZEB1;Klf4;Klf4;Nkx2-5;Nkx2-5;IRF1;IRF1;Myb;Myb	brain lobes	m
hsa-mir-1197	14	101491901	101491988	+	101453918	101453938	20	37983	intergenic	2.24242	0.990399	0.996764	0.00323599	0.514382	0.0156064	0.172558	NFKB1;MZF1_1-4;PLAG1;Zfx;Mafb;NHLH1;INSM1;EBF1;MZF1_5-13;Klf4	embryo-2	m
hsa-mir-1197	14	101491901	101491988	+	101481534	101481553	19	10367	intergenic	2.33333	0.535201	0.793468	0.206532	0.427186	0.172421	0.271563	SP1;Myb;Myf;EBF1;EWSR1-FLI1;Zfp423;Spz1;Myc;Egr1;Klf4	embryo-2	m
hsa-mir-1197	14	101491901	101491988	+	101489788	101489807	19	2113	intergenic	2.30303	0.999806	0.99994	6.02765e-05	0.539013	0.362807	0.0115373	ZEB1;NFYA;Evi1;Zfp423;SPIB;NHLH1;Pdx1;IRF1;Myf;ELF5	lung/liver	m
hsa-mir-1197	14	101491901	101491988	+	101488467	101488487	20	3434	intergenic	1.78788	0.993171	0.995965	0.00403531	0.251207	0.248492	0.539914	ZEB1;ZEB1;Klf4;Klf4;Nkx2-5;Nkx2-5;IRF1;IRF1;Myb;Myb	brain lobes	m
hsa-mir-1197	14	101491901	101491988	+	101491737	101491755	18	164	intergenic	3.75758	0.76686	0.982077	0.0179226	0.421283	0.41523	0.0274512	MZF1_1-4;MZF1_1-4;Spz1;Spz1;Gfi;Gfi;FOXA1;FOXA1;Nkx2-5;Nkx2-5	pancreas-tumor	m
hsa-mir-1197	14	101491901	101491988	+	101491439	101491458	19	462	intergenic	4.69697	0.106065	0.832904	0.167096	0.335693	0.237965	0.00400677	Spz1;MZF1_1-4;Gfi;FOXA1;SP1;T;USF1;Prrx2;Evi1;Pdx1	small intestine-tumor;large intestine-tumor;HepG2;monocytic-cells;liver-tumor;blood/lung;adrenal gland/colon;brain/testis/thymus;bone_marrow/liver;colon/spleen;breast;leukemia cell line;acute myeloyd leukemia;immune system cells	m
hsa-mir-1-2	18	19408965	19409049	-	19457045	19457065	20	48080	intergenic	0.787879	0.956692	0.919343	0.0806568	0.0531938	0.284884	0.357025	Mycn;EWSR1-FLI1;ELK1;Myc;PPARG;ETS1;EBF1;TP53;RORA_1;ELK4	small intestine-tumor	m
hsa-mir-1-2	18	19408965	19409049	-	19420359	19420379	20	11394	intergenic	0.030303	0.704674	0.508682	0.491318	0.143127	0.181059	0.287276	NF-kappaB;MZF1_1-4;SPIB;CTCF;SPI1;ZEB1;NFKB1;INSM1;GABPA;ELK1	acute myeloyd leukemia	m
hsa-mir-1-2	18	19408965	19409049	-	19411345	19411365	20	2380	intergenic	0.909091	0.99897	0.998241	0.00175902	0.178732	0.692685	0.0411569	ESR1;Zfp423;Pax6;EBF1;Zfx;Klf4;Myf;ELK4;TFAP2A;Ar	embryo-2	m
hsa-mir-1200	7	36958962	36959037	-	36960437	36960457	20	1475	intronic	2.63636	0.990976	0.998106	0.00189447	0.128313	0.136989	0.455389	SPIB;RREB1;TFAP2A;MZF1_5-13;INSM1;Klf4;Zfx;Tcfcp2l1;Myf;EWSR1-FLI1	thymus	p
hsa-mir-1200	7	36958962	36959037	-	37006016	37006036	20	47054	intronic	0.0909091	0.717435	0.507785	0.492215	0.218367	0.324998	0.137909	REST;PLAG1;NF-kappaB;NFKB1;NHLH1;CTCF;RELA;Klf4;ZEB1;Zfx	leukemia cell line	p
hsa-mir-1202	6	156267931	156268013	+	156258958	156258978	20	8973	intergenic	1.36364	0.735275	0.734864	0.265136	0.21756	0.397378	0.00493242	CREB1;Zfp423;Zfx;MIZF;NHLH1;INSM1;REST;TFAP2A;PLAG1;EBF1	HepG2;pancreas-tumor;leukemia cell line;T cells2	p
hsa-mir-1203	17	46233789	46233873	-	46246337	46246356	19	12548	intronic	0.909091	0.776786	0.670576	0.329424	0.223879	0.300083	0.164571	NFKB1;PLAG1;MZF1_5-13;TFAP2A;REST;NFIC;RELA;Tcfcp2l1;Stat3;znf143	large intestine-tumor	m
hsa-mir-1203	17	46233789	46233873	-	46265118	46265137	19	31329	intronic	0.909091	0.920879	0.871928	0.128072	0.153046	0.479264	0.0475364	Mycn;USF1;Myc;Zfx;Arnt;SP1;GABPA;Spz1;MAX;Pax5	large intestine-tumor	m
hsa-mir-1203	17	46233789	46233873	-	46240992	46241011	19	7203	intronic	2.63636	0.868567	0.969424	0.0305757	0.122537	0.415256	0.0359142	SPI1;MIZF;REL;ZNF354C;Mafb;RREB1;CREB1;Mycn;Myc;NFE2L2	thymus	m
hsa-mir-1203	17	46233789	46233873	-	46256788	46256807	19	22999	intronic	2.63636	0.189461	0.528628	0.471372	0.148511	0.241055	0.0523231	Ar;Klf4;MZF1_5-13;E2F1;CREB1;TFAP2A;ESR2;NFKB1;Zfp423;SP1	thymus	m
hsa-mir-1203	17	46233789	46233873	-	46253704	46253723	19	19915	intronic	2.18182	0.340286	0.588447	0.411553	0.177163	0.266941	0.0758592	ZEB1;Nkx3-2;Arnt;USF1;Mafb;EWSR1-FLI1;Myc;NFIC;SP1;MAX	kidney-tumor;small intestine-tumor;large intestine-tumor;HepG2;pancreas-tumor;T cells;leukemia cell line;acute myeloyd leukemia;T cells2;immune system cells	m
hsa-mir-1203	17	46233789	46233873	-	46280632	46280650	18	46843	intronic	0.121212	0.998499	0.996226	0.00377412	0.209522	0.732256	0.0336351	MZF1_5-13;NFKB1;PLAG1;Klf4;Egr1;Esrrb;NR4A2;Myf;ELK4;Tcfcp2l1	T cells2	m
hsa-mir-1203	17	46233789	46233873	-	46246071	46246090	19	12282	intronic	0.666667	0.85849	0.736674	0.263326	0.270818	0.263283	0.254603	MZF1_5-13;TFAP2A;ZNF354C;PLAG1;REST;RELA;NFIC;Egr1;Ar;CTCF	lung/liver;heart/muscle	m
hsa-mir-1203	17	46233789	46233873	-	46264720	46264740	20	30931	intronic	6.21212	0.589586	0.995512	0.00448781	0.190077	0.340766	0.0674993	Mycn;USF1;Myc;Pax5;Arnt;MAX;Zfx;ELK1;E2F1;Egr1	thymus	m
hsa-mir-1204	8	128808208	128808274	+	128807261	128807317	56	947	intronic	1.69697	0.999896	0.999931	6.8781e-05	0.561657	0.184213	0.0228796	Myf;Nkx3-2;Zfp423;GATA3;SRY;Mafb;Pax6;Nr2e3;Sox17;NR3C1	adrenal gland/colon	m
hsa-mir-1204	8	128808208	128808274	+	128806152	128806274	122	2056	hybrid	3.21212	0.993924	0.999341	0.000658702	0.768321	0.038552	0.00618591		adrenal gland/colon;embryo-2;immune system cells	m
hsa-mir-1204	8	128808208	128808274	+	128808058	128808084	26	150	host gene	0.424242	0.944401	0.869305	0.130695	0.31616	0.172414	0.000504915	NHLH1;NFYA;Zfx;TBP;EWSR1-FLI1;E2F1;YY1;Sox17;NFE2L2;Prrx2	HepG2;adrenal gland/colon;bone_marrow/liver;immune system cells	m
hsa-mir-1204	8	128808208	128808274	+	128807171	128807222	51	1037	intronic	0.848485	0.999931	0.999873	0.000126546	0.677131	0.217969	0.0228352	Myf;Nkx3-2;NR3C1;GATA3;Zfp423;SRY;Nr2e3;Pax6;Mafb;Sox17	adrenal gland/colon	m
hsa-mir-1204	8	128808208	128808274	+	128806720	128806882	162	1488	host gene	63.6061	0.999503	1	1.29374e-12	0.813145	0.156745	0.00206881	GATA3;Myf;Pax6;RUNX1;FOXF2;NR3C1;SOX10;Gata1;Myb;Pou5f1	HepG2;adrenal gland/colon;leukemia cell line;acute myeloyd leukemia;T cells2;immune system cells	m
hsa-mir-1204	8	128808208	128808274	+	128793391	128793410	19	14817	hybrid	0.212121	0.995549	0.988386	0.0116137	0.461361	0.175453	0.00150371		adrenal gland/colon	m
hsa-mir-1204	8	128808208	128808274	+	128807576	128807595	19	632	intronic	0.757576	0.80073	0.668121	0.331879	0.290281	0.18224	0.0229592	Myf;Nkx3-2;NHLH1;INSM1;Zfp423;Pax6;GATA3;ELK4;Mafb;NFE2L2	adrenal gland/colon;embryo-2;immune system cells	m
hsa-mir-1204	8	128808208	128808274	+	128806606	128806625	19	1602	host gene	1.63636	0.999394	0.999568	0.000431688	0.851026	0.154386	2.28087e-05	YY1;GATA3;Sox5;Pax4;TBP;ARID3A;SRY;FOXF2;RORA_2;Nobox	blood/lung;adrenal gland/colon;bone_marrow/liver;breast;leukemia cell line;acute myeloyd leukemia;immune system cells	m
hsa-mir-1204	8	128808208	128808274	+	128806344	128806364	20	1864	hybrid	1.63636	0.998175	0.998698	0.00130156	0.852923	0.100006	0.00618698		adrenal gland/colon;breast;acute myeloyd leukemia	m
hsa-mir-1205	8	128972879	128972941	+	128945175	128945194	19	27704	intronic	0.212121	0.99992	0.99979	0.000210483	0.414883	0.0117244	1.19346	MZF1_5-13;SPI1;MIZF;Klf4;EBF1;HNF4A;SPIB;CTCF;EWSR1-FLI1;NR4A2	adrenal gland/colon	m
hsa-mir-1205	8	128972879	128972941	+	128942156	128942176	20	30723	intronic	0.212121	0.93162	0.838301	0.161699	0.481461	0.0236614	0.00279474	EWSR1-FLI1;RREB1;E2F1;Pax5;Tcfcp2l1;TEAD1;SRF;MZF1_1-4;REST;znf143	adrenal gland/colon	m
hsa-mir-1205	8	128972879	128972941	+	128941663	128941682	19	31216	intronic	0.30303	0.996968	0.992028	0.00797195	0.480459	0.206268	0.0091851	ZEB1;TEAD1;ZNF354C;ELK4;Arnt;PPARG;Pax5;GABPA;REST;USF1	blood/lung	m
hsa-mir-1206	8	129021144	129021202	+	129010278	129010297	19	10866	intronic	0.030303	0.79867	0.632528	0.367472	0.110222	0.00746457	0.551344	USF1;MAX;Arnt;CREB1;Myc;Egr1;Nkx3-2;Mycn;NFIC;RREB1	acute myeloyd leukemia	m
hsa-mir-1207	8	129061398	129061484	+	129060875	129060895	20	523	intronic	0.0606061	0.890997	0.773816	0.226184	0.182811	0.217342	0.00671741	RREB1;Egr1;Klf4;Mycn;Myb;INSM1;NFYA;Arnt;SP1;Myc	acute myeloyd leukemia	m
hsa-mir-122	18	56118306	56118390	+	56068311	56068330	19	49995	intergenic	0.363636	0.999982	0.999954	4.58494e-05	0.493827	0.499594	0.0285937	REST;ZNF354C;Egr1;TFAP2A;NFKB1;ESR1;Zfx;PLAG1;Klf4;NF-kappaB	HepG2	v
hsa-mir-122	18	56118306	56118390	+	56113103	56113122	19	5203	intergenic	0.545455	0.998302	0.995964	0.00403632	0.478912	0.156894	0.0443498	E2F1;TP53;NFATC2;NFE2L2;SPI1;FEV;Mycn;PBX1;ARID3A;Spz1	brain/testis/thymus	v
hsa-mir-122	18	56118306	56118390	+	56112500	56112519	19	5806	intergenic	0.121212	0.971277	0.930632	0.0693677	0.453686	0.0246614	0.00572274	NFYA;HNF4A;ZNF354C;E2F1;ELK4;Stat3;TP53;Nr2e3;RREB1;YY1	T cells2	v
hsa-mir-122	18	56118306	56118390	+	56113494	56113514	20	4812	intergenic	8.39394	0.117472	0.989889	0.010111	0.381851	0.159248	0.0417664	MAX;Myc;TP53;Mycn;Arnt;E2F1;Prrx2;ZNF354C;ARID3A;FEV	large intestine-tumor;liver-tumor;lung/liver	v
hsa-mir-1224	3	183959193	183959277	+	183947360	183947395	35	11833	hybrid	4.90909	0.995889	0.999919	8.08091e-05	0.668416	0.151728	0.0303059		cerebrum;HepG2;monocytic-cells;blood/lung;adrenal gland/colon;brain;brain/testis/thymus;brain lobes	m
hsa-mir-1224	3	183959193	183959277	+	183947332	183947395	63	11861	intronic	3.87879	0.992683	0.99961	0.000390283	0.670305	0.140866	5.40936e-06	FOXC1;SRY;Foxd3;TBP;Foxa2;ARID3A;Evi1;FOXL1;RORA_2;CEBPA	cerebrum;HepG2;monocytic-cells;blood/lung;adrenal gland/colon;brain;brain/testis/thymus;brain lobes	m
hsa-mir-1224	3	183959193	183959277	+	183948772	183948804	32	10421	intronic	0.272727	0.999676	0.999144	0.000856426	0.754338	0.320223	0.000273466	Pax4;SPIB;Nr2e3;NFIL3;IRF1;GATA3;Sox5;HNF1A;Gata1;Foxa2	leukemia cell line	m
hsa-mir-1224	3	183959193	183959277	+	183948014	183948036	22	11179	host gene	0.787879	0.999539	0.999107	0.000893415	0.785097	0.278678	0.0304703	FOXL1;SOX9;SRY;Foxa2;Evi1;FEV;FOXA1;Sox17;Sox5;RORA_1	HepG2;brain;brain	m
hsa-mir-1224	3	183959193	183959277	+	183948285	183948305	20	10908	host gene	0.787879	0.999965	0.999932	6.812e-05	0.884523	0.429315	0.0304667	SOX10;FOXA1;SOX9;Sox17;FOXL1;IRF1;Foxa2;Evi1;SRY;Nkx3-2	small intestine-tumor	m
hsa-mir-1224	3	183959193	183959277	+	183947741	183947760	19	11452	intronic	0.909091	0.998374	0.997224	0.00277578	0.741769	0.205287	0.0304705	RORA_2;FOXL1;SOX9;TEAD1;SRY;CEBPA;Foxa2;Evi1;FEV;FOXA1	embryo1	m
hsa-mir-1224	3	183959193	183959277	+	183957825	183957844	19	1368	intronic	1.09091	0.862393	0.818163	0.181837	0.162722	0.290374	0.0241498	TEAD1;Spz1;Pax4;ELK4;Egr1;ELK1;T;INSM1;Esrrb;MIZF	cerebrum	m
hsa-mir-1224	3	183959193	183959277	+	183926192	183926211	19	33001	intronic	0.757576	0.714614	0.556442	0.443558	0.329081	0.0819803	0.449738	ETS1;ELF5;SPI1;ELK1;NFATC2;Myc;Stat3;GABPA;EWSR1-FLI1;FEV	embryo-2	m
hsa-mir-1224	3	183959193	183959277	+	183946944	183946964	20	12249	intronic	0.121212	0.990103	0.975424	0.0245762	0.551357	0.122547	0.00182617	NFIL3;FOXC1;ARID3A;CEBPA;PPARG;FOXI1;IRF1;RORA_2;HLF;GATA3	T cells2	m
hsa-mir-1224	3	183959193	183959277	+	183921285	183921304	19	37908	intronic	0.0606061	0.955944	0.900811	0.0991894	0.464574	0.0536417	0.00270353	Pax5;HNF4A;CTCF;EBF1;SPIB;GABPA;NF-kappaB;Myf;Myb;Spz1	acute myeloyd leukemia;immune system cells	m
hsa-mir-1225	16	2140196	2140285	-	2187891	2187910	19	47695	intergenic	1.06061	0.899369	0.861004	0.138996	0.313806	0.357182	0.00906118	ETS1;Nr2e3;SPIB;ELK1;GABPA;Pax6;SPI1;GATA2;ELF5;NR2F1	colon/spleen	m
hsa-mir-1225	16	2140196	2140285	-	2140683	2140702	19	487	host gene	0.30303	1	0.999999	6.09027e-07	0.631182	0.492094	8.98708e-05	SRY;Nkx2-5;GATA2;Gata1;GATA3;ARID3A;FOXD1;PBX1;NFIL3;Pax4	blood/lung	m
hsa-mir-1225	16	2140196	2140285	-	2140368	2140387	19	172	host gene	0.909091	1	1	4.72641e-08	0.494533	0.538134	0.00011442	Nkx3-2;Nkx2-5;NKX3-1;SRY;Gata1;MEF2A;ARID3A;GATA3;NFIL3;FOXD1	small intestine-tumor;monocytic-cells;acute myeloyd leukemia	m
hsa-mir-1225	16	2140196	2140285	-	2143794	2143814	20	3598	host gene	1.0303	0.79349	0.720044	0.279956	0.318812	0.36921	1.02748e-05	CEBPA;MEF2A;TBP;GATA3;FOXL1;Pax4;SOX10;Sox17;Foxd3;HNF1A	adipose-tissue-1;acute myeloyd leukemia;immune system cells	m
hsa-mir-1225	16	2140196	2140285	-	2141638	2141657	19	1442	intronic	0.787879	0.999975	0.999951	4.8641e-05	0.74468	0.330689	5.05859e-05	GATA2;IRF2;GATA3;ARID3A;NR3C1;Nkx3-2;HNF1A;Foxq1;FOXI1;Gata1	small intestine-tumor	m
hsa-mir-1225	16	2140196	2140285	-	2157952	2157968	16	17756	host gene	0.0606061	0.999466	0.998725	0.00127515	0.495444	0.299755	0.0080011	STAT1;Prrx2;GATA3;CEBPA;FEV;Lhx3;Pdx1;Nkx2-5;Evi1;Nobox	immune system cells	m
hsa-mir-1225	16	2140196	2140285	-	2159373	2159392	19	19177	host gene	0.909091	0.999973	0.999954	4.57627e-05	0.66609	0.48361	8.38758e-06	GATA3;SRY;TBP;Nkx2-5;PBX1;SOX10;ARID3A;FOXI1;FOXO3;Sox2	colon/spleen;acute myeloyd leukemia	m
hsa-mir-1225	16	2140196	2140285	-	2140891	2140910	19	695	host gene	1.09091	0.999995	0.999993	7.15642e-06	0.72455	0.345406	9.01866e-05	GATA2;PBX1;GATA3;AP1;SRY;Sox5;Nkx2-5;Gata1;FOXD1;ARID3A	kidney-tumor;immune system cells	m
hsa-mir-1225	16	2140196	2140285	-	2158865	2158885	20	18669	host gene	0.030303	0.999999	0.999997	3.25712e-06	0.753121	0.656076	4.90889e-06	TBP;Pax4;ETS1;Nkx2-5;NFATC2;GATA3;IRF2;EWSR1-FLI1;STAT1;Sox5	acute myeloyd leukemia	m
hsa-mir-1225	16	2140196	2140285	-	2158646	2158665	19	18450	host gene	0.0909091	0.999999	0.999997	3.45724e-06	0.693553	0.656185	4.77565e-06	TBP;GATA3;ELF5;Nkx2-5;Pax4;STAT1;ETS1;Sox5;CEBPA;SPI1	leukemia cell line	m
hsa-mir-1225	16	2140196	2140285	-	2164457	2164477	20	24261	host gene	1.21212	0.999159	0.998986	0.00101362	0.504933	0.281567	0.00468938	SPIB;Evi1;GATA3;IRF2;PBX1;Foxq1;FOXI1;Hltf;FOXL1;HNF1A	small intestine-tumor;monocytic-cells;adipose-tissue-2	m
hsa-mir-1225	16	2140196	2140285	-	2167234	2167254	20	27038	intronic	0.121212	0.999664	0.999153	0.00084672	0.465921	0.340813	1.72922e-06	Nkx3-2;Prrx2;TBP;Nkx2-5;Pax4;ARID3A;GATA3;Sox2;Lhx3;Nobox	T cells2	m
hsa-mir-1225	16	2140196	2140285	-	2142046	2142066	20	1850	host gene	0.545455	0.999909	0.999783	0.000217251	0.551367	0.276908	0.00451103	Nkx3-2;IRF2;GATA2;HNF1A;Pax4;Foxd3;IRF1;Spz1;Gfi;GATA3	brain/testis/thymus	m
hsa-mir-1225	16	2140196	2140285	-	2185927	2185946	19	45731	host gene	0.909091	0.998444	0.997342	0.00265788	0.901067	0.256787	5.14666e-06	En1;SRF;NFYA;ARID3A;NR3C1;HOXA5;IRF2;Sox17;IRF1;TBP	T cells;brain;colon/spleen;acute myeloyd leukemia;T cells2;immune system cells	m
hsa-mir-1225	16	2140196	2140285	-	2145709	2145729	20	5513	intronic	0.545455	0.995166	0.988556	0.0114438	0.499611	0.117272	0.0197932	ZEB1;NHLH1;RORA_1;Nkx2-5;REST;PLAG1;Stat3;CTCF;ESR2;E2F1	lung/liver	m
hsa-mir-1225	16	2140196	2140285	-	2159879	2159899	20	19683	host gene	1.66667	0.999999	1	3.87191e-07	0.528735	0.711159	1.73121e-05	AP1;HNF1B;TBP;CEBPA;Gfi;SOX10;ARID3A;Pdx1;FOXA1;HOXA5	adipose-tissue-2;blood/lung;adrenal gland/colon;brain;embryo1;bone_marrow/liver;brain lobes;breast;leukemia cell line;acute myeloyd leukemia	m
hsa-mir-1225	16	2140196	2140285	-	2146190	2146224	34	5994	hybrid	0.606061	0.961152	0.915649	0.0843512	0.581079	0.0071228	0.00687222		monocytic-cells;adrenal gland/colon;brain	m
hsa-mir-1225	16	2140196	2140285	-	2156363	2156383	20	16167	host gene	0.0606061	0.999994	0.999986	1.36517e-05	0.628926	0.570662	2.38642e-05	SPIB;GATA3;STAT1;Gfi;FEV;Sox2;MEF2A;Lhx3;ARID3A;SRY	acute myeloyd leukemia	m
hsa-mir-1226	3	47891045	47891119	+	47845259	47845279	20	45786	intronic	0.666667	0.999975	0.999945	5.4981e-05	0.621949	0.494588	0.00587317	REST;NHLH1;TEAD1;NR3C1;Mycn;Myc;Pax6;NFATC2;Mafb;Gata1	heart/muscle	p
hsa-mir-1226	3	47891045	47891119	+	47889918	47889938	20	1127	intronic	1.66667	0.997186	0.998068	0.0019324	0.359909	0.524928	0.000581944	GATA3;Nr2e3;Lhx3;Prrx2;Pax4;Pax6;MEF2A;HNF1A;Pdx1;PBX1	breast;leukemia cell line;acute myeloyd leukemia;T cells2	p
hsa-mir-1226	3	47891045	47891119	+	47866466	47866550	84	24579	host gene	24.0606	0.994169	1	1.28381e-08	0.769998	0.170743	0.000523195	Nkx3-2;Pax6;NR4A2;HOXA5;RELA;ARID3A;STAT1;Stat3;FOXL1;HLF	cerebrum;ureter-bladder;small intestine-tumor;kidney;prostate/mammary_gland;HepG2;monocytic-cells;liver-tumor;adipose-tissue-1;adipose-tissue-2;pancreas-tumor;T cells;blood/lung;adrenal gland/colon;brain;brain/testis/thymus;embryo1;brain;bone_marrow/liver;lung/liver;heart/muscle;brain lobes;colon/spleen;embryo-2;mammary gland;breast;leukemia cell line;acute myeloyd leukemia;T cells2;immune system…	p
hsa-mir-1226	3	47891045	47891119	+	47844921	47844980	59	46124	intronic	2.72727	0.999999	1	2.24801e-07	0.744021	0.646299	0.0422251	Pax6;Ar;RUNX1;TEAD1;GATA3;FOXC1;REST;MEF2A;Sox2;NKX3-1	large intestine-tumor;HepG2;adrenal gland/colon;brain/testis/thymus;embryo1	p
hsa-mir-1226	3	47891045	47891119	+	47888539	47888559	20	2506	intronic	0.363636	0.997996	0.994783	0.0052171	0.389509	0.625504	0.000474969	Pax4;FOXI1;SPIB;HOXA5;Evi1;Pdx1;Gfi;IRF1;Foxq1;MEF2A	HepG2	p
hsa-mir-1226	3	47891045	47891119	+	47866748	47866768	20	24297	intronic	1.21212	0.993887	0.992637	0.00736262	0.734234	0.167553	0.000796104	USF1;FOXF2;Nkx2-5;MAX;CEBPA;NR4A2;Nobox;Prrx2;RORA_1;HOXA5	monocytic-cells;adipose-tissue-1;adipose-tissue-2;blood/lung;adrenal gland/colon;brain;acute myeloyd leukemia	p
hsa-mir-1226	3	47891045	47891119	+	47889087	47889106	19	1958	host gene	0.212121	0.93526	0.846087	0.153913	0.296243	0.394492	0.000183153	IRF2;Pax4;Prrx2;RREB1;Pdx1;Lhx3;MEF2A;TBP;Nkx2-5;IRF1	adrenal gland/colon	p
hsa-mir-1226	3	47891045	47891119	+	47844208	47844227	19	46837	host gene	1.69697	0.992237	0.994859	0.00514141	0.863684	0.160906	0.00157349	ARID3A;Spz1;Nkx3-2;HNF1A;PBX1;znf143;RUNX1;HOXA5;YY1;NFIC	cerebrum;brain;immune system cells	p
hsa-mir-1226	3	47891045	47891119	+	47844620	47844700	80	46425	host gene	17.303	0.999983	1	3.11397e-10	0.863635	0.491268	0.0425394	GATA3;FOXC1;Evi1;Gfi;PBX1;Ar;HOXA5;MEF2A;RORA_2;FOXL1	cerebrum;ureter-bladder;kidney-tumor;large intestine-tumor;HepG2;monocytic-cells;adipose-tissue-1;T cells;blood/lung;adrenal gland/colon;brain;brain/testis/thymus;embryo1;brain;bone_marrow/liver;lung/liver;brain lobes;colon/spleen;embryo-2;leukemia cell line;acute myeloyd leukemia;T cells2;immune system cells	p
hsa-mir-1226	3	47891045	47891119	+	47866236	47866256	20	24809	intronic	0.787879	0.996382	0.993012	0.00698792	0.690939	0.185574	0.0182118	Nkx3-2;RORA_2;NR4A2;Sox2;GATA3;FOXL1;HOXA5;Pax2;Foxd3;RORA_1	small intestine-tumor	p
hsa-mir-1226	3	47891045	47891119	+	47844522	47844675	153	46523	host gene	26.2727	0.99998	1	2.47534e-11	0.859929	0.479685	0.0425367	FOXC1;GATA3;Ar;Evi1;PBX1;Sox2;FOXL1;HOXA5;RORA_2;Gfi	cerebrum;kidney-tumor;large intestine-tumor;kidney;prostate/mammary_gland;HepG2;monocytic-cells;liver-tumor;adipose-tissue-1;adipose-tissue-2;T cells;blood/lung;adrenal gland/colon;brain;brain/testis/thymus;brain;bone_marrow/liver;lung/liver;heart/muscle;brain lobes;colon/spleen;breast;leukemia cell line;acute myeloyd leukemia;T cells2;immune system cells	p
hsa-mir-1227	19	2234061	2234148	-	2253326	2253346	20	19265	hybrid	0.363636	0.991563	0.978264	0.0217363	0.663154	0.144737	7.19085e-05		HepG2	p
hsa-mir-1227	19	2234061	2234148	-	2278537	2278555	18	44476	hybrid	0.121212	0.988066	0.970456	0.0295436	0.465797	0.135762	0.000438177		T cells2	p
hsa-mir-1227	19	2234061	2234148	-	2269694	2269714	20	35633	hybrid	0.787879	1	0.999999	7.44884e-07	0.912908	0.358551	0.502642		blood/lung;adrenal gland/colon;brain;leukemia cell line;T cells2	p
hsa-mir-1227	19	2234061	2234148	-	2253535	2253555	20	19474	hybrid	0.818182	0.988057	0.977779	0.0222214	0.644754	0.124199	0.000215185		small intestine-tumor	p
hsa-mir-1227	19	2234061	2234148	-	2271948	2271968	20	37887	hybrid	0.030303	0.998746	0.997115	0.00288521	0.486327	0.266973	0.000873203		acute myeloyd leukemia	p
hsa-mir-1227	19	2234061	2234148	-	2250946	2250965	19	16885	hybrid	2.12121	0.996791	0.99875	0.00125002	0.789785	0.199098	7.31722e-06		prostate/mammary_gland	p
hsa-mir-1227	19	2234061	2234148	-	2251964	2251983	19	17903	hybrid	1.21212	0.999763	0.999714	0.00028553	0.900613	0.347591	0.00828399		adipose-tissue-2	p
hsa-mir-1227	19	2234061	2234148	-	2269276	2269295	19	35215	hybrid	0.909091	1	0.999999	7.85683e-07	0.958729	0.33885	0.514474		embryo1	p
hsa-mir-1227	19	2234061	2234148	-	2251517	2251536	19	17456	hybrid	0.909091	0.999917	0.999858	0.000142437	0.938667	0.414803	7.8983e-06		large intestine-tumor	p
hsa-mir-1227	19	2234061	2234148	-	2273878	2273897	19	39817	hybrid	0.818182	0.942412	0.896947	0.103053	0.506901	0.0346496	0.00652239		small intestine-tumor	p
hsa-mir-1227	19	2234061	2234148	-	2270777	2270796	19	36716	hybrid	1.0303	0.982712	0.974391	0.0256089	0.838385	0.11198	3.19071e-05		adipose-tissue-1;embryo-2;leukemia cell line;acute myeloyd leukemia;T cells2;immune system cells	p
hsa-mir-1227	19	2234061	2234148	-	2272767	2272786	19	38706	hybrid	1.0303	0.999494	0.999245	0.00075502	0.647108	0.307087	0.01866		adipose-tissue-1	p
hsa-mir-1227	19	2234061	2234148	-	2270325	2270344	19	36264	hybrid	0.575758	0.974143	0.941706	0.0582943	0.904855	0.0876575	1.73447e-05		brain/testis/thymus	p
hsa-mir-1227	19	2234061	2234148	-	2269513	2269533	20	35452	hybrid	0.575758	1	0.999999	8.89143e-07	0.895797	0.358968	0.502642		brain lobes	p
hsa-mir-1227	19	2234061	2234148	-	2252128	2252147	19	18067	hybrid	0.0606061	0.999704	0.999292	0.000707516	0.864261	0.334598	0.00828833		immune system cells	p
hsa-mir-1227	19	2234061	2234148	-	2236204	2236350	146	2143	host gene	12.7273	0.999898	1	1.26918e-08	0.851323	0.288011	0.000229781	NR4A2;GATA2;FOXO3;Foxa2;Nkx2-5;RUNX1;Gfi;SOX9;Evi1;Pax6	HepG2;adipose-tissue-2;leukemia cell line;acute myeloyd leukemia;T cells2;immune system cells	p
hsa-mir-1227	19	2234061	2234148	-	2236631	2236650	19	2570	hybrid	2.90909	0.998783	0.999815	0.000184778	0.887993	0.158511	0.000233698		small intestine-tumor;monocytic-cells;adrenal gland/colon;brain;brain/testis/thymus;embryo1;bone_marrow/liver;colon/spleen;leukemia cell line;acute myeloyd leukemia;T cells2;immune system cells	p
hsa-mir-1227	19	2234061	2234148	-	2271395	2271415	20	37334	hybrid	0.0909091	0.998733	0.996888	0.00311194	0.591202	0.266843	4.97247e-05		leukemia cell line	p
hsa-mir-1228	12	57588287	57588359	+	57578414	57578434	20	9873	intronic	1.66667	0.776864	0.835363	0.164637	0.309356	0.418039	1.87004e-05	TBP;Nobox;Pdx1;HNF1A;Prrx2;NFIL3;FOXL1;HLF;NFYA;MEF2A	ureter-bladder	p
hsa-mir-1228	12	57588287	57588359	+	57588179	57588198	19	108	host gene	2.36364	0.998571	0.999587	0.000413353	0.347201	0.377075	8.70961e-06	Nr2e3;TBP;Sox2;IRF1;Foxd3;ARID3A;NR3C1;SOX9;NFIL3;HNF1A	monocytic-cells;adipose-tissue-1;adipose-tissue-2;embryo-2;leukemia cell line;T cells2	p
hsa-mir-1228	12	57588287	57588359	+	57551530	57551549	19	36757	intronic	0.909091	0.999256	0.998729	0.00127148	0.25613	0.0256654	1.00848	E2F1;Myf;Stat3;NHLH1;NFATC2;Sox17;Myc;Sox5;USF1;RORA_2	colon/spleen	p
hsa-mir-1228	12	57588287	57588359	+	57587169	57587188	19	1118	intronic	0.0909091	0.918379	0.820522	0.179478	0.336841	0.321551	2.20136e-05	IRF2;Prrx2;TBP;ARID3A;FOXF2;FOXL1;MEF2A;Nkx2-5;Pax4;Pdx1	leukemia cell line	p
hsa-mir-1228	12	57588287	57588359	+	57573771	57573790	19	14516	intronic	1.66667	0.914038	0.939381	0.0606192	0.251359	0.495398	0.000406338	SRF;FOXF2;IRF1;Pax4;Gfi;HOXA5;NFIL3;Foxq1;FOXL1;AP1	breast	p
hsa-mir-1228	12	57588287	57588359	+	57586887	57586907	20	1400	intronic	1.0303	0.831756	0.767939	0.232061	0.308494	0.297321	2.57884e-05	IRF2;TBP;Prrx2;FOXL1;FOXO3;ARID3A;Nkx2-5;Pdx1;MEF2A;NKX3-1	liver-tumor	p
hsa-mir-1228	12	57588287	57588359	+	57581162	57581219	57	7125	host gene	4.42424	0.0867259	0.754986	0.245014	0.27538	0.192618	3.37718e-05	TBP;NFATC2;RORA_1;SRF;Prrx2;MEF2A;CREB1;T;HNF1A;ELF5	cerebrum;monocytic-cells;adipose-tissue-1;leukemia cell line	p
hsa-mir-1228	12	57588287	57588359	+	57551890	57551923	33	36397	intronic	0.121212	0.99998	0.999951	4.92322e-05	0.314464	0.240295	1.00773	ZEB1;Stat3;NF-kappaB;Nkx2-5;Prrx2;NFKB1;NHLH1;CEBPA;Sox5;SOX10	immune system cells	p
hsa-mir-1229	5	179225278	179225346	-	179235067	179235086	19	9789	hybrid	0.030303	0.979962	0.954996	0.0450036	0.545527	0.0430157	0.0409797		acute myeloyd leukemia	p
hsa-mir-1229	5	179225278	179225346	-	179243633	179243653	20	18355	hybrid	0.484848	0.947638	0.879656	0.120344	0.682268	0.0336907	5.54328e-05		monocytic-cells;leukemia cell line	p
hsa-mir-1229	5	179225278	179225346	-	179228080	179228097	17	2802	host gene	0.121212	0.999745	0.999357	0.000642613	0.493826	0.258075	1.39679e-05	HLF;SRY;TBP;FOXO3;FOXF2;Prrx2;Foxd3;Nkx2-5;FOXD1;Gfi	T cells2	p
hsa-mir-1229	5	179225278	179225346	-	179238754	179238773	19	13476	hybrid	0.030303	0.999993	0.999984	1.58281e-05	0.464497	0.552563	0.00337462		acute myeloyd leukemia	p
hsa-mir-1229	5	179225278	179225346	-	179225685	179225704	19	407	host gene	0.0909091	0.998218	0.995626	0.00437414	0.439243	0.447551	3.90121e-05	Foxd3;HLF;GATA3;TBP;FOXI1;Sox5;Lhx3;MEF2A;Gfi;HNF1B	leukemia cell line	p
hsa-mir-1229	5	179225278	179225346	-	179226554	179226574	20	1276	host gene	0.909091	0.978493	0.963785	0.0362151	0.30031	0.417921	0.000128034	Nkx2-5;Pax4;Prrx2;STAT1;NKX3-1;HOXA5;SRY;Pdx1;HNF1A;FOXF2	large intestine-tumor;brain;acute myeloyd leukemia;T cells2	p
hsa-mir-1229	5	179225278	179225346	-	179234343	179234400	57	9065	hybrid	3.66667	0.994721	0.99965	0.000350223	0.854699	0.129146	0.0283052		HepG2;monocytic-cells;adipose-tissue-1;adipose-tissue-2;T cells;blood/lung;brain;embryo1;brain lobes;leukemia cell line;acute myeloyd leukemia;T cells2;immune system cells	p
hsa-mir-1229	5	179225278	179225346	-	179228338	179228373	35	3060	host gene	0.484848	0.999978	0.999945	5.48503e-05	0.624852	0.409098	9.78697e-06	FOXO3;TBP;SRY;FOXL1;FOXF2;HLF;Prrx2;Foxa2;FOXD1;PBX1	T cells2	p
hsa-mir-1229	5	179225278	179225346	-	179233800	179233881	81	8522	host gene	5.54545	0.999931	0.999999	7.70647e-07	0.878745	0.382697	0.0277097	En1;Foxd3;Nkx2-5;Lhx3;PBX1;CEBPA;Pou5f1;FOXD1;Evi1;FOXF2	cerebrum;ureter-bladder;kidney-tumor;small intestine-tumor;large intestine-tumor;kidney;prostate/mammary_gland;HepG2;monocytic-cells;liver-tumor;adipose-tissue-1;adipose-tissue-2;pancreas-tumor;T cells;blood/lung;adrenal gland/colon;brain;brain/testis/thymus;embryo1;brain;bone_marrow/liver;lung/liver;heart/muscle;brain lobes;colon/spleen;embryo-2;mammary gland;breast;leukemia cell line;acute myel…	p
hsa-mir-1229	5	179225278	179225346	-	179232404	179232423	19	7126	host gene	0.242424	0.854022	0.68888	0.31112	0.41073	0.0365945	0.521057	CEBPA;Foxd3;Foxq1;Pou5f1;FOXI1;NFYA;Prrx2;FEV;NFATC2;IRF1	bone_marrow/liver	p
hsa-mir-1229	5	179225278	179225346	-	179228939	179228959	20	3661	host gene	1.66667	0.999923	0.999947	5.27704e-05	0.595645	0.348313	0.00183869	TP53;Nr2e3;CEBPA;PBX1;SRY;HNF1B;Gfi;Foxq1;FOXI1;Mafb	ureter-bladder;leukemia cell line;T cells2	p
hsa-mir-1229	5	179225278	179225346	-	179232833	179232853	20	7555	intronic	0.121212	0.975484	0.940426	0.0595738	0.614431	0.051307	0.000490773	CEBPA;Gfi;Pax6;Pdx1;Nobox;SRF;Pou5f1;Sox17;Lhx3;NFIL3	acute myeloyd leukemia;T cells2	p
hsa-mir-1229	5	179225278	179225346	-	179233764	179233980	216	8486	host gene	132.03	0.999923	1	9.98509e-16	0.87095	0.375868	0.0277097	En1;Foxd3;Nkx2-5;Lhx3;PBX1;CEBPA;Pou5f1;FOXD1;Evi1;FOXF2	kidney-tumor;small intestine-tumor;large intestine-tumor;HepG2;monocytic-cells;liver-tumor;adipose-tissue-1;adipose-tissue-2;pancreas-tumor;thymus;T cells;blood/lung;adrenal gland/colon;brain;embryo1;bone_marrow/liver;heart/muscle;brain lobes;mammary gland;breast;leukemia cell line;acute myeloyd leukemia;T cells2;immune system cells	p
hsa-mir-1229	5	179225278	179225346	-	179226510	179226535	25	1232	host gene	1.06061	0.979881	0.971229	0.0287706	0.30001	0.418161	0.000124858	HLF;HOXA5;Pax4;Prrx2;STAT1;Nkx2-5;SRY;Pdx1;FOXF2;HNF1A	large intestine-tumor;brain;acute myeloyd leukemia;T cells2	p
hsa-mir-1229	5	179225278	179225346	-	179225363	179225382	19	85	host gene	0.030303	0.998542	0.996647	0.00335282	0.409617	0.367559	5.66693e-05	GATA3;Sox5;TBP;CEBPA;SRY;FOXI1;Pax6;FOXL1;Lhx3;SOX9	acute myeloyd leukemia	p
hsa-mir-1229	5	179225278	179225346	-	179244129	179244149	20	18851	hybrid	0.484848	0.925845	0.834511	0.165489	0.703828	0.0123027	0.000202298		monocytic-cells	p
hsa-mir-1229	5	179225278	179225346	-	179232021	179232041	20	6743	host gene	0.30303	0.807599	0.613642	0.386358	0.204265	0.0134039	0.522378	Myb;Foxd3;Prrx2;FOXD1;MEF2A;FOXI1;FOXF2;Lhx3;Pdx1;SRY	blood/lung	p
hsa-mir-1229	5	179225278	179225346	-	179246140	179246159	19	20862	hybrid	0.242424	0.982736	0.955643	0.0443574	0.497511	0.103638	0.000107105		bone_marrow/liver	p
hsa-mir-1229	5	179225278	179225346	-	179248513	179248533	20	23235	hybrid	0.363636	0.987754	0.968642	0.0313582	0.750923	0.126083	0.000115837		HepG2	p
hsa-mir-1229	5	179225278	179225346	-	179247698	179247717	19	22420	hybrid	1.06061	0.997066	0.995772	0.00422808	0.71621	0.16761	0.0556154		adipose-tissue-1	p
hsa-mir-1229	5	179225278	179225346	-	179229216	179229236	20	3938	host gene	0.30303	0.998661	0.99647	0.00353034	0.456421	0.185421	0.00184014	NR3C1;Nr2e3;Ar;SRY;znf143;HNF1B;Gfi;NR2F1;GATA3;PBX1	blood/lung	p
hsa-mir-1229	5	179225278	179225346	-	179233427	179233447	20	8149	host gene	1.39394	0.999712	0.999722	0.000277576	0.779968	0.31791	3.27417e-05	Pax6;Lhx3;Gfi;En1;Pdx1;Prrx2;HNF1B;CEBPA;Pou5f1;FOXL1	pancreas-tumor;bone_marrow/liver;colon/spleen;leukemia cell line;acute myeloyd leukemia	p
hsa-mir-1229	5	179225278	179225346	-	179227484	179227503	19	2206	host gene	0.818182	0.841417	0.738353	0.261647	0.285805	0.347059	4.86565e-05	CEBPA;SRY;IRF2;TBP;IRF1;Foxd3;Foxa2;Nkx2-5;Sox2;Gfi	small intestine-tumor;T cells;leukemia cell line	p
hsa-mir-1229	5	179225278	179225346	-	179248156	179248175	19	22878	hybrid	1.06061	0.997856	0.99691	0.00308993	0.871602	0.186707	0.0553198		monocytic-cells;adipose-tissue-1;leukemia cell line;acute myeloyd leukemia;immune system cells	p
hsa-mir-1229	5	179225278	179225346	-	179227188	179227213	25	1910	host gene	1.81818	0.860354	0.915695	0.0843048	0.267094	0.34198	0.000124093	IRF2;CEBPA;SRY;Pax4;ARID3A;Gfi;IRF1;Nkx2-5;NKX3-1;MEF2A	large intestine-tumor;T cells2	p
hsa-mir-1229	5	179225278	179225346	-	179234344	179234570	226	9066	hybrid	3.54545	0.989089	0.999173	0.000827162	0.86691	0.0861068	0.0283138		HepG2;monocytic-cells;adipose-tissue-1;T cells;blood/lung;leukemia cell line;acute myeloyd leukemia;T cells2;immune system cells	p
hsa-mir-1231	1	201777739	201777830	+	201751812	201751833	21	25927	host gene	2.90909	0.960541	0.993805	0.00619468	0.294576	0.54324	0.0171022	MAX;PPARG;ESR2;ETS1;ELF5;RELA;Prrx2;SPIB;Pdx1;ZEB1	monocytic-cells;adipose-tissue-2;T cells;blood/lung;brain;brain;heart/muscle;brain lobes;embryo-2;leukemia cell line;immune system cells	p
hsa-mir-1231	1	201777739	201777830	+	201773461	201773480	19	4278	intronic	1.09091	0.917649	0.888891	0.111109	0.0869371	0.213567	0.301395	Zfx;MIZF;GABPA;Pax6;T;MAX;Sox17;ESR2;NFKB1;Pax5	cerebrum	p
hsa-mir-1231	1	201777739	201777830	+	201777624	201777643	19	115	host gene	0.666667	0.999406	0.998713	0.00128719	0.221938	0.429236	0.00263576	Ar;FOXF2;Foxa2;Zfp423;Mycn;REST;RELA;MEF2A;FOXA1;MAX	heart/muscle	p
hsa-mir-1231	1	201777739	201777830	+	201754480	201754500	20	23259	intronic	0.30303	0.96137	0.904	0.0959998	0.351213	0.10698	0.586971	GABPA;RELA;ELK1;Pax5;Myf;NF-kappaB;CTCF;Klf4;NFKB1;MIZF	blood/lung	p
hsa-mir-1231	1	201777739	201777830	+	201773845	201773864	19	3894	intronic	1.09091	0.839768	0.790037	0.209963	0.0643004	0.209417	0.240335	MIZF;GABPA;TFAP2A;MAX;NFIC;NF-kappaB;Stat3;FOXC1;Myf;USF1	cerebrum	p
hsa-mir-1234	8	145625476	145625559	-	145653846	145653932	86	28370	host gene	41.697	0.927151	1	4.0463e-09	0.880906	0.0215729	0.00218704	GATA3;Gata1;GATA2;Nkx2-5;NR4A2;SPIB;Gfi;SRF;SOX9;SOX10	cerebrum;ureter-bladder;kidney-tumor;large intestine-tumor;prostate/mammary_gland;HepG2;monocytic-cells;liver-tumor;adipose-tissue-1;T cells;blood/lung;adrenal gland/colon;brain;brain/testis/thymus;embryo1;bone_marrow/liver;lung/liver;heart/muscle;brain lobes;colon/spleen;embryo-2;leukemia cell line;acute myeloyd leukemia;T cells2;immune system cells	p
hsa-mir-1234	8	145625476	145625559	-	145625955	145625974	19	479	intronic	2.45455	0.980189	0.994795	0.00520457	0.393242	0.556854	1.26402e-05	Prrx2;IRF1;HOXA5;Sox2;Lhx3;IRF2;TBP;NFATC2;Gfi;Nkx2-5	lung/liver;acute myeloyd leukemia;immune system cells	p
hsa-mir-1234	8	145625476	145625559	-	145641815	145641946	131	16339	host gene	13.697	0.0977956	0.999263	0.000737453	0.340367	0.231957	0.00455565	Nr2e3;FEV;HLF;Nkx3-2;T;Foxq1;AP1;GATA2;MEF2A;Foxd3	large intestine-tumor;kidney;HepG2;bone_marrow/liver	p
hsa-mir-1234	8	145625476	145625559	-	145626340	145626360	20	864	host gene	3.84848	0.904196	0.994244	0.00575624	0.424299	0.462172	3.12514e-06	IRF2;GATA3;IRF1;CEBPA;TBP;Pax4;Sox2;Lhx3;Nkx2-5;STAT1	ureter-bladder;HepG2;immune system cells	p
hsa-mir-1234	8	145625476	145625559	-	145639957	145639975	18	14481	hybrid	3.12121	0.15443	0.604862	0.395138	0.253518	0.264511	2.58246e-05		brain/testis/thymus;brain lobes	p
hsa-mir-1234	8	145625476	145625559	-	145669482	145669502	20	44006	hybrid	0.484848	0.99851	0.99632	0.00368042	0.790575	0.259001	1.67428e-05		monocytic-cells	p
hsa-mir-1234	8	145625476	145625559	-	145635325	145635345	20	9849	hybrid	2.75758	0.978017	0.995953	0.00404721	0.778561	0.0649075	0.0242734		adrenal gland/colon;brain/testis/thymus;brain lobes	p
hsa-mir-1234	8	145625476	145625559	-	145634471	145634502	31	8995	host gene	0.30303	0.994809	0.986398	0.0136017	0.845301	0.167232	0.00102489	NR4A2;HNF4A;NR3C1;Prrx2;Pax4;Pdx1;GATA3;Nobox;Sox2;SRF	immune system cells	p
hsa-mir-1234	8	145625476	145625559	-	145642208	145642324	116	16732	host gene	32.303	0.0687135	0.999996	4.07251e-06	0.399541	0.208539	0.005989	ETS1;GATA2;ELF5;Nr2e3;SPI1;Gata1;CEBPA;Pdx1;En1;GATA3	kidney-tumor;small intestine-tumor;large intestine-tumor;HepG2;pancreas-tumor;bone_marrow/liver	p
hsa-mir-1234	8	145625476	145625559	-	145634691	145634784	93	9215	host gene	18.6667	0.994692	1	6.13283e-08	0.892296	0.16701	5.96846e-05	Sox2;Prrx2;Nobox;SRF;Pdx1;ARID3A;GATA2;NR3C1;NR4A2;Pax4	kidney-tumor;large intestine-tumor;prostate/mammary_gland;HepG2;monocytic-cells;adipose-tissue-1;T cells;blood/lung;adrenal gland/colon;brain;brain/testis/thymus;embryo1;bone_marrow/liver;lung/liver;brain lobes;embryo-2;leukemia cell line;acute myeloyd leukemia;T cells2;immune system cells	p
hsa-mir-1234	8	145625476	145625559	-	145669752	145669853	101	44276	host gene	4.9697	0.997305	0.99995	5.00792e-05	0.86785	0.224106	2.12839e-05	GATA3;SRY;Foxd3;Foxq1;ARID3A;HNF1A;FOXF2;Sox2;FOXO3;SPIB	cerebrum;kidney-tumor;T cells;adrenal gland/colon;bone_marrow/liver;mammary gland;leukemia cell line;acute myeloyd leukemia;T cells2;immune system cells	p
hsa-mir-1234	8	145625476	145625559	-	145638924	145638998	74	13448	host gene	34.4242	0.999107	1	1.73556e-10	0.576577	0.277018	0.000873339	Sox2;SOX9;Foxd3;Nobox;Prrx2;IRF1;Sox5;Pou5f1;NR3C1;Hltf	kidney-tumor;small intestine-tumor;monocytic-cells;adipose-tissue-1;T cells;blood/lung;adrenal gland/colon;brain;brain/testis/thymus;embryo1;bone_marrow/liver;heart/muscle;brain lobes;mammary gland;breast;leukemia cell line;acute myeloyd leukemia;T cells2;immune system cells	p
hsa-mir-1234	8	145625476	145625559	-	145657186	145657205	19	31710	hybrid	2.9697	0.998847	0.999837	0.0001634	0.469616	0.270161	0.00314554		brain	p
hsa-mir-1234	8	145625476	145625559	-	145654779	145654798	19	29303	hybrid	0.151515	0.969386	0.92499	0.0750097	0.515841	0.0754724	0.0022276		immune system cells	p
hsa-mir-1234	8	145625476	145625559	-	145626727	145626747	20	1251	intronic	2.48485	0.749214	0.92289	0.07711	0.3824	0.39702	1.75195e-05	GATA3;Nkx2-5;HNF1A;Lhx3;ARID3A;TBP;Nobox;HNF1B;SPI1;IRF1	large intestine-tumor	p
hsa-mir-1234	8	145625476	145625559	-	145653356	145653376	20	27880	hybrid	0.121212	0.926418	0.833197	0.166803	0.694791	0.0202711	0.00283426		acute myeloyd leukemia	p
hsa-mir-1234	8	145625476	145625559	-	145663576	145663594	18	38100	hybrid	1.78788	0.818292	0.884299	0.115701	0.334422	0.405642	0.0757876		HepG2	p
hsa-mir-1234	8	145625476	145625559	-	145663795	145663813	18	38319	hybrid	6	0.685693	0.996494	0.00350595	0.31002	0.362696	0.0762567		thymus	p
hsa-mir-1234	8	145625476	145625559	-	145653614	145653633	19	28138	hybrid	1.42424	0.93758	0.941721	0.0582795	0.877915	0.0324173	0.000646091		T cells	p
hsa-mir-1234	8	145625476	145625559	-	145635014	145635069	55	9538	hybrid	17.8182	0.960917	0.999999	6.29534e-07	0.867023	0.031563	0.0216303		liver-tumor;blood/lung;adrenal gland/colon;brain;brain/testis/thymus;embryo1;brain;embryo-2;leukemia cell line;acute myeloyd leukemia;T cells2	p
hsa-mir-1236	6	31924616	31924717	-	31936170	31936188	18	11554	hybrid	0.30303	0.92445	0.822382	0.177618	0.223935	0.497125	0.000294195		blood/lung	p
hsa-mir-1236	6	31924616	31924717	-	31943805	31943824	19	19189	hybrid	1.21212	0.90962	0.892993	0.107007	0.544983	0	0.000189776		adipose-tissue-2	p
hsa-mir-1236	6	31924616	31924717	-	31939888	31939916	28	15272	host gene	2.33333	0.99775	0.999325	0.000675315	0.673491	0.130843	0.113511	Nkx3-2;HOXA5;Prrx2;Pdx1;NKX3-1;FOXI1;RUNX1;Sox2;Nobox;Foxa2	HepG2;T cells;blood/lung;adrenal gland/colon;brain;bone_marrow/liver;heart/muscle;brain lobes;leukemia cell line;acute myeloyd leukemia;T cells2;immune system cells	p
hsa-mir-1236	6	31924616	31924717	-	31939713	31939732	19	15097	host gene	1.90909	0.999516	0.999755	0.000245042	0.61881	0.221496	0.112905	Nkx3-2;Prrx2;Pdx1;NKX3-1;FOXF2;Sox2;Nobox;FOXD1;Nkx2-5;Lhx3	kidney;T cells;embryo1;bone_marrow/liver;brain lobes;leukemia cell line;immune system cells	p
hsa-mir-1236	6	31924616	31924717	-	31940340	31940375	35	15724	hybrid	3.54545	0.999293	0.999947	5.30847e-05	0.780437	0.199535	0.113796		brain/testis/thymus;acute myeloyd leukemia;immune system cells	p
hsa-mir-1236	6	31924616	31924717	-	31928055	31928075	20	3439	hybrid	0.30303	0.908249	0.789283	0.210717	0.118007	0.415455	0.00789803		blood/lung;leukemia cell line	p
hsa-mir-1236	6	31924616	31924717	-	31939162	31939201	39	14546	host gene	1.15152	0.9251	0.904981	0.095019	0.447205	0.502315	0.00295301	ARID3A;Pax2;Nkx2-5;Sox2;Sox17;NFYA;Nobox;Lhx3;GATA3;FOXD1	brain/testis/thymus	p
hsa-mir-1236	6	31924616	31924717	-	31936929	31936948	19	12313	hybrid	0.878788	0.98815	0.979264	0.0207358	0.282264	0.605724	0.00849106		small intestine-tumor	p
hsa-mir-1236	6	31924616	31924717	-	31938622	31938643	21	14006	host gene	0.030303	0.982312	0.960155	0.0398452	0.332937	0.589713	0.00298201	ARID3A;Sox2;RUNX1;GATA3;Nobox;Lhx3;Nkx2-5;NR2F1;Pax4;ELF5	acute myeloyd leukemia	p
hsa-mir-1236	6	31924616	31924717	-	31926675	31926857	182	2059	host gene	17.4242	0.999967	1	5.96864e-10	0.716252	0.349705	0.000118437	Gfi;Pdx1;MEF2A;Nobox;NFYA;ARID3A;TBP;Foxd3;NR3C1;SRF	large intestine-tumor;HepG2;monocytic-cells;blood/lung;brain;brain/testis/thymus;bone_marrow/liver;brain lobes;breast;leukemia cell line;acute myeloyd leukemia;immune system cells	p
hsa-mir-1236	6	31924616	31924717	-	31929263	31929282	19	4647	hybrid	0.484848	0.819851	0.647649	0.352351	0.200529	0.396626	0.000174147		T cells	p
hsa-mir-1236	6	31924616	31924717	-	31938834	31938859	25	14218	host gene	3.54545	0.995169	0.999636	0.000364153	0.40403	0.667169	0.00306074	Pax2;ARID3A;TEAD1;Sox2;Nkx2-5;Lhx3;GATA3;Nobox;Pax4;PBX1	brain/testis/thymus	p
hsa-mir-1237	11	64136074	64136175	+	64120607	64120627	20	15467	host gene	0.0909091	0.838868	0.679004	0.320996	0.416729	0.455316	5.2987e-06	SPIB;ARID3A;IRF2;TBP;Foxd3;Prrx2;Sox2;HNF1A;Sox5;HLF	leukemia cell line	p
hsa-mir-1237	11	64136074	64136175	+	64110212	64110232	20	25862	host gene	0.575758	0.999557	0.998967	0.00103258	0.49062	0.32302	0.00112671	FOXF2;FOXA1;IRF1;Foxa2;En1;ARID3A;FOXL1;FOXD1;Foxd3;HNF1B	lung/liver;leukemia cell line	p
hsa-mir-1237	11	64136074	64136175	+	64110108	64110127	19	25966	host gene	0.0606061	0.999046	0.997725	0.00227516	0.451809	0.277961	0.00112771	IRF1;FOXA1;FOXF2;Foxa2;FOXL1;Foxd3;FOXD1;Foxq1;MEF2A;Ar	acute myeloyd leukemia;immune system cells	p
hsa-mir-1237	11	64136074	64136175	+	64126794	64126813	19	9280	intronic	0.181818	0.999952	0.999876	0.000123698	0.605811	0.429016	9.52423e-05	GATA3;Spz1;MEF2A;Sox5;Foxd3;HNF1A;FOXI1;Nr2e3;ARID3A;Evi1	immune system cells	p
hsa-mir-1237	11	64136074	64136175	+	64086060	64086080	20	50014	hybrid	0.424242	0.96061	0.90521	0.0947904	0.625467	0.0375412	0.0362152		adrenal gland/colon	p
hsa-mir-1237	11	64136074	64136175	+	64107622	64107734	112	28452	host gene	7.27273	0.102668	0.975154	0.0248463	0.259812	0.242108	0.000382615	Nkx2-5;T;Pdx1;Prrx2;FOXC1;MEF2A;HNF1A;ARID3A;Nobox;Pou5f1	leukemia cell line;acute myeloyd leukemia;T cells2;immune system cells	p
hsa-mir-1237	11	64136074	64136175	+	64128029	64128048	19	8045	host gene	0.151515	0.999897	0.999736	0.000264321	0.457865	0.369949	0.0102967	IRF2;Prrx2;Pax4;Pdx1;Lhx3;Foxq1;Nkx3-2;HLF;MEF2A;AP1	acute myeloyd leukemia	p
hsa-mir-1237	11	64136074	64136175	+	64126610	64126745	135	9464	host gene	13.4545	0.999936	1	5.70247e-09	0.577622	0.412311	8.70573e-05	Nkx2-5;Spz1;SOX10;SPIB;Foxd3;GATA3;FOXL1;Sox5;MEF2A;FOXI1	kidney-tumor;small intestine-tumor;HepG2;monocytic-cells;adipose-tissue-2;bone_marrow/liver;lung/liver;embryo-2;leukemia cell line;acute myeloyd leukemia;T cells2;immune system cells	p
hsa-mir-1237	11	64136074	64136175	+	64136047	64136066	19	27	host gene	0.121212	1	0.999999	8.31539e-07	0.65939	0.339886	7.28843e-05	GATA3;FOXA1;CEBPA;FOXL1;NFIL3;FOXF2;FOXD1;FOXO3;Foxa2;NKX3-1	T cells2;immune system cells	p
hsa-mir-1238	19	10662798	10662880	+	10654851	10654917	66	7947	host gene	11.9697	0.999551	1	8.08806e-08	0.710553	0.290481	0.000239001	Sox2;Nr2e3;Pou5f1;FOXL1;NFIL3;IRF2;Pdx1;Foxa2;HLF;HOXA5	brain/testis/thymus	p
hsa-mir-1238	19	10662798	10662880	+	10628128	10628148	20	34670	hybrid	0.666667	0.990294	0.979188	0.020812	0.506693	0.145119	0.000828236		heart/muscle	p
hsa-mir-1238	19	10662798	10662880	+	10614265	10614284	19	48533	hybrid	1.45455	0.986651	0.988034	0.0119656	0.764975	0.129783	0.00055346		monocytic-cells;T cells;heart/muscle;immune system cells	p
hsa-mir-1238	19	10662798	10662880	+	10612896	10612916	20	49902	hybrid	1.0303	0.989614	0.984563	0.0154372	0.621726	0.143443	0.00253202		liver-tumor	p
hsa-mir-1238	19	10662798	10662880	+	10613724	10613745	21	49074	hybrid	0.575758	0.999097	0.997896	0.00210423	0.860444	0.262213	0.0356233		lung/liver	p
hsa-mir-1238	19	10662798	10662880	+	10654363	10654383	20	8435	hybrid	1.66667	0.997763	0.998464	0.00153568	0.688677	0.193075	0.00723238		breast	p
hsa-mir-1238	19	10662798	10662880	+	10624571	10624590	19	38227	hybrid	0.30303	0.999717	0.999253	0.000747264	0.781655	0.340531	0.019423		adrenal gland/colon;brain	p
hsa-mir-1238	19	10662798	10662880	+	10624343	10624363	20	38455	hybrid	0.575758	0.995652	0.989919	0.0100809	0.583304	0.179612	0.0194478		brain/testis/thymus	p
hsa-mir-1238	19	10662798	10662880	+	10628667	10628686	19	34131	hybrid	2.66667	0.988277	0.99762	0.00237998	0.561915	0.134205	0.000175374		thymus;adrenal gland/colon;brain;acute myeloyd leukemia;immune system cells	p
hsa-mir-1238	19	10662798	10662880	+	10613152	10613171	19	49646	hybrid	0.939394	0.998713	0.997873	0.00212724	0.776234	0.240815	0.0364715		T cells2	p
hsa-mir-1238	19	10662798	10662880	+	10655390	10655409	19	7408	intronic	0.0909091	0.999926	0.999817	0.00018283	0.502698	0.390732	0.00344933	Sox2;IRF2;MEF2A;FOXI1;FOXF2;Foxa2;Sox17;STAT1;Gfi;FOXA1	leukemia cell line	p
hsa-mir-1238	19	10662798	10662880	+	10662476	10662495	19	322	intronic	0.909091	0.984116	0.973148	0.0268519	0.320098	0.297563	0.000791538	IRF2;PBX1;SRF;Gata1;RORA_1;NFATC2;ARID3A;NR3C1;RORA_2;GATA3	embryo1	p
hsa-mir-1238	19	10662798	10662880	+	10654569	10654619	50	8229	host gene	24.303	0.99921	1	1.61922e-09	0.724841	0.258772	0.000130119	FOXD1;PBX1;HNF1A;ARID3A;FOXI1;NFIL3;Foxa2;Foxq1;FOXF2;IRF2	cerebrum;kidney-tumor;small intestine-tumor;large intestine-tumor;kidney;prostate/mammary_gland;HepG2;monocytic-cells;liver-tumor;adipose-tissue-1;adipose-tissue-2;pancreas-tumor;thymus;T cells;blood/lung;adrenal gland/colon;brain;brain/testis/thymus;embryo1;bone_marrow/liver;lung/liver;heart/muscle;brain lobes;embryo-2;mammary gland;breast;leukemia cell line;acute myeloyd leukemia;T cells2;immun…	p
hsa-mir-1238	19	10662798	10662880	+	10613606	10613626	20	49192	hybrid	0.909091	0.999216	0.998661	0.00133926	0.87564	0.270572	0.0356451		colon/spleen;acute myeloyd leukemia	p
hsa-mir-124-1	8	9760898	9760982	-	9761822	9761866	44	924	host gene	2.90909	0.999998	1	3.03287e-07	0.590099	0.424005	0.0099018	Ar;NFIC;NKX3-1;RUNX1;ZEB1;NFIL3;CEBPA;PPARG;HLF;T	adrenal gland/colon;brain;embryo1;brain;embryo-2;leukemia cell line;acute myeloyd leukemia	m|v
hsa-mir-124-1	8	9760898	9760982	-	9768234	9768253	19	7336	hybrid	0.30303	0.813928	0.623376	0.376624	0.304862	0.373331	0.0601077		brain	m|v
hsa-mir-124-1	8	9760898	9760982	-	9761557	9761575	18	659	intronic	1.66667	1	1	2.27637e-08	0.597574	0.588581	0.0626977	NFIC;PPARG;NR2F1;AP1;ZEB1;HNF1B;FOXC1;Pax2;HLF;SRF	ureter-bladder;brain;leukemia cell line;acute myeloyd leukemia;immune system cells	m|v
hsa-mir-124-1	8	9760898	9760982	-	9763698	9763717	19	2800	hybrid	0.575758	0.999997	0.999994	5.90144e-06	0.853071	0.520744	0.0113145		brain lobes	m|v
hsa-mir-124-1	8	9760898	9760982	-	9764167	9764206	39	3269	hybrid	2	0.999905	0.999957	4.29825e-05	0.86952	0.314217	0.0188584		adrenal gland/colon;brain;brain;brain lobes;immune system cells	m|v
hsa-mir-124-1	8	9760898	9760982	-	9763039	9763059	20	2141	host gene	0.787879	0.999998	0.999996	4.19051e-06	0.77913	0.502844	0.0153911	Nkx3-2;PPARG;T;NR4A2;HLF;RORA_1;YY1;FOXO3;ESR2;TEAD1	embryo-2;acute myeloyd leukemia	m|v
hsa-mir-124-1	8	9760898	9760982	-	9764640	9764661	21	3742	hybrid	0.0606061	0.999556	0.99894	0.00105972	0.733372	0.230161	0.0235698		acute myeloyd leukemia	m|v
hsa-mir-124-1	8	9760898	9760982	-	9762161	9762180	19	1263	intronic	0.909091	0.922786	0.874854	0.125146	0.379855	0.32937	0.011656	Ar;ELK4;NKX3-1;CREB1;HLF;Prrx2;CEBPA;PPARG;Nkx3-2;FEV	embryo1	m|v
hsa-mir-124-1	8	9760898	9760982	-	9763544	9763606	62	2646	hybrid	5.51515	0.999999	1	7.97304e-09	0.793972	0.590913	0.0126937		brain;brain lobes;leukemia cell line;acute myeloyd leukemia	m|v
hsa-mir-124-1	8	9760898	9760982	-	9763234	9763316	82	2336	hybrid	7.0303	1	1	4.16884e-10	0.709569	0.682306	0.0137166		cerebrum;adrenal gland/colon;brain;brain;heart/muscle;leukemia cell line	m|v
hsa-mir-124-2	8	65291706	65291814	+	65283023	65283046	23	8683	hybrid	0.363636	0.998181	0.995263	0.00473677	0.715545	0.2085	0.00451993		leukemia cell line;acute myeloyd leukemia;T cells2;immune system cells	m|v
hsa-mir-124-2	8	65291706	65291814	+	65289427	65289447	20	2279	intronic	3.33333	0.999988	0.999999	1.09298e-06	0.578153	0.366295	0.0724694	SPI1;Nkx3-2;FEV;PPARG;GABPA;Pax5;AP1;IRF2;ETS1;PLAG1	cerebrum;brain	m|v
hsa-mir-124-2	8	65291706	65291814	+	65286713	65286732	19	4993	intronic	0.0606061	0.999986	0.999968	3.22739e-05	0.816645	0.255965	0.283541	Nkx3-2;ZEB1;NR2F1;NFE2L2;Pdx1;Prrx2;Spz1;HLF;HNF4A;Tcfcp2l1	immune system cells	m|v
hsa-mir-124-2	8	65291706	65291814	+	65281974	65281993	19	9732	hybrid	0.909091	0.999381	0.998942	0.00105751	0.810154	0.233138	0.061089		monocytic-cells;T cells;brain/testis/thymus;embryo1;immune system cells	m|v
hsa-mir-124-2	8	65291706	65291814	+	65288319	65288338	19	3387	intronic	0.30303	0.844216	0.672189	0.327811	0.155278	0.29648	0.115613	EWSR1-FLI1;Myf;INSM1;NFKB1;TFAP2A;PPARG;Klf4;BRCA1;Myb;RUNX1	brain	m|v
hsa-mir-124-2	8	65291706	65291814	+	65290757	65290776	19	949	host gene	0.393939	0.999974	0.999934	6.59367e-05	0.716816	0.240406	0.0579161	Nkx3-2;NKX3-1;AP1;Foxq1;Sox17;MEF2A;BRCA1;Spz1;FOXC1;HNF1B	HepG2	m|v
hsa-mir-124-2	8	65291706	65291814	+	65286334	65286354	20	5372	intronic	1.39394	0.999793	0.9998	0.000200159	0.82783	0.30737	0.0118597	Nkx3-2;SPIB;HNF4A;NFE2L2;NR2F1;ZEB1;HOXA5;REST;Myf;NFIL3	pancreas-tumor;blood/lung;brain lobes;colon/spleen;leukemia cell line;acute myeloyd leukemia;immune system cells	m|v
hsa-mir-124-2	8	65291706	65291814	+	65289782	65289801	19	1924	host gene	1.90909	0.999998	0.999999	1.25834e-06	0.601637	0.494476	0.00214719	Pax2;Nkx3-2;SPI1;En1;Sox17;MAX;AP1;PPARG;NR2F1;FEV	brain lobes	m|v
hsa-mir-124-2	8	65291706	65291814	+	65285816	65285923	107	5890	host gene	5.21212	1	1	6.78761e-09	0.764937	0.551031	0.170923	REST;ZEB1;SPIB;NFIC;ESR2;ESR1;Zfp423;ZNF354C;EBF1;TP53	brain;embryo1;embryo-2	m|v
hsa-mir-1243	4	114028019	114028111	+	114009497	114009517	20	18522	intronic	1.09091	0.726821	0.656379	0.343621	0.126373	0.023331	0.518682	Klf4;RREB1;E2F1;USF1;Myc;EWSR1-FLI1;Mycn;Zfx;MAX;SP1	cerebrum	m
hsa-mir-1243	4	114028019	114028111	+	114010554	114010571	17	17465	intronic	0.0606061	0.928967	0.845527	0.154473	0.328275	0.0404843	0.617072	MZF1_1-4;RUNX1;REST;SPIB;NF-kappaB;Klf4;INSM1;Myf;ETS1;NR3C1	immune system cells	m
hsa-mir-1243	4	114028019	114028111	+	114019525	114019545	20	8494	intronic	3.9697	0.968885	0.998452	0.00154805	0.0958801	0.0304813	0.667757	MZF1_1-4;E2F1;Tcfcp2l1;CREB1;PLAG1;INSM1;ESR2;NFKB1;Klf4;ELK4	brain	m
hsa-mir-124-3	20	61809852	61809938	+	61761741	61761760	19	48111	hybrid	0.0909091	0.991459	0.979238	0.0207619	0.501247	0.15435	0.00305025		leukemia cell line	m|v
hsa-mir-124-3	20	61809852	61809938	+	61806655	61806674	19	3197	hybrid	0.393939	0.998799	0.996901	0.00309901	0.724599	0.172563	0.00666973		leukemia cell line;acute myeloyd leukemia;immune system cells	m|v
hsa-mir-124-3	20	61809852	61809938	+	61809142	61809161	19	710	hybrid	0.121212	0.999999	0.999998	2.30683e-06	1.07668	0.448512	0.00091701		T cells2	m|v
hsa-mir-124-3	20	61809852	61809938	+	61782883	61782903	20	26969	hybrid	1.09091	0.97902	0.971017	0.0289834	0.459668	0.0808011	0.0203675		kidney-tumor;immune system cells	m|v
hsa-mir-124-3	20	61809852	61809938	+	61808683	61808701	18	1169	hybrid	0.787879	0.999982	0.999965	3.4671e-05	0.986984	0.327952	0.000335565		embryo-2	m|v
hsa-mir-124-3	20	61809852	61809938	+	61806361	61806381	20	3491	hybrid	0.484848	0.998295	0.995789	0.00421128	0.625796	0.161618	0.00285662		monocytic-cells	m|v
hsa-mir-124-3	20	61809852	61809938	+	61760138	61760157	19	49714	hybrid	0.0909091	0.944552	0.873761	0.126239	0.632381	0.00287008	0.0538892		leukemia cell line	m|v
hsa-mir-124-3	20	61809852	61809938	+	61809687	61809706	19	165	host gene	0.666667	1	1	4.00694e-07	0.989298	0.423138	0.00144947	FOXC1;NR3C1;En1;AP1;T;Nr2e3;GATA2;Nkx3-2;NR4A2;ZEB1	heart/muscle	m|v
hsa-mir-124-3	20	61809852	61809938	+	61808935	61808954	19	917	hybrid	1.09091	0.999997	0.999996	4.42329e-06	1.07792	0.402811	0.000922428		cerebrum;brain	m|v
hsa-mir-1244-1	2	232578024	232578108	+	232545706	232545726	20	32318	hybrid	1.0303	0.960098	0.941541	0.0584585	0.694952	0.0597906	0.000159231		liver-tumor;brain;colon/spleen;leukemia cell line;acute myeloyd leukemia;T cells2;immune system cells	m|p
hsa-mir-1244-1	2	232578024	232578108	+	232545972	232545991	19	32052	hybrid	0.575758	0.934443	0.859389	0.140611	0.686793	0.0289803	3.61525e-05		lung/liver	m|p
hsa-mir-1244-1	2	232578024	232578108	+	232574334	232574353	19	3690	host gene	0.484848	0.999678	0.999203	0.000797364	0.952379	0.265445	0.000740464	FOXC1;RORA_2;Pou5f1;NFATC2;PBX1;SPIB;Nobox;Foxd3;FOXL1;FOXD1	small intestine-tumor;monocytic-cells	m|p
hsa-mir-1244-1	2	232578024	232578108	+	232571348	232571367	19	6676	hybrid	1.09091	0.990342	0.986598	0.0134015	0.780437	0.101476	8.51488e-05		adipose-tissue-1;acute myeloyd leukemia	m|p
hsa-mir-1244-1	2	232578024	232578108	+	232573571	232573590	19	4453	intronic	0.909091	0.999998	0.999997	2.73012e-06	1.0328	0.587402	0.00496344	FOXC1;PPARG;Stat3;HLF;ESR2;Pax4;NR4A2;NFIL3;NR3C1;NFATC2	colon/spleen;acute myeloyd leukemia	m|p
hsa-mir-1244-1	2	232578024	232578108	+	232571204	232571223	19	6820	hybrid	0.0606061	0.972316	0.936305	0.0636946	0.707166	0.0394961	8.46559e-05		immune system cells	m|p
hsa-mir-1244-1	2	232578024	232578108	+	232575835	232575855	20	2189	host gene	0.0909091	0.999677	0.999205	0.000794632	0.701994	0.139856	0.107649	NFE2L2;NR4A2;Pax6;AP1;GATA3;Pax2;ZEB1;CREB1;RORA_1;Evi1	leukemia cell line	m|p
hsa-mir-1244-1	2	232578024	232578108	+	232574342	232574362	20	3682	host gene	0.909091	0.999637	0.999379	0.000620551	0.945224	0.258257	0.000740464	SPIB;RORA_2;Pou5f1;NFATC2;PBX1;Nobox;Foxd3;FOXD1;FOXL1;NR2F1	small intestine-tumor;monocytic-cells;immune system cells	m|p
hsa-mir-1244-1	2	232578024	232578108	+	232573928	232573948	20	4096	intronic	0.575758	0.999971	0.999933	6.67499e-05	0.992465	0.415549	0.000371991	FOXC1;HLF;RORA_2;Pax4;FOXL1;STAT1;PPARG;ESR2;ARID3A;Nobox	brain/testis/thymus	m|p
hsa-mir-1244-1	2	232578024	232578108	+	232571870	232571890	20	6154	host gene	0.575758	0.999269	0.998296	0.00170381	0.845401	0.249636	0.000137109	Pax4;TBP;Nkx2-5;Esrrb;AP1;FOXD1;PBX1;FOXL1;Sox5;RUNX1	adrenal gland/colon;brain/testis/thymus;acute myeloyd leukemia	m|p
hsa-mir-1244-1	2	232578024	232578108	+	232572102	232572122	20	5922	hybrid	0.575758	0.999287	0.998338	0.00166203	0.853564	0.249042	0.000159802		brain;brain/testis/thymus	m|p
hsa-mir-1244-1	2	232578024	232578108	+	232574737	232574757	20	3287	host gene	0.121212	0.999398	0.998484	0.00151623	0.939555	0.219989	0.000656181	ETS1;SPIB;ELF5;PBX1;NFATC2;RORA_2;Nkx3-2;FOXD1;Sox5;Nobox	T cells2	m|p
hsa-mir-1244-1	2	232578024	232578108	+	232572366	232572386	20	5658	host gene	0.272727	0.999214	0.997923	0.00207682	0.817529	0.240873	0.000149092	ELF5;IRF1;Pax4;IRF2;FOXD1;TBP;FOXC1;SRY;AP1;HNF4A	bone_marrow/liver;immune system cells	m|p
hsa-mir-1244-1	2	232578024	232578108	+	232577414	232577433	19	610	intronic	0.666667	0.997621	0.994855	0.00514522	0.336345	0.447453	0.0288928	CREB1;E2F1;Prrx2;NFIL3;Nkx2-5;Nobox;TEAD1;HNF1B;GATA3;HOXA5	heart/muscle;acute myeloyd leukemia	m|p
hsa-mir-1244-1	2	232578024	232578108	+	232575143	232575195	52	2881	host gene	2.30303	0.99829	0.999468	0.000532303	0.918783	0.145618	0.00365351	YY1;Nkx2-5;ETS1;SPIB;CEBPA;Nkx3-2;ELF5;HLF;SOX9;Prrx2	kidney-tumor;blood/lung;brain/testis/thymus;bone_marrow/liver;leukemia cell line;acute myeloyd leukemia;T cells2;immune system cells	m|p
hsa-mir-1244-1	2	232578024	232578108	+	232573259	232573286	27	4765	host gene	6.12121	0.999999	1	8.66212e-09	0.968492	0.606476	0.0048721	FOXC1;ESR2;FEV;HLF;NR3C1;Ar;NR4A2;Evi1;ELF5;NFIL3	cerebrum;small intestine-tumor;large intestine-tumor;kidney;prostate/mammary_gland;HepG2;liver-tumor;adipose-tissue-1;blood/lung;adrenal gland/colon;brain;brain/testis/thymus;embryo1;brain;bone_marrow/liver;brain lobes;leukemia cell line;acute myeloyd leukemia;T cells2;immune system cells	m|p
hsa-mir-1244-1	2	232578024	232578108	+	232572624	232572644	20	5400	intronic	0.121212	0.999812	0.999527	0.000472971	0.843629	0.322394	0.000271269	FOXC1;ELF5;Evi1;FOXL1;HNF4A;TBP;FOXD1;ARID3A;HLF;Foxd3	T cells2;immune system cells	m|p
hsa-mir-1244-1	2	232578024	232578108	+	232573048	232573093	45	4976	host gene	0.606061	0.999996	0.999992	8.17313e-06	0.925317	0.547083	0.00459929	FOXC1;FEV;NR3C1;HLF;NFIL3;Evi1;ELF5;NFATC2;Foxd3;Hltf	brain;acute myeloyd leukemia;immune system cells	m|p
hsa-mir-1244-1	2	232578024	232578108	+	232546196	232546216	20	31828	hybrid	0.212121	0.937312	0.850516	0.149484	0.714994	0.0296082	0.00277676		adrenal gland/colon	m|p
hsa-mir-1244-2	5	118310281	118310365	+	118309255	118309276	21	1026	hybrid	0.787879	0.999994	0.999988	1.20471e-05	0.640893	0.371086	0.00672165		embryo-2;leukemia cell line;acute myeloyd leukemia;immune system cells	m|p
hsa-mir-1244-3	12	9392063	9392147	-	9395094	9395114	20	3031	intergenic	1.39394	0.986171	0.986646	0.0133544	0.157949	0.142554	0.503682	Myc;TP53;ZEB1;Mycn;RELA;Myb;TFAP2A;Mafb;REL;Egr1	pancreas-tumor	m|p
hsa-mir-1244-3	12	9392063	9392147	-	9393074	9393095	21	1011	intergenic	1.39394	1	1	1.82901e-07	0.696963	0.488075	0.120145	RUNX1;Tcfcp2l1;HNF4A;CTCF;NFYA;NFIC;PLAG1;Ar;RORA_2;Stat3	adrenal gland/colon;brain;bone_marrow/liver;lung/liver;brain lobes;acute myeloyd leukemia;T cells2;immune system cells	m|p
hsa-mir-1244-3	12	9392063	9392147	-	9411294	9411313	19	19231	intergenic	0.121212	0.999965	0.999912	8.8466e-05	0.583175	0.0239291	0.580362	ZEB1;TP53;E2F1;MZF1_1-4;Mycn;Myc;BRCA1;NFIC;ELK4;Myb	T cells2	m|p
hsa-mir-1245a	2	189842818	189842887	+	189805014	189805032	18	37804	hybrid	0.121212	0.830814	0.660817	0.339183	0.211537	0.329159	0.180385		T cells2	p
hsa-mir-1245a	2	189842818	189842887	+	189839078	189839259	181	3740	host gene	167.394	0.942985	1	1.36167e-13	0.232489	0.446701	0.109205	USF1;MAX;Myc;Mycn;CREB1;MIZF;NFE2L2;Arnt;ESR1;NFKB1	ureter-bladder;kidney-tumor;small intestine-tumor;large intestine-tumor;kidney;prostate/mammary_gland;HepG2;monocytic-cells;liver-tumor;adipose-tissue-1;adipose-tissue-2;pancreas-tumor;blood/lung;brain;brain/testis/thymus;embryo1;brain;bone_marrow/liver;lung/liver;heart/muscle;brain lobes;colon/spleen;embryo-2	p
hsa-mir-1245b	2	189842819	189842887	-	189842934	189842953	19	115	hybrid	0.030303	0.984122	0.964149	0.0358507	0.184773	0.122378	0.14997		acute myeloyd leukemia	p
hsa-mir-1245b	2	189842819	189842887	-	189861143	189861163	20	18324	hybrid	1.09091	0.910296	0.879308	0.120692	0.216479	0.220382	0.363678		adipose-tissue-1	p
hsa-mir-1245b	2	189842819	189842887	-	189860856	189860876	20	18037	hybrid	1.12121	0.947917	0.931224	0.0687761	0.219512	0.257176	0.360056		leukemia cell line;acute myeloyd leukemia;immune system cells	p
hsa-mir-1246	2	177465708	177465780	-	177503637	177503655	18	37929	intergenic	1.09091	1	1	2.76649e-10	0.492307	0.774466	0.541817	Nr2e3;CREB1;ELK4;SPIB;Zfx;Pax6;MIZF;Pax5;En1;SOX9	adipose-tissue-1	p
hsa-mir-1246	2	177465708	177465780	-	177502788	177502910	122	37080	intergenic	5.72727	0.999822	0.999998	1.70509e-06	1.00898	0.373068	0.0122826	ZEB1;BRCA1;YY1;AP1;HLF;SPI1;Evi1;PBX1;Myb;NFIC	bone_marrow/liver	p
hsa-mir-1246	2	177465708	177465780	-	177503067	177503086	19	37359	intergenic	0.272727	0.999995	0.999987	1.32157e-05	1.01046	0.579866	0.0166805	YY1;ZEB1;EWSR1-FLI1;znf143;SPIB;AP1;SPI1;ELF5;Myf;Stat3	bone_marrow/liver	p
hsa-mir-1247	14	102026624	102026759	-	102028110	102028129	19	1486	hybrid	0.909091	1	1	5.94414e-09	0.815734	0.81826	0.0500012		colon/spleen	m
hsa-mir-1247	14	102026624	102026759	-	102050876	102050896	20	24252	hybrid	0.0606061	0.976129	0.944798	0.0552025	0.719603	0.0849819	0.00255444		immune system cells	m
hsa-mir-1247	14	102026624	102026759	-	102050366	102050383	17	23742	hybrid	0.272727	0.975232	0.937012	0.0629884	0.540717	0.0823189	0.00266367		bone_marrow/liver	m
hsa-mir-1247	14	102026624	102026759	-	102030675	102030694	19	4051	hybrid	0.181818	0.985894	0.96409	0.0359102	0.594608	0.0453031	0.00551995		acute myeloyd leukemia;immune system cells	m
hsa-mir-1247	14	102026624	102026759	-	102039067	102039085	18	12443	hybrid	0.606061	0.695319	0.500318	0.499682	0.25971	0.400037	0.00107727		brain lobes	m
hsa-mir-1247	14	102026624	102026759	-	102026824	102026845	21	200	host gene	0.0909091	1	1	1.41092e-07	1.00191	0.503969	2.73509e-05	GATA2;SRY;Pax4;FOXL1;PBX1;SOX9;Gfi;Foxd3;YY1;HLF	leukemia cell line	m
hsa-mir-1247	14	102026624	102026759	-	102031367	102031385	18	4743	hybrid	0.0909091	0.984119	0.9618	0.0381995	0.743071	0.0437673	0.0118499		leukemia cell line	m
hsa-mir-1247	14	102026624	102026759	-	102031159	102031179	20	4535	hybrid	0.030303	0.984425	0.964821	0.035179	0.780844	0.0438066	0.00959682		acute myeloyd leukemia	m
hsa-mir-1247	14	102026624	102026759	-	102028687	102028706	19	2063	hybrid	0.272727	0.999999	0.999997	3.02199e-06	0.710883	0.548516	0.00017563		bone_marrow/liver	m
hsa-mir-1247	14	102026624	102026759	-	102027178	102027197	19	554	hybrid	0.0606061	1	1	3.56805e-07	0.981274	0.530303	1.90057e-07		immune system cells	m
hsa-mir-1247	14	102026624	102026759	-	102027521	102027541	20	897	hybrid	0.0909091	1	1	2.15358e-07	0.926111	0.574162	0.0499957		leukemia cell line	m
hsa-mir-1248	3	186504461	186504566	+	186490847	186490866	19	13614	host gene	0.606061	0.973328	0.941215	0.0587848	0.490905	0.0673346	0.000466742	FOXC1;Nkx3-2;Nobox;ARID3A;AP1;STAT1;HNF1B;NKX3-1;REL;HNF1A	brain lobes	m
hsa-mir-1248	3	186504461	186504566	+	186502240	186502259	19	2221	host gene	1.09091	0.999998	0.999997	2.56466e-06	0.771959	0.43737	0.117871	AP1;RUNX1;NFYA;REST;RREB1;MZF1_5-13;ESR2;NR2F1;Pdx1;MIZF	cerebrum;HepG2;brain lobes;colon/spleen;leukemia cell line	m
hsa-mir-1248	3	186504461	186504566	+	186502587	186502607	20	1874	host gene	0.30303	0.999895	0.999721	0.000278555	0.313286	0.634421	0.179807	Zfx;MIZF;Klf4;RUNX1;E2F1;EWSR1-FLI1;SOX10;NFKB1;MZF1_5-13;SP1	brain;acute myeloyd leukemia;immune system cells	m
hsa-mir-1248	3	186504461	186504566	+	186504287	186504306	19	174	host gene	0.0606061	0.999871	0.999691	0.000308772	0.209024	0.522941	0.0231039	Myc;PLAG1;Zfx;Mycn;GABPA;Pax5;Mafb;INSM1;TFAP2A;NFKB1	immune system cells	m
hsa-mir-1248	3	186504461	186504566	+	186503994	186504014	20	467	host gene	0.393939	0.999855	0.999625	0.000375175	0.264657	0.573037	0.0455135	Spz1;TEAD1;INSM1;YY1;NFKB1;Klf4;T;GABPA;Mycn;SP1	HepG2	m
hsa-mir-1248	3	186504461	186504566	+	186479501	186479520	19	24960	host gene	1.39394	0.990122	0.990463	0.00953722	0.323183	0.629362	0.0125659	FEV;SPI1;E2F1;NF-kappaB;ELF5;NFYA;NFKB1;MZF1_1-4;Myf;SRF	pancreas-tumor	m
hsa-mir-1248	3	186504461	186504566	+	186490419	186490438	19	14042	host gene	1.09091	0.981588	0.974538	0.0254616	0.684923	0.0877087	0.00408816	Nkx3-2;En1;RREB1;T;Nobox;TEAD1;Pax2;PBX1;Gfi;Lhx3	cerebrum;brain;embryo1;brain lobes	m
hsa-mir-1248	3	186504461	186504566	+	186501995	186502015	20	2466	host gene	0.606061	0.999884	0.999735	0.000264916	0.817799	0.282104	0.0145288	AP1;znf143;SPI1;NFYA;RUNX1;REST;FOXI1;Nkx3-2;Sox2;RELA	brain lobes;acute myeloyd leukemia	m
hsa-mir-1248	3	186504461	186504566	+	186501586	186501606	20	2875	intronic	0.484848	1	1	1.76427e-07	0.97358	0.237188	0.659623	ZEB1;AP1;Hltf;znf143;NR2F1;NHLH1;T;Pou5f1;Sox2;FOXI1	T cells	m
hsa-mir-1248	3	186504461	186504566	+	186501083	186501103	20	3378	host gene	1.66667	1	1	5.35579e-08	0.991328	0.244275	0.660224	Foxa2;Hltf;FOXA1;Myf;RUNX1;ESR1;FOXI1;NKX3-1;SOX9;ESR2	mammary gland	m
hsa-mir-1248	3	186504461	186504566	+	186489925	186489945	20	14536	hybrid	0.909091	0.99107	0.984829	0.0151709	0.720857	0.118193	0.021826		large intestine-tumor	m
hsa-mir-1248	3	186504461	186504566	+	186501363	186501391	28	3098	host gene	13.8182	1	1	6.84979e-12	0.982771	0.229235	0.659747	Hltf;NFIC;Pou5f1;STAT1;Sox2;T;SOX9;NR2F1;NFE2L2;Foxd3	cerebrum;ureter-bladder;kidney-tumor;small intestine-tumor;large intestine-tumor;kidney;prostate/mammary_gland;HepG2;monocytic-cells;pancreas-tumor;T cells;blood/lung;adrenal gland/colon;brain;brain/testis/thymus;embryo1;brain;bone_marrow/liver;lung/liver;heart/muscle;brain lobes;colon/spleen;embryo-2;breast;leukemia cell line;acute myeloyd leukemia;T cells2;immune system cells	m
hsa-mir-1249	22	45596835	45596900	-	45630966	45630985	19	34131	intronic	0.212121	0.747705	0.530016	0.469984	0.337009	0.0529016	0.501265	GATA3;GATA2;Nkx3-2;Pax6;SP1;SOX10;Klf4;CTCF;NFYA;PBX1	adrenal gland/colon;leukemia cell line	m
hsa-mir-1249	22	45596835	45596900	-	45636140	45636159	19	39305	intronic	0.575758	0.995399	0.989335	0.0106649	0.676352	0.191004	0.000477362	GATA3;SRF;FOXD1;FOXA1;ARID3A;Foxa2;Foxd3;NR2F1;MEF2A;NR4A2	monocytic-cells;brain/testis/thymus	m
hsa-mir-1249	22	45596835	45596900	-	45596967	45596986	19	132	host gene	0.575758	0.993109	0.984076	0.0159245	0.259451	0.289043	0.00460048	HOXA5;CREB1;YY1;CEBPA;SRF;NFYA;IRF2;Lhx3;ARID3A;HLF	brain/testis/thymus	m
hsa-mir-1249	22	45596835	45596900	-	45636753	45636774	21	39918	host gene	404.333	0.987447	1	4.02016e-17	0.823795	0.132018	2.31141e-06	CEBPA;SPIB;TBP;Nobox;Pax4;Pou5f1;Sox2;AP1;Sox5;SOX9	cerebrum;kidney-tumor;small intestine-tumor;large intestine-tumor;kidney;HepG2;monocytic-cells;liver-tumor;adipose-tissue-2;T cells;blood/lung;adrenal gland/colon;brain;bone_marrow/liver;lung/liver;heart/muscle;brain lobes;colon/spleen;embryo-2;mammary gland;breast;leukemia cell line;acute myeloyd leukemia;T cells2;immune system cells	m
hsa-mir-1249	22	45596835	45596900	-	45613383	45613401	18	16548	intronic	0.121212	0.952925	0.889271	0.110729	0.452172	0.0204677	0.0229336	EWSR1-FLI1;SPIB;RREB1;TEAD1;PLAG1;Mafb;Zfx;ZNF354C;STAT1;NFYA	T cells2	m
hsa-mir-1250	17	79106996	79107108	-	79111446	79111465	19	4450	intronic	3.18182	0.97788	0.997484	0.00251601	0.544423	0.0585236	0.0231162	ETS1;ELK1;EWSR1-FLI1;NFYA;SPI1;NFATC2;FEV;ELK4;NR3C1;IRF2	pancreas-tumor	p
hsa-mir-1250	17	79106996	79107108	-	79140488	79140509	21	33492	hybrid	0.121212	0.983957	0.960527	0.039473	0.463919	0.117535	0.000289034		acute myeloyd leukemia;immune system cells	p
hsa-mir-1250	17	79106996	79107108	-	79155516	79155536	20	48520	hybrid	0.484848	0.990722	0.977339	0.022661	0.450852	0.151777	8.85049e-05		monocytic-cells	p
hsa-mir-1250	17	79106996	79107108	-	79139991	79140028	37	32995	host gene	7.39394	0.999633	0.999999	9.81626e-07	0.758836	0.340791	2.83291e-06	GATA3;SOX9;FOXL1;TBP;MEF2A;Evi1;Sox5;Gfi;Sox17;NFIL3	HepG2;adrenal gland/colon;brain;brain lobes;leukemia cell line;acute myeloyd leukemia;T cells2;immune system cells	p
hsa-mir-1250	17	79106996	79107108	-	79127098	79127118	20	20102	intronic	1.30303	0.976277	0.974433	0.025567	0.475139	0.0841167	0.00710176	Nkx3-2;Esrrb;MZF1_5-13;Pax5;EBF1;HNF4A;Klf4;FOXO3;INSM1;PPARG	brain	p
hsa-mir-1250	17	79106996	79107108	-	79121688	79121707	19	14692	intronic	1.87879	0.954776	0.975704	0.0242963	0.457657	0.026878	0.0261164	MZF1_1-4;STAT1;RORA_2;TEAD1;SPIB;MZF1_5-13;NR4A2;Stat3;REST;REL	heart/muscle	p
hsa-mir-1250	17	79106996	79107108	-	79112473	79112493	20	5477	intronic	0.30303	0.98667	0.965527	0.0344732	0.597952	0.107515	0.00173733	HNF4A;NR2F1;SPI1;ELK1;NR3C1;Stat3;ELK4;EWSR1-FLI1;NFIC;STAT1	leukemia cell line	p
hsa-mir-1250	17	79106996	79107108	-	79134165	79134279	114	27169	intronic	4.63636	0.97228	0.999282	0.000717716	0.468629	0.0830587	3.40781e-05	Foxq1;Hltf;Nobox;ARID3A;Pax4;MEF2A;Foxd3;NKX3-1;CEBPA;PBX1	leukemia cell line;acute myeloyd leukemia;immune system cells	p
hsa-mir-1250	17	79106996	79107108	-	79122121	79122139	18	15125	intronic	1.87879	0.936814	0.965756	0.034244	0.472168	0.0235945	0.00365719	NFIC;SPIB;IRF2;STAT1;Mafb;RORA_2;RORA_1;SOX9;IRF1;Nkx2-5	heart/muscle	p
hsa-mir-1250	17	79106996	79107108	-	79140194	79140213	19	33198	hybrid	5.42424	0.999495	0.999994	6.27387e-06	0.712392	0.322004	1.05668e-05		cerebrum;ureter-bladder;small intestine-tumor;monocytic-cells;liver-tumor;adipose-tissue-1;adipose-tissue-2;pancreas-tumor;blood/lung;brain;embryo1;lung/liver;heart/muscle;brain lobes;mammary gland;leukemia cell line;acute myeloyd leukemia;T cells2;immune system cells	p
hsa-mir-1251	12	97885687	97885756	+	97858806	97858825	19	26881	host gene	0.30303	0.945202	0.867141	0.132859	0.309141	0.525217	0.0148966	TEAD1;Spz1;Mycn;Nkx3-2;Myc;RELA;Klf4;REL;USF1;PLAG1	blood/lung	m
hsa-mir-1251	12	97885687	97885756	+	97860737	97860756	19	24950	intronic	0.30303	0.932968	0.840422	0.159578	0.213593	0.464811	0.0758659	REST;SP1;TFAP2A;Egr1;NFKB1;Myc;Tcfcp2l1;Klf4;CTCF;Pax5	blood/lung	m
hsa-mir-1251	12	97885687	97885756	+	97858576	97858595	19	27111	hybrid	2.12121	0.997828	0.999155	0.000845408	0.326116	0.659992	0.0913013		prostate/mammary_gland	m
hsa-mir-1251	12	97885687	97885756	+	97856764	97856784	20	28923	hybrid	0.575758	0.986195	0.968385	0.0316146	0.346607	0.615271	0.00783917		brain/testis/thymus	m
hsa-mir-1252	12	79813037	79813101	+	79771550	79771570	20	41487	intronic	3.33333	0.18854	0.711191	0.288809	0.186405	0.0699065	0.285992	NHLH1;MZF1_1-4;TP53;CTCF;INSM1;Mafb;MIZF;Tcfcp2l1;znf143;RREB1	cerebrum;blood/lung	m
hsa-mir-1252	12	79813037	79813101	+	79764906	79764926	20	48131	intronic	1.12121	0.977583	0.970098	0.0299016	0.342222	0.211599	0.50519	PLAG1;ESR1;ZNF354C;ELK4;Pax5;znf143;GABPA;Stat3;Mycn;Arnt	cerebrum	m
hsa-mir-1252	12	79813037	79813101	+	79791998	79792017	19	21039	intronic	1.12121	0.822622	0.775289	0.224711	0.143426	0.0443858	0.537222	Nkx3-2;MZF1_5-13;INSM1;EBF1;Klf4;TFAP2A;Zfp423;Myf;RREB1;E2F1	cerebrum	m
hsa-mir-1252	12	79813037	79813101	+	79775612	79775633	21	37425	intronic	0.0909091	0.97015	0.929604	0.0703957	0.261749	0.568331	0.0128504	REST;Tcfcp2l1;NFYA;NF-kappaB;TFAP2A;Zfx;NFKB1;E2F1;MIZF;RUNX1	leukemia cell line	m
hsa-mir-1252	12	79813037	79813101	+	79763210	79763229	19	49827	intronic	5.33333	0.125833	0.914691	0.0853095	0.0278472	0.11685	0.189972	ZNF354C;NHLH1;MZF1_1-4;Pax5;NFKB1;NF-kappaB;CTCF;RELA;PLAG1;Nkx3-2	thymus	m
hsa-mir-1253	17	2651372	2651476	-	2659387	2659407	20	8015	intergenic	0.666667	0.999314	0.998514	0.00148562	0.687479	0.265939	0.000205357	GATA2;FOXC1;GATA3;Sox2;Pou5f1;Lhx3;FOXL1;NR3C1;Nkx2-5;Nobox	heart/muscle	p
hsa-mir-1253	17	2651372	2651476	-	2651638	2651658	20	266	intergenic	1.12121	0.73251	0.670755	0.329245	0.212061	0.0970408	0.00403992	MIZF;Myb;PPARG;FOXO3;Zfx;IRF1;EWSR1-FLI1;CREB1;HLF;NR2F1	cerebrum	p
hsa-mir-1253	17	2651372	2651476	-	2652906	2652985	79	1534	intergenic	2.42424	0.999994	0.999998	1.70184e-06	0.742053	0.418146	3.82076e-06	Nkx3-2;FOXC1;SRY;CEBPA;Nkx2-5;Prrx2;Nobox;FOXL1;HNF1B;TBP	blood/lung;brain;brain lobes	p
hsa-mir-1253	17	2651372	2651476	-	2679823	2679845	22	28451	intergenic	0.0606061	0.982744	0.959736	0.0402635	0.731724	0.101186	0.0100589	En1;FOXF2;GATA3;FOXD1;Foxd3;YY1;Foxa2;Foxq1;FOXA1;Pax4	immune system cells	p
hsa-mir-1253	17	2651372	2651476	-	2658774	2658792	18	7402	intergenic	1.21212	0.98568	0.982781	0.017219	0.901886	0.0827322	0.000346767	PBX1;GATA3;SPIB;ZEB1;SOX9;SRY;Sox17;SOX10;ARID3A;GATA2	adipose-tissue-2;leukemia cell line	p
hsa-mir-1253	17	2651372	2651476	-	2679524	2679544	20	28152	intergenic	0.575758	0.976541	0.946949	0.0530513	0.692278	0.0818119	0.0110877	GATA3;En1;FEV;Esrrb;RORA_1;Nobox;FOXO3;Nkx2-5;Evi1;Pax2	lung/liver	p
hsa-mir-1253	17	2651372	2651476	-	2680233	2680252	19	28861	intergenic	0.606061	0.917264	0.829475	0.170525	0.766015	0.0126802	0.000181837	Nkx3-2;GATA3;Prrx2;Lhx3;Pdx1;Pou5f1;HOXA5;IRF1;Foxd3;En1	brain lobes;leukemia cell line	p
hsa-mir-1253	17	2651372	2651476	-	2680463	2680483	20	29091	intergenic	0.030303	0.987433	0.971505	0.0284948	0.655206	0.128069	7.35701e-05	GATA3;Prrx2;ARID3A;HNF1B;Nkx2-5;NR3C1;Nobox;NKX3-1;Hltf;CEBPA	acute myeloyd leukemia	p
hsa-mir-1253	17	2651372	2651476	-	2652573	2652592	19	1201	intergenic	0.121212	0.999983	0.999958	4.17154e-05	0.622301	0.335453	0.000328171	ETS1;NFIL3;HNF1A;GATA2;Pou5f1;FOXC1;Sox5;REL;SRY;SOX9	T cells2	p
hsa-mir-1253	17	2651372	2651476	-	2653289	2653308	19	1917	intergenic	0.121212	0.999967	0.999917	8.33205e-05	0.73046	0.342823	0.000951064	ZNF354C;NFATC2;Sox17;Pax4;En1;Ar;ELF5;SRF;Foxa2;SOX9	T cells2	p
hsa-mir-1253	17	2651372	2651476	-	2653709	2653731	22	2337	intergenic	0.030303	0.997706	0.994728	0.00527201	0.560897	0.111809	0.00128146	REL;ZNF354C;Spz1;RELA;YY1;NFATC2;IRF2;NF-kappaB;MZF1_1-4;PBX1	acute myeloyd leukemia	p
hsa-mir-1254-1	10	70519075	70519171	+	70483413	70483432	19	35662	intronic	0.0606061	0.942345	0.872462	0.127538	0.555547	0.0238228	0.0190043	RUNX1;MZF1_1-4;NFYA;E2F1;Sox17;Gata1;EWSR1-FLI1;ETS1;Stat3;Foxa2	immune system cells	p
hsa-mir-1254-1	10	70519075	70519171	+	70481404	70481424	20	37671	host gene	2.27273	0.995042	0.998395	0.00160538	0.823156	0.152155	0.044903	Nkx3-2;ESR2;Myf;NFE2L2;HOXA5;REST;ARID3A;MAX;SOX10;Foxd3	heart/muscle;immune system cells	p
hsa-mir-1254-1	10	70519075	70519171	+	70515829	70515849	20	3246	intronic	0.212121	0.999906	0.999753	0.000246817	0.423365	0.81749	0.0132831	ESR1;ESR2;Zfx;Nkx3-2;Pax2;AP1;ZEB1;CREB1;Klf4;Egr1	adrenal gland/colon	p
hsa-mir-1254-1	10	70519075	70519171	+	70496543	70496563	20	22532	intronic	1.30303	0.994132	0.993667	0.0063329	0.211682	0.282965	0.503654	MZF1_1-4;GABPA;NF-kappaB;NR4A2;E2F1;ESR1;NFE2L2;MZF1_5-13;Pax5;INSM1	small intestine-tumor;adrenal gland/colon	p
hsa-mir-1254-1	10	70519075	70519171	+	70480889	70481086	197	38186	host gene	53.0303	0.996881	1	2.96964e-11	0.921373	0.193173	0.0272637	Nkx3-2;NR2F1;Myf;GATA3;PBX1;HNF4A;REST;STAT1;NFE2L2;Stat3	HepG2;brain;leukemia cell line;immune system cells	p
hsa-mir-1254-1	10	70519075	70519171	+	70509443	70509462	19	9632	intronic	0.484848	0.999958	0.999895	0.00010512	0.63023	0.288701	0.194076	ESR1;NHLH1;RREB1;TFAP2A;Mafb;NFIC;Myf;PLAG1;ZEB1;RUNX1	T cells;leukemia cell line	p
hsa-mir-1254-1	10	70519075	70519171	+	70484995	70485014	19	34080	intronic	0.0909091	0.978839	0.949483	0.0505175	0.532964	0.0943661	0.00608153	EWSR1-FLI1;MZF1_1-4;NFIC;RREB1;Myf;GABPA;NFE2L2;SPIB;HNF4A;ZNF354C	leukemia cell line	p
hsa-mir-1254-1	10	70519075	70519171	+	70514940	70514959	19	4135	host gene	0.30303	0.992865	0.981361	0.0186391	0.227271	0.564228	0.0340417	NHLH1;TP53;SP1;Egr1;Myc;EBF1;ZNF354C;MIZF;NFIC;TEAD1	blood/lung	p
hsa-mir-1254-1	10	70519075	70519171	+	70517073	70517092	19	2002	host gene	0.909091	0.998917	0.998151	0.00184945	0.286339	0.539957	0.132536	SPIB;MZF1_1-4;NF-kappaB;SPI1;INSM1;Klf4;NFATC2;E2F1;Stat3;Ar	embryo1	p
hsa-mir-1254-1	10	70519075	70519171	+	70480767	70480788	21	38308	host gene	0.0606061	0.997548	0.994161	0.00583926	0.852481	0.207378	0.0272767	Myf;NR2F1;Nkx3-2;HNF4A;NFE2L2;GATA3;Stat3;STAT1;RUNX1;REST	lung/liver;immune system cells	p
hsa-mir-1254-1	10	70519075	70519171	+	70508389	70508408	19	10686	intronic	0.484848	0.994354	0.986137	0.0138626	0.474074	0.0395157	0.14817	ETS1;ELF5;TEAD1;REST;Stat3;Pax5;SPI1;GABPA;Esrrb;NF-kappaB	T cells	p
hsa-mir-1254-1	10	70519075	70519171	+	70515197	70515217	20	3878	host gene	2.12121	0.997333	0.998961	0.00103852	0.26912	0.623561	0.0266566	Arnt;MAX;USF1;ZNF354C;NHLH1;Myc;Egr1;ZEB1;TP53;Esrrb	prostate/mammary_gland	p
hsa-mir-1254-1	10	70519075	70519171	+	70514102	70514122	20	4973	intronic	0.787879	0.937286	0.885211	0.114789	0.206603	0.456351	0.0190411	MZF1_1-4;INSM1;NFYA;NFIC;MZF1_5-13;PLAG1;Myc;Tcfcp2l1;RREB1;Klf4	embryo-2	p
hsa-mir-1254-1	10	70519075	70519171	+	70481264	70481309	45	37811	host gene	2	0.996175	0.998268	0.00173185	0.868504	0.17024	0.0413597	Nkx3-2;RORA_2;Myf;STAT1;NFE2L2;HOXA5;Foxd3;ARID3A;Prrx2;Pdx1	HepG2;blood/lung;adrenal gland/colon;brain;brain/testis/thymus;brain;bone_marrow/liver;heart/muscle;brain lobes;leukemia cell line;immune system cells	p
hsa-mir-1254-1	10	70519075	70519171	+	70482298	70482317	19	36777	host gene	1.60606	0.990169	0.992702	0.00729778	0.478154	0.12439	0.0278354	ZEB1;RUNX1;ESR1;Zfp423;MZF1_5-13;PLAG1;EWSR1-FLI1;ELK1;PPARG;Klf4	cerebrum;T cells;adrenal gland/colon;brain/testis/thymus;brain;bone_marrow/liver;lung/liver;heart/muscle;leukemia cell line;immune system cells	p
hsa-mir-1254-1	10	70519075	70519171	+	70516746	70516766	20	2329	intronic	1.21212	0.999969	0.999963	3.72702e-05	0.292476	0.857395	0.00969282	MZF1_1-4;INSM1;SP1;NF-kappaB;NFKB1;Pax5;ESR1;NHLH1;TFAP2A;E2F1	adipose-tissue-2;lung/liver	p
hsa-mir-1254-1	10	70519075	70519171	+	70515402	70515421	19	3673	intronic	0.787879	0.999492	0.999016	0.000983813	0.264236	0.725028	0.016595	ZNF354C;Myc;Esrrb;Egr1;MIZF;Zfx;ESR1;Myf;ZEB1;SP1	embryo-2	p
hsa-mir-1254-2	10	23682334	23682396	+	23632737	23632757	20	49597	intergenic	1.66667	0.942159	0.959578	0.0404224	0.580288	0.0370889	0.00566961	NR2F1;CREB1;NFYA;Mafb;Pou5f1;Nobox;Sox2;RUNX1;MEF2A;Gfi	ureter-bladder	p
hsa-mir-1254-2	10	23682334	23682396	+	23632859	23632878	19	49475	intergenic	0.909091	0.941549	0.904053	0.0959467	0.61942	0.0364134	0.00566943	NR2F1;REL;NFYA;CREB1;NFE2L2;Mafb;Pou5f1;Nobox;NFIC;Hltf	small intestine-tumor	p
hsa-mir-1254-2	10	23682334	23682396	+	23633258	23633277	19	49076	intergenic	1.21212	0.93583	0.923619	0.0763806	0.628228	0.0338228	0.00131783	Pax6;FOXA1;Sox2;SOX10;Pou5f1;Foxd3;Gata1;FOXO3;STAT1;En1	adipose-tissue-2;acute myeloyd leukemia	p
hsa-mir-1255a	4	102251459	102251571	-	102268289	102268422	133	16830	host gene	2.60606	1	1	3.09183e-08	0.962394	0.782248	0.00818151	FOXC1;GATA3;AP1;Nr2e3;CEBPA;FOXO3;Stat3;RORA_1;Gfi;RORA_2	bone_marrow/liver;brain lobes;leukemia cell line;acute myeloyd leukemia;T cells2;immune system cells	p
hsa-mir-1255a	4	102251459	102251571	-	102251816	102251835	19	357	intronic	0.30303	0.999988	0.999968	3.1864e-05	0.205191	0.0382008	0.904863	ZEB1;EWSR1-FLI1;Mycn;Myc;PLAG1;ESR1;Tcfcp2l1;HNF4A;Arnt;Zfp423	blood/lung	p
hsa-mir-1255a	4	102251459	102251571	-	102267360	102267380	20	15901	intronic	1.66667	0.999994	0.999996	4.01413e-06	0.68122	0.52798	0.0535035	NR2F1;FOXC1;NR4A2;ZEB1;FOXA1;SOX10;Foxa2;HOXA5;NKX3-1;FOXO3	breast	p
hsa-mir-1255a	4	102251459	102251571	-	102268590	102268783	193	17131	host gene	28.9394	0.999997	1	1.74842e-12	0.837432	0.609831	0.00671029	RORA_1;GATA2;GATA3;YY1;ELF5;NR3C1;Gfi;PPARG;AP1;ETS1	cerebrum;large intestine-tumor;prostate/mammary_gland;monocytic-cells;brain;brain;bone_marrow/liver;lung/liver;brain lobes;colon/spleen;mammary gland;leukemia cell line;acute myeloyd leukemia;T cells2;immune system cells	p
hsa-mir-1255a	4	102251459	102251571	-	102268718	102268783	65	17259	host gene	4.33333	0.999991	1	3.15742e-07	0.799006	0.542894	0.000160781	HNF1A;NFIL3;Pou5f1;FOXL1;YY1;FEV;NR3C1;RORA_1;Foxq1;ELF5	cerebrum;kidney-tumor;small intestine-tumor;large intestine-tumor;prostate/mammary_gland;HepG2;monocytic-cells;liver-tumor;adipose-tissue-2;T cells;adrenal gland/colon;brain;brain/testis/thymus;brain;bone_marrow/liver;brain lobes;colon/spleen;mammary gland;leukemia cell line;acute myeloyd leukemia;T cells2;immune system cells	p
hsa-mir-1255a	4	102251459	102251571	-	102269148	102269169	21	17689	intronic	0.121212	0.999585	0.998954	0.00104627	0.770621	0.320567	2.74266e-05	YY1;Pou5f1;NFIL3;MEF2A;TBP;SPIB;FOXL1;NR3C1;HOXA5;ARID3A	immune system cells	p
hsa-mir-1255a	4	102251459	102251571	-	102267739	102267758	19	16280	hybrid	0.484848	1	1	7.01928e-08	0.855424	0.840543	0.0554736		monocytic-cells	p
hsa-mir-1255a	4	102251459	102251571	-	102267997	102268018	21	16538	host gene	0.212121	1	1	8.91901e-08	0.878853	0.852157	0.0269294	GATA3;FOXC1;FOXO3;NR3C1;Gfi;SOX10;Gata1;RUNX1;IRF1;Pdx1	cerebrum;brain;leukemia cell line;acute myeloyd leukemia;immune system cells	p
hsa-mir-1255a	4	102251459	102251571	-	102268060	102268087	27	16601	host gene	3.84848	1	1	2.90874e-09	0.903539	0.82578	0.0269161	FOXC1;GATA3;FOXO3;NR3C1;AP1;RORA_2;Gfi;Pax2;Gata1;IRF1	large intestine-tumor;HepG2;T cells;brain lobes;embryo-2;leukemia cell line;acute myeloyd leukemia;T cells2;immune system cells	p
hsa-mir-1255a	4	102251459	102251571	-	102252289	102252309	20	830	intronic	0.0909091	0.999944	0.999862	0.000138188	0.213882	0.0373209	0.896094	PLAG1;USF1;Tcfcp2l1;CTCF;Pax5;Zfp423;MAX;Arnt;Mafb;ZEB1	leukemia cell line	p
hsa-mir-1255b-1	4	36427988	36428050	-	36431258	36431277	19	3270	intergenic	0.030303	0.802798	0.638522	0.361478	0.153467	0.12735	0.311223	YY1;MIZF;Nkx3-2;HNF4A;NHLH1;znf143;Mafb;Zfx;MAX;ESR1	acute myeloyd leukemia	p
hsa-mir-1255b-2	1	167967898	167967964	+	167958411	167958430	19	9487	intronic	0.575758	0.996483	0.991835	0.00816484	0.470955	0.0616063	0.150275	NFIC;NF-kappaB;E2F1;ELK4;RELA;YY1;NFYA;TP53;CTCF;ELK1	lung/liver	p
hsa-mir-1255b-2	1	167967898	167967964	+	167928165	167928184	19	39733	intronic	0.121212	0.979538	0.949981	0.0500193	0.193698	0.16713	0.568125	CREB1;Tcfcp2l1;Pax5;REST;CTCF;ESR1;EBF1;TFAP2A;EWSR1-FLI1;Zfx	T cells2	p
hsa-mir-1255b-2	1	167967898	167967964	+	167942386	167942405	19	25512	intronic	1.21212	0.93716	0.925182	0.0748179	0.169997	0.0908976	0.570606	PLAG1;Tcfcp2l1;Zfx;TP53;ESR1;Mycn;Myc;INSM1;Zfp423;RELA	adipose-tissue-2	p
hsa-mir-1255b-2	1	167967898	167967964	+	167962260	167962279	19	5638	intronic	0.121212	0.999706	0.999259	0.000741185	0.513607	0.234319	0.0840597	REST;TP53;Nkx3-2;SP1;INSM1;NF-kappaB;Mafb;NFKB1;NHLH1;RELA	T cells2	p
hsa-mir-1255b-2	1	167967898	167967964	+	167937685	167937707	22	30213	host gene	1.15152	0.744372	0.691876	0.308124	0.228069	0.0225601	0.537555	Zfp423;NHLH1;TFAP2A;TEAD1;Mafb;Myc;ESR1;Sox17;SOX10;SP1	brain/testis/thymus	p
hsa-mir-1256	1	21314807	21314925	-	21328129	21328148	19	13322	intronic	0.0909091	0.98807	0.971141	0.0288587	0.0717356	0.599783	0.0187452	ESR1;Myc;Mycn;NFKB1;Esrrb;Zfp423;MZF1_5-13;Myb;Gfi;MAX	leukemia cell line;acute myeloyd leukemia	p
hsa-mir-1256	1	21314807	21314925	-	21343531	21343550	19	28724	intronic	0.787879	0.999764	0.999543	0.000457145	0.452694	0.17026	0.251412	ELK1;GABPA;SPI1;EWSR1-FLI1;E2F1;Stat3;ETS1;FEV;SPIB;INSM1	embryo-2	p
hsa-mir-1256	1	21314807	21314925	-	21327066	21327086	20	12259	intronic	0.575758	0.986106	0.968187	0.0318132	0.116991	0.581419	0.0277011	ZEB1;Zfp423;Spz1;EBF1;ESR2;REL;PLAG1;Pax2;ESR1;NFE2L2	brain/testis/thymus	p
hsa-mir-1256	1	21314807	21314925	-	21342585	21342604	19	27778	intronic	0.121212	0.988144	0.970645	0.0293549	0.135998	0.266969	0.474413	NFIC;Nkx3-2;MZF1_1-4;E2F1;SP1;MZF1_5-13;REST;ELK1;Zfp423;RELA	T cells2	p
hsa-mir-1256	1	21314807	21314925	-	21324011	21324030	19	9204	intronic	0.484848	0.815349	0.640731	0.359269	0.112224	0.383626	0.0598695	Mycn;znf143;USF1;Myc;Klf4;CREB1;MAX;Egr1;Zfp423;EBF1	T cells	p
hsa-mir-1256	1	21314807	21314925	-	21327451	21327471	20	12644	intronic	1.12121	0.999024	0.998689	0.00131118	0.106938	0.749117	0.0149199	ZEB1;Zfp423;USF1;EBF1;ESR1;PLAG1;ESR2;REL;Zfx;Pax2	cerebrum	p
hsa-mir-1256	1	21314807	21314925	-	21326560	21326579	19	11753	intronic	0.575758	0.998106	0.995593	0.00440696	0.172502	0.501827	0.28428	znf143;ZEB1;Myc;Mycn;MZF1_1-4;Pax5;INSM1;EBF1;Spz1;Zfp423	brain/testis/thymus	p
hsa-mir-1257	20	60528602	60528718	-	60562218	60562237	19	33616	intronic	0.939394	0.913097	0.863981	0.136019	0.57137	0.00907874	0.00338017	TP53;SPIB;MZF1_1-4;ELK4;Nkx3-2;RELA;NF-kappaB;EWSR1-FLI1;IRF2;PLAG1	large intestine-tumor	p
hsa-mir-1257	20	60528602	60528718	-	60553815	60553838	23	25213	intronic	0.242424	0.985791	0.963314	0.036686	0.535116	0.118252	0.000539635	ELF5;ELK1;SPIB;Pax6;ETS1;Stat3;Pdx1;FOXC1;FOXD1;SPI1	acute myeloyd leukemia;immune system cells	p
hsa-mir-1257	20	60528602	60528718	-	60540645	60540664	19	12043	intronic	0.484848	0.999031	0.997604	0.00239554	0.574548	0.260575	9.51644e-05	Prrx2;CEBPA;Nkx2-5;Nobox;NKX3-1;Sox5;MEF2A;NFIL3;Pax6;Pdx1	HepG2;bone_marrow/liver;acute myeloyd leukemia;immune system cells	p
hsa-mir-1257	20	60528602	60528718	-	60554432	60554452	20	25830	intronic	1.39394	0.999677	0.999688	0.000311875	0.504836	0.34237	8.37211e-05	Ar;ELF5;NFE2L2;CREB1;SRY;Pdx1;SPI1;SPIB;FOXF2;ETS1	pancreas-tumor	p
hsa-mir-1257	20	60528602	60528718	-	60540897	60540916	19	12295	intronic	1.12121	0.989128	0.98544	0.0145602	0.500758	0.118441	3.78275e-05	ARID3A;CEBPA;Prrx2;Lhx3;GATA3;Nobox;Sox5;MEF2A;NFIL3;FOXL1	cerebrum;blood/lung;brain;acute myeloyd leukemia;immune system cells	p
hsa-mir-1257	20	60528602	60528718	-	60571132	60571152	20	42530	intronic	0.0606061	0.893368	0.778101	0.221899	0.571107	0	0.00120135	Myb;NFYA;Mycn;Klf4;EBF1;SPIB;Myc;E2F1;Myf;STAT1	immune system cells	p
hsa-mir-1257	20	60528602	60528718	-	60549665	60549683	18	21063	intronic	0.121212	0.999804	0.999506	0.000493722	0.522918	0.301372	0.0875993	GABPA;SPIB;Nkx3-2;Nr2e3;Spz1;Egr1;znf143;ELK4;En1;Esrrb	T cells2	p
hsa-mir-1257	20	60528602	60528718	-	60571360	60571380	20	42758	intronic	0.575758	0.944054	0.878574	0.121426	0.487734	0.0411714	0.0012901	NFYA;Stat3;EBF1;Nkx3-2;SPIB;Myf;E2F1;ETS1;STAT1;Hltf	lung/liver	p
hsa-mir-1257	20	60528602	60528718	-	60545306	60545326	20	16704	intronic	0.0606061	0.999393	0.998551	0.00144916	0.603419	0.259225	0.0493458	RUNX1;NR2F1;HNF4A;RELA;NR4A2;Prrx2;RREB1;EWSR1-FLI1;Nkx2-5;INSM1	immune system cells	p
hsa-mir-1257	20	60528602	60528718	-	60557178	60557197	19	28576	intronic	0.0606061	0.998772	0.99707	0.00292965	0.25495	0.763984	0.000229704	NFIC;CEBPA;Nkx3-2;NR3C1;Nr2e3;Mafb;TP53;Spz1;Nkx2-5;HOXA5	immune system cells	p
hsa-mir-1257	20	60528602	60528718	-	60552557	60552577	20	23955	intronic	0.0909091	0.997728	0.994426	0.00557427	0.630832	0.0973003	0.168769	RELA;NFATC2;NF-kappaB;STAT1;Pax4;NFYA;Sox5;SOX9;ETS1;FOXC1	leukemia cell line;immune system cells	p
hsa-mir-1257	20	60528602	60528718	-	60539883	60539902	19	11281	intronic	1.21212	0.702048	0.661446	0.338554	0.294109	0.345728	0.0705484	Nkx3-2;Ar;YY1;NKX3-1;Pdx1;RORA_1;SPIB;GATA2;Prrx2;NFIL3	adipose-tissue-2	p
hsa-mir-1257	20	60528602	60528718	-	60557343	60557363	20	28741	intronic	0.575758	0.998043	0.995448	0.00455234	0.27002	0.736649	0.00019212	Hltf;NFIC;TP53;Pax2;RORA_1;MIZF;NR3C1;Esrrb;HOXA5;AP1	brain/testis/thymus	p
hsa-mir-1257	20	60528602	60528718	-	60552873	60552893	20	24271	intronic	0.030303	0.994737	0.987952	0.0120477	0.55263	0.0479599	0.168734	NF-kappaB;REL;NFATC2;RELA;Pax4;STAT1;Myf;Sox5;FOXC1;ETS1	acute myeloyd leukemia	p
hsa-mir-1258	2	180725563	180725635	-	180726650	180726670	20	1087	hybrid	0.30303	0.999947	0.999861	0.000139348	0.786947	0.234431	0.0291651		brain	p
hsa-mir-1258	2	180725563	180725635	-	180733577	180733596	19	8014	hybrid	0.787879	0.991902	0.984424	0.0155763	0.611117	0.0995669	0.0272614		embryo-2	p
hsa-mir-1258	2	180725563	180725635	-	180726031	180726051	20	468	host gene	0.666667	0.999983	0.999962	3.77255e-05	0.834874	0.232366	0.0021607	Pax4;PBX1;IRF2;GATA3;SOX9;FOXC1;Nobox;FOXI1;FEV;HNF1B	cerebrum;adrenal gland/colon;brain/testis/thymus;lung/liver;heart/muscle;brain lobes;embryo-2	p
hsa-mir-1258	2	180725563	180725635	-	180726024	180726077	53	461	host gene	4.69697	0.999983	1	3.97225e-07	0.838739	0.23339	0.00216812	SPIB;SOX9;GATA3;Sox2;FOXC1;FOXI1;FEV;Nobox;IRF2;SPI1	cerebrum;large intestine-tumor;adrenal gland/colon;brain;brain/testis/thymus;lung/liver;heart/muscle;brain lobes;embryo-2	p
hsa-mir-1258	2	180725563	180725635	-	180726241	180726339	98	678	host gene	6.72727	0.999956	1	1.92343e-07	0.900554	0.214459	0.00235473	Nkx3-2;FOXC1;RORA_1;GATA3;SOX9;Hltf;NR4A2;PBX1;NFYA;FEV	cerebrum;monocytic-cells;adrenal gland/colon;brain;brain lobes;embryo-2;acute myeloyd leukemia	p
hsa-mir-125a	19	52196507	52196592	+	52192318	52192338	20	4189	hybrid	3.15152	0.99997	0.999997	3.43655e-06	0.583662	0.392584	0.0138272		brain;acute myeloyd leukemia;immune system cells	m
hsa-mir-125a	19	52196507	52196592	+	52192856	52192875	19	3651	hybrid	2.63636	0.999998	1	3.83969e-07	0.496017	0.553811	0.000301428		adipose-tissue-2	m
hsa-mir-125a	19	52196507	52196592	+	52193165	52193185	20	3342	hybrid	0.121212	0.80188	0.616239	0.383761	0.416729	0.349084	0.000281527		acute myeloyd leukemia	m
hsa-mir-125a	19	52196507	52196592	+	52192610	52192630	20	3897	hybrid	3.24242	0.999978	0.999998	2.2839e-06	0.541934	0.414456	0.000300762		cerebrum;blood/lung;immune system cells	m
hsa-mir-125a	19	52196507	52196592	+	52194151	52194172	21	2356	hybrid	0.909091	0.994837	0.991206	0.00879376	0.263465	0.533646	0.000195639		T cells2	m
hsa-mir-125a	19	52196507	52196592	+	52194706	52194725	19	1801	hybrid	1.51515	0.683085	0.722013	0.277987	0.237797	0.228059	0.000266673		T cells	m
hsa-mir-125a	19	52196507	52196592	+	52193765	52193784	19	2742	hybrid	0.363636	0.982325	0.955123	0.0448771	0.245398	0.480402	0.000293959		leukemia cell line	m
hsa-mir-125b-1	11	121970465	121970552	-	121974634	121974653	19	4169	intronic	0.30303	0.990626	0.975602	0.0243981	0.244193	0.53963	0.0457741	HNF4A;Egr1;Myc;Mycn;NHLH1;GABPA;Zfx;SP1;MIZF;TEAD1	brain	m
hsa-mir-125b-1	11	121970465	121970552	-	121975134	121975153	19	4669	intronic	0.575758	0.830112	0.676914	0.323086	0.161078	0.394035	0.00942135	Stat3;NHLH1;ELK4;Myc;RELA;NF-kappaB;Zfx;Mycn;REL;NFKB1	brain/testis/thymus	m
hsa-mir-125b-1	11	121970465	121970552	-	121971528	121971548	20	1063	host gene	2.12121	0.999998	0.999999	6.75591e-07	0.506417	0.449259	0.00757218	MAX;USF1;Zfp423;ZEB1;PPARG;Mycn;Arnt;NR2F1;BRCA1;T	prostate/mammary_gland	m
hsa-mir-125b-1	11	121970465	121970552	-	121975829	121975847	18	5364	host gene	0.0909091	0.768118	0.573729	0.426271	0.157482	0.381386	0.00702752	Nkx3-2;Pax2;MIZF;TEAD1;TFAP2A;GABPA;SPI1;INSM1;PPARG;Myb	leukemia cell line	m
hsa-mir-125b-1	11	121970465	121970552	-	121970687	121970707	20	222	host gene	0.818182	1	1	2.20018e-07	0.633876	0.43018	0.0501717	ESR2;Mafb;NFIC;Zfp423;Tcfcp2l1;GABPA;Esrrb;NFKB1;HNF4A;NR4A2	brain	m
hsa-mir-125b-1	11	121970465	121970552	-	121972296	121972316	20	1831	host gene	0.666667	0.999418	0.998738	0.00126191	0.281385	0.656009	0.0170646	TP53;NHLH1;ELK4;NF-kappaB;RORA_1;MIZF;CTCF;E2F1;Myf;PBX1	heart/muscle	m
hsa-mir-125b-1	11	121970465	121970552	-	121983499	121983519	20	13034	intronic	1.12121	0.69332	0.627123	0.372877	0.130284	0.060294	0.446415	ZEB1;Egr1;MAX;Myb;USF1;Arnt;CTCF;E2F1;Mycn;Zfx	cerebrum	m
hsa-mir-125b-1	11	121970465	121970552	-	121976045	121976065	20	5580	host gene	2.63636	0.92455	0.983275	0.016725	0.197698	0.459147	0.00890105	Nkx3-2;TP53;Pax2;MIZF;TEAD1;Myb;TFAP2A;FOXC1;Zfx;GATA2	embryo-2	m
hsa-mir-125b-1	11	121970465	121970552	-	121971137	121971157	20	672	host gene	3.21212	0.999998	1	1.77029e-07	0.66592	0.394188	0.0194305	ZEB1;RUNX1;BRCA1;Zfp423;REST;ESR2;Tcfcp2l1;Stat3;ESR1;NR2F1	brain;brain;colon/spleen	m
hsa-mir-125b-1	11	121970465	121970552	-	121972375	121972428	53	1910	host gene	2.45455	0.999681	0.999917	8.26594e-05	0.302658	0.698294	0.0134828	TP53;NHLH1;ELK4;NF-kappaB;RORA_1;MIZF;PBX1;Arnt;Ar;HLF	cerebrum;brain;brain	m
hsa-mir-125b-1	11	121970465	121970552	-	121972817	121972836	19	2352	host gene	1.12121	0.99843	0.997891	0.00210877	0.324557	0.623835	0.014039	RREB1;MIZF;T;NR3C1;NHLH1;Zfx;Ar;ELK4;Spz1;Egr1	cerebrum	m
hsa-mir-125b-2	21	17962557	17962645	+	17946070	17946089	19	16487	intronic	0.666667	0.996657	0.992779	0.0072206	0.0617284	0.0239488	0.877486	ZEB1;Pax5;Mafb;PLAG1;ESR1;REST;MIZF;NFIC;Myf;Zfp423	heart/muscle	m
hsa-mir-125b-2	21	17962557	17962645	+	17946708	17946728	20	15849	intronic	0.30303	0.994379	0.985281	0.0147185	0.147966	0.0173567	0.844723	Pax5;TFAP2A;Klf4;ESR1;REST;BRCA1;Myb;ELK4;Zfp423;Egr1	brain	m
hsa-mir-125b-2	21	17962557	17962645	+	17961021	17961040	19	1536	intronic	0.30303	0.99999	0.999973	2.6881e-05	0.423207	0.87213	0.0224391	Zfx;PPARG;MAX;NFIC;USF1;ESR1;Nkx3-2;NFKB1;Sox17;NR4A2	brain	m
hsa-mir-125b-2	21	17962557	17962645	+	17960549	17960568	19	2008	intronic	0.787879	0.999256	0.998559	0.0014406	0.434783	0.65898	0.00616607	SRF;znf143;EBF1;REST;YY1;Ar;Nr2e3;Sox17;ESR1;RUNX1	embryo-2	m
hsa-mir-125b-2	21	17962557	17962645	+	17961264	17961284	20	1293	intronic	0.818182	0.999998	0.999995	4.58241e-06	0.432351	0.93759	0.0229553	T;NFKB1;Esrrb;Zfp423;ESR2;NF-kappaB;Zfx;SPI1;ESR1;BRCA1	brain	m
hsa-mir-125b-2	21	17962557	17962645	+	17914726	17914746	20	47831	intronic	0.818182	0.912845	0.847807	0.152193	0.266098	0.0085977	0.66086	NFIC;EWSR1-FLI1;ELK1;TEAD1;REST;TFAP2A;Tcfcp2l1;Stat3;Myf;EBF1	brain	m
hsa-mir-125b-2	21	17962557	17962645	+	17947625	17947645	20	14932	intronic	1.21212	0.959078	0.95106	0.0489399	0.477203	0.0394173	0.00613385	Myb;Myf;MZF1_1-4;E2F1;EBF1;Mycn;SRF;Pax5;HNF4A;EWSR1-FLI1	adipose-tissue-2	m
hsa-mir-125b-2	21	17962557	17962645	+	17918820	17918839	19	43737	intronic	0.30303	0.995312	0.987707	0.0122934	0.537702	0.013374	0.232722	TP53;ETS1;SPIB;GABPA;Stat3;ELF5;Myf;EWSR1-FLI1;REST;CTCF	brain	m
hsa-mir-126	9	139565054	139565138	+	139557368	139557388	20	7686	host gene	1.90909	0.935689	0.966381	0.0336189	0.293469	0.200115	0.381819	IRF2;IRF1;Lhx3;FOXC1;Nkx3-2;NFIL3;Pou5f1;HOXA5;NFATC2;Nkx2-5	large intestine-tumor;kidney;brain	v
hsa-mir-126	9	139565054	139565138	+	139547722	139547740	18	17332	hybrid	0.909091	0.927318	0.88184	0.11816	0.533537	0.0101788	0.00226958		small intestine-tumor	v
hsa-mir-126	9	139565054	139565138	+	139560193	139560318	125	4861	host gene	6.0303	0.999833	0.999999	1.25163e-06	0.875345	0.323189	3.38498e-06	FOXC1;SPIB;FOXL1;ETS1;GATA3;SPI1;GATA2;NR4A2;Nkx2-5;Lhx3	blood/lung;brain/testis/thymus;bone_marrow/liver;leukemia cell line;acute myeloyd leukemia;immune system cells	v
hsa-mir-126	9	139565054	139565138	+	139538499	139538520	21	26555	hybrid	0.0606061	0.915251	0.818842	0.181158	0.459337	0.0049685	0.00665293		immune system cells	v
hsa-mir-126	9	139565054	139565138	+	139557646	139557665	19	7408	hybrid	0.484848	0.914258	0.811557	0.188443	0.375368	0.180177	0.381819		monocytic-cells	v
hsa-mir-126	9	139565054	139565138	+	139560434	139560455	21	4620	intronic	0.393939	0.999723	0.999283	0.00071675	0.862619	0.290189	4.2284e-08	FOXC1;GATA2;En1;GATA3;SPIB;TBP;FOXL1;MEF2A;SRF;ETS1	HepG2;acute myeloyd leukemia	v
hsa-mir-126	9	139565054	139565138	+	139548414	139548431	17	16640	hybrid	0.30303	0.961142	0.903468	0.0965318	0.559186	0.0079685	0.0548645		bone_marrow/liver	v
hsa-mir-126	9	139565054	139565138	+	139560219	139560250	31	4835	host gene	5.27273	0.999834	0.999998	2.35496e-06	0.867529	0.323114	3.40405e-06	FOXC1;SPIB;FOXL1;ETS1;GATA3;SPI1;GATA2;NR4A2;Nkx2-5;Lhx3	ureter-bladder;monocytic-cells;adipose-tissue-1;blood/lung;adrenal gland/colon;brain;brain/testis/thymus;embryo1;lung/liver;brain lobes;breast;leukemia cell line;acute myeloyd leukemia;T cells2;immune system cells	v
hsa-mir-1260a	14	77732561	77732633	+	77702769	77702790	21	29792	hybrid	0.0606061	0.919792	0.827576	0.172424	0.0314199	0.51402	6.72328e-05		acute myeloyd leukemia	p
hsa-mir-1260a	14	77732561	77732633	+	77717132	77717150	18	15429	hybrid	0.393939	0.962348	0.908138	0.0918615	0.409148	0.032499	0.675237		HepG2	p
hsa-mir-1262	1	68649201	68649293	-	68696672	68696689	17	47471	intronic	1.66667	0.99573	0.997066	0.00293354	0.758968	0.189705	0.0103322	TEAD1;HLF;RORA_1;YY1;SPI1;NFE2L2;ESR1;NR4A2;FEV;CEBPA	ureter-bladder	p
hsa-mir-1262	1	68649201	68649293	-	68698118	68698137	19	48917	host gene	0.666667	0.999999	0.999997	3.18992e-06	0.547381	0.659102	0.0105056	AP1;ZEB1;FOXC1;Stat3;Mafb;NR4A2;ESR2;Zfp423;NFE2L2;ARID3A	monocytic-cells;blood/lung;adrenal gland/colon;brain;brain;heart/muscle;mammary gland;acute myeloyd leukemia;T cells2;immune system cells	p
hsa-mir-1262	1	68649201	68649293	-	68697547	68697566	19	48346	host gene	0.30303	0.999994	0.999985	1.52501e-05	0.661157	0.580642	0.00783667	Ar;AP1;CREB1;Zfx;Pax2;ARID3A;ESR2;FOXO3;T;NR4A2	bone_marrow/liver	p
hsa-mir-1262	1	68649201	68649293	-	68694706	68694725	19	45505	intronic	0.030303	0.972818	0.939501	0.0604987	0.203997	0.0410315	0.712384	znf143;ZEB1;CREB1;ESR1;Mycn;CTCF;NFKB1;ESR2;PLAG1;Tcfcp2l1	acute myeloyd leukemia	p
hsa-mir-1262	1	68649201	68649293	-	68698184	68698233	49	48983	host gene	19.7576	0.999996	1	3.5714e-11	0.588218	0.585236	0.0214092	FOXC1;AP1;ZEB1;Stat3;NFIC;NR4A2;Mafb;NFE2L2;PPARG;TEAD1	cerebrum;ureter-bladder;kidney-tumor;small intestine-tumor;large intestine-tumor;kidney;prostate/mammary_gland;monocytic-cells;adipose-tissue-1;adipose-tissue-2;blood/lung;adrenal gland/colon;brain;brain/testis/thymus;embryo1;brain;bone_marrow/liver;lung/liver;heart/muscle;brain lobes;colon/spleen;embryo-2;mammary gland;leukemia cell line;acute myeloyd leukemia;T cells2;immune system cells	p
hsa-mir-1262	1	68649201	68649293	-	68698568	68698588	20	49367	host gene	0.30303	0.999361	0.998314	0.00168633	0.586633	0.299095	0.0141398	ZEB1;Stat3;AP1;Nkx3-2;Mafb;NR4A2;NFE2L2;ELK4;FOXI1;Pou5f1	brain;leukemia cell line;immune system cells	p
hsa-mir-1266	15	52569314	52569397	-	52587679	52587698	19	18365	intronic	2.12121	0.967206	0.98699	0.0130096	0.73962	0.0624291	5.56973e-05	Nkx3-2;Sox2;FOXI1;SRY;HLF;HNF1A;Lhx3;NKX3-1;Pou5f1;IRF2	prostate/mammary_gland;immune system cells	p
hsa-mir-1266	15	52569314	52569397	-	52576954	52576974	20	7640	intronic	0.575758	0.774793	0.595988	0.404012	0.134903	0.20649	0.262212	ELK1;Myb;SPIB;ETS1;E2F1;RELA;NFIC;ELK4;TFAP2A;NFYA	lung/liver	p
hsa-mir-1266	15	52569314	52569397	-	52587935	52587979	44	18621	host gene	13.2727	0.976615	0.999998	2.31955e-06	0.79412	0.0607362	0.0294101	CREB1;Nkx3-2;SPI1;Pax2;BRCA1;IRF1;PBX1;ELF5;Pax6;RORA_2	cerebrum;kidney-tumor;small intestine-tumor;large intestine-tumor;prostate/mammary_gland;HepG2;monocytic-cells;liver-tumor;blood/lung;adrenal gland/colon;brain;embryo1;bone_marrow/liver;breast	p
hsa-mir-1267	13	108183519	108183596	-	108208586	108208605	19	25067	intronic	0.0909091	0.742762	0.53985	0.46015	0.242215	0.0269252	0.527597	NFIC;Pax5;E2F1;HNF4A;PPARG;Mafb;Ar;TFAP2A;EBF1;Spz1	leukemia cell line	p
hsa-mir-1267	13	108183519	108183596	-	108211911	108211931	20	28392	intronic	0.878788	0.71076	0.581874	0.418126	0.355551	0.00431065	0.547233	Nkx3-2;REST;NFIC;TFAP2A;REL;RORA_2;NR4A2;INSM1;MIZF;Klf4	brain	p
hsa-mir-1267	13	108183519	108183596	-	108192387	108192407	20	8868	intronic	0.30303	0.90549	0.783798	0.216202	0.14088	0.0132073	0.60195	Mycn;Myc;Spz1;NFIC;SP1;E2F1;PLAG1;ZEB1;ESR1;Zfx	blood/lung	p
hsa-mir-1268a	15	22513229	22513280	-	22545684	22545723	39	32455	intergenic	3.9697	0.99996	0.999998	1.92797e-06	1.0088	0.46826	0.00051356	T;RORA_1;Nr2e3;NR4A2;Esrrb;PPARG;ZEB1;RUNX1;IRF2;ELF5	kidney-tumor;small intestine-tumor;large intestine-tumor;HepG2;liver-tumor;T cells;blood/lung;adrenal gland/colon;brain;brain/testis/thymus;embryo1;bone_marrow/liver;lung/liver;brain lobes;colon/spleen;embryo-2;breast;leukemia cell line;acute myeloyd leukemia;T cells2;immune system cells	p
hsa-mir-1268a	15	22513229	22513280	-	22546024	22546101	77	32795	intergenic	5.18182	1	1	2.9048e-09	1.0227	0.783528	5.72206e-06	T;CEBPA;Evi1;IRF2;MEF2A;Sox2;Prrx2;SOX9;Pdx1;GATA3	brain/testis/thymus	p
hsa-mir-1268a	15	22513229	22513280	-	22546903	22546923	20	33674	intergenic	0.121212	0.999995	0.999986	1.36077e-05	0.681113	0.586626	0.000251828	REL;SPIB;STAT1;TP53;NFATC2;Lhx3;Gfi;RELA;SRY;FOXD1	acute myeloyd leukemia;T cells2	p
hsa-mir-1268a	15	22513229	22513280	-	22546584	22546603	19	33355	intergenic	1.75758	1	1	3.77235e-08	0.847636	0.849803	2.00737e-06	Nkx3-2;GATA3;TBP;Gata1;Evi1;Nkx2-5;SOX9;Nobox;Prrx2;Pdx1	heart/muscle;leukemia cell line;immune system cells	p
hsa-mir-1268a	15	22513229	22513280	-	22545401	22545421	20	32172	intergenic	0.575758	0.998558	0.996643	0.00335654	0.901243	0.252492	0.00652644	NFIL3;Pou5f1;Evi1;HLF;ELF5;FOXD1;RUNX1;Lhx3;NKX3-1;Prrx2	brain/testis/thymus	p
hsa-mir-1268a	15	22513229	22513280	-	22545965	22545984	19	32736	intergenic	0.121212	0.999999	0.999999	1.27828e-06	1.00125	0.725591	5.71716e-06	T;Sox2;Evi1;NR4A2;FOXD1;ARID3A;MEF2A;Nr2e3;IRF2;Pou5f1	T cells2	p
hsa-mir-1268a	15	22513229	22513280	-	22547492	22547510	18	34263	intergenic	0.121212	0.993512	0.983808	0.0161924	0.633857	0.141874	0.0361272	Ar;NFATC2;NR3C1;FEV;REL;NF-kappaB;Gfi;Stat3;SPI1;CTCF	T cells2	p
hsa-mir-1268a	15	22513229	22513280	-	22560969	22560988	19	47740	intergenic	0.484848	0.860235	0.713129	0.286871	0.409145	0.433768	0.0639513	NFIC;Stat3;FEV;NR3C1;znf143;STAT1;E2F1;Gfi;Myb;MIZF	monocytic-cells	p
hsa-mir-1268a	15	22513229	22513280	-	22560109	22560129	20	46880	intergenic	0.212121	0.999669	0.999132	0.000868466	0.46885	0.313954	0.0447962	REST;E2F1;Esrrb;CTCF;RORA_1;NR4A2;Nr2e3;MAX;Foxa2;PPARG	adrenal gland/colon	p
hsa-mir-1268b	17	78072627	78072676	+	78024860	78024879	19	47767	intronic	0.575758	0.918172	0.827921	0.172079	0.547337	0.00816929	0.0143956	EWSR1-FLI1;EBF1;HNF4A;ZNF354C;Foxa2;Pax4;FOXA1;En1;Lhx3;RUNX1	lung/liver	p
hsa-mir-1268b	17	78072627	78072676	+	78031884	78031903	19	40743	intronic	0.0909091	0.977105	0.945475	0.0545252	0.481893	0.082563	0.0179085	IRF2;RREB1;Myb;HNF1B;FOXF2;E2F1;ARID3A;SOX9;NFYA;Foxa2	brain;leukemia cell line	p
hsa-mir-1268b	17	78072627	78072676	+	78032541	78032562	21	40086	intronic	0.0606061	0.994112	0.986046	0.0139537	0.488175	0.161531	0.0202152	T;RREB1;NFE2L2;Prrx2;Gfi;IRF2;TEAD1;IRF1;SOX9;NFYA	acute myeloyd leukemia;immune system cells	p
hsa-mir-1268b	17	78072627	78072676	+	78051858	78051876	18	20769	intronic	0.666667	0.99353	0.986074	0.013926	0.487795	0.137072	0.0326055	TP53;REST;INSM1;Myb;SPI1;Mafb;Stat3;FOXC1;SOX9;T	heart/muscle;T cells2	p
hsa-mir-1268b	17	78072627	78072676	+	78043050	78043070	20	29577	intronic	1.21212	0.943007	0.932064	0.0679365	0.496157	0.0232209	0.017645	Sox17;HNF4A;NFYA;En1;PBX1;NFATC2;RORA_2;REST;Myb;T	adipose-tissue-2;brain	p
hsa-mir-1269a	4	67142542	67142646	+	67113977	67113997	20	28565	intergenic	0.30303	0.748124	0.529166	0.470834	0.2053	0.0579932	0.491727	Nkx3-2;NFKB1;CREB1;RELA;NF-kappaB;Mafb;TFAP2A;NR4A2;NHLH1;Pax5	brain	p
hsa-mir-1269a	4	67142542	67142646	+	67131648	67131667	19	10894	intergenic	0.121212	0.984698	0.962307	0.0376933	0.254026	0.14772	0.582378	TP53;NR4A2;EWSR1-FLI1;PBX1;ELK1;ELK4;ETS1;Pdx1;T;Egr1	T cells2	p
hsa-mir-1269b	17	12820585	12820659	-	12836589	12836608	19	16004	hybrid	1.39394	0.809412	0.814814	0.185186	0.0735222	0.00937795	0.568583		pancreas-tumor	p
hsa-mir-127	14	101349316	101349412	+	101346455	101346475	20	2861	hybrid	1.21212	0.822238	0.79319	0.20681	0.290535	0.244209	0.000201745		embryo1;acute myeloyd leukemia	m
hsa-mir-127	14	101349316	101349412	+	101332353	101332372	19	16963	intergenic	0.121212	0.978476	0.947468	0.0525325	0.266163	0.0203228	0.713277	FOXF2;ZEB1;NKX3-1;HLF;Ar;FOXC1;T;Foxd3;NFIL3;FOXD1	acute myeloyd leukemia	m
hsa-mir-127	14	101349316	101349412	+	101318726	101318746	20	30590	intergenic	1.36364	0.999701	0.999701	0.000299214	0.278897	0.0889072	0.442472	GATA3;GATA3;Pdx1;Pdx1;Prrx2;Prrx2;Foxd3;Foxd3;Tcfcp2l1;Tcfcp2l1	monocytic-cells	m
hsa-mir-127	14	101349316	101349412	+	101348850	101348870	20	466	hybrid	0.181818	0.999909	0.999762	0.000237776	0.633857	0.417661	0.00082527		immune system cells	m
hsa-mir-127	14	101349316	101349412	+	101323434	101323453	19	25882	intergenic	7.12121	0.0102951	0.761869	0.238131	0.339662	0.0818583	0.0147599	NF-kappaB;NF-kappaB;Evi1;Evi1;Stat3;Stat3;ETS1;ETS1;SPIB;SPIB	kidney;blood/lung	m
hsa-mir-127	14	101349316	101349412	+	101348606	101348627	21	710	hybrid	0.969697	0.999995	0.999991	8.67464e-06	0.660903	0.463024	0.000852456		brain lobes	m
hsa-mir-127	14	101349316	101349412	+	101316303	101316322	19	33013	intergenic	2.9697	0.343067	0.786716	0.213284	0.292638	0.0224724	0.257469	RUNX1;RUNX1;Mafb;Mafb;BRCA1;BRCA1;MZF1_5-13;MZF1_5-13;RREB1;RREB1	cerebrum	m
hsa-mir-127	14	101349316	101349412	+	101327447	101327466	19	21869	intergenic	4.0303	0.0607546	0.587528	0.412472	0.286022	0.186004	0.0110631	IRF2;IRF1;Prrx2;ARID3A;HNF1A;HLF;FOXF2;Nobox;SOX9;Sox2	blood/lung;embryo-2;leukemia cell line	m
hsa-mir-127	14	101349316	101349412	+	101332742	101332762	20	16574	intergenic	0.121212	0.992923	0.982353	0.0176469	0.266359	0.0779968	0.722256	ELK4;Ar;HLF;Nkx2-5;ZEB1;ELK1;Evi1;CEBPA;Nkx3-2;HNF4A	acute myeloyd leukemia	m
hsa-mir-127	14	101349316	101349412	+	101301048	101301111	63	48268	intergenic	6.36364	0.0235984	0.807849	0.192151	0.32766	0.141	0.00185665	NR3C1;NR3C1;STAT1;STAT1;Stat3;Stat3;Prrx2;Prrx2;NFYA;NFYA	blood/lung;adrenal gland/colon;embryo1;lung/liver;heart/muscle	m
hsa-mir-127	14	101349316	101349412	+	101300803	101300884	81	48513	intergenic	9.09091	0.0140314	0.941955	0.0580454	0.395408	0.109807	0.00230118	Stat3;Stat3;STAT1;STAT1;SRY;SRY;SRF;SRF;FOXD1;FOXD1	blood/lung;adrenal gland/colon;brain;embryo1;brain;lung/liver;colon/spleen;embryo-2	m
hsa-mir-127	14	101349316	101349412	+	101341316	101341334	18	8000	intergenic	0.69697	0.984684	0.968201	0.0317985	0.229157	0.215572	0.00137339	Nkx3-2;Nkx3-2;Foxd3;Foxd3;T;T;Nkx2-5;Nkx2-5;ZEB1;ZEB1	T cells2	m
hsa-mir-127	14	101349316	101349412	+	101315828	101315848	20	33488	intergenic	2.12121	0.81637	0.919588	0.0804119	0.314284	0.0858472	0.359586	RORA_1;RORA_1;znf143;znf143;MIZF;MIZF;Ar;Ar;HNF4A;HNF4A	heart/muscle	m
hsa-mir-127	14	101349316	101349412	+	101315003	101315024	21	34313	intergenic	10.6061	0.0614952	0.994447	0.00555313	0.353526	0.0149252	0.153421	Spz1;Spz1;NF-kappaB;NF-kappaB;NFKB1;NFKB1;HNF4A;HNF4A;RELA;RELA	cerebrum;adrenal gland/colon;brain;embryo-2	m
hsa-mir-1271	5	175794949	175795034	+	175793666	175793684	18	1283	intronic	0.0606061	0.999819	0.999567	0.000433398	0.638325	0.200988	0.00125073	AP1;FEV;CREB1;HNF1B;ELK4;FOXO3;ELF5;IRF2;FOXA1;FOXC1	immune system cells	m
hsa-mir-1271	5	175794949	175795034	+	175788510	175788530	20	6439	hybrid	0.0909091	0.981737	0.956221	0.0437791	0.677021	0.0614268	0.000419549		leukemia cell line	m
hsa-mir-1271	5	175794949	175795034	+	175756180	175756199	19	38769	hybrid	0.484848	0.999997	0.999992	7.72811e-06	0.507333	0.137429	0.631914		monocytic-cells	m
hsa-mir-1271	5	175794949	175795034	+	175793114	175793134	20	1835	intronic	1.12121	0.99992	0.999892	0.000107964	0.793031	0.28693	0.000104562	SRY;AP1;FOXL1;FOXA1;Foxd3;GATA3;Gata1;Foxa2;SOX9;FOXF2	cerebrum;T cells2	m
hsa-mir-1271	5	175794949	175795034	+	175792467	175792523	56	2482	host gene	6.63636	0.999322	0.999997	3.16292e-06	0.813649	0.189944	7.32495e-05	Foxq1;Foxd3;Foxa2;STAT1;FOXA1;FOXD1;MEF2A;FOXL1;FOXF2;Hltf	cerebrum;kidney-tumor;small intestine-tumor;monocytic-cells;liver-tumor;adipose-tissue-2;T cells;blood/lung;adrenal gland/colon;brain;embryo1;brain;bone_marrow/liver;lung/liver;heart/muscle;brain lobes;colon/spleen;embryo-2;acute myeloyd leukemia;T cells2	m
hsa-mir-1271	5	175794949	175795034	+	175792489	175792537	48	2460	host gene	2.36364	0.999322	0.999804	0.000195869	0.814756	0.189204	7.3307e-05	Foxq1;Foxd3;Foxa2;STAT1;FOXA1;FOXD1;MEF2A;Hltf;FOXL1;FOXF2	cerebrum;kidney-tumor;small intestine-tumor;monocytic-cells;liver-tumor;adipose-tissue-2;T cells;blood/lung;adrenal gland/colon;brain;brain;bone_marrow/liver;lung/liver;heart/muscle;brain lobes;colon/spleen;embryo-2;acute myeloyd leukemia;T cells2	m
hsa-mir-1272	15	65054586	65054714	-	65083908	65083927	19	29322	hybrid	1.09091	0.671802	0.595076	0.404924	0.239043	0.0822874	0.431801		adipose-tissue-1	p
hsa-mir-1272	15	65054586	65054714	-	65067195	65067214	19	12609	intronic	0.30303	0.998405	0.995795	0.0042055	0.88131	0.232642	2.43322e-05	FOXC1;SPIB;FOXL1;NFYA;TBP;FOXD1;HNF1A;AP1;HLF;IRF1	bone_marrow/liver	p
hsa-mir-1272	15	65054586	65054714	-	65062000	65062020	20	7414	intronic	0.030303	0.990573	0.978537	0.0214629	0.514864	0.0762702	0.0414288	USF1;MAX;Arnt;TP53;ZEB1;NFATC2;Myc;STAT1;SPI1;ELK1	acute myeloyd leukemia	p
hsa-mir-1272	15	65054586	65054714	-	65068340	65068359	19	13754	hybrid	0.484848	0.997227	0.993162	0.00683771	0.728669	0.177732	0.0324651		monocytic-cells	p
hsa-mir-1272	15	65054586	65054714	-	65066933	65066952	19	12347	intronic	0.666667	0.99709	0.993712	0.00628795	0.756488	0.186961	0.0126229	CEBPA;SPIB;IRF2;IRF1;FOXL1;NFYA;ZEB1;FOXF2;FOXD1;NFIL3	heart/muscle	p
hsa-mir-1272	15	65054586	65054714	-	65067751	65067789	38	13165	host gene	4.90909	0.999346	0.999987	1.28067e-05	0.931958	0.2619	0.0321139	FOXC1;GATA2;FOXL1;Sox2;BRCA1;Prrx2;HOXA5;SOX9;Sox5;SRY	kidney-tumor;small intestine-tumor;monocytic-cells;adipose-tissue-2;embryo1;bone_marrow/liver;heart/muscle	p
hsa-mir-1272	15	65054586	65054714	-	65067683	65067703	20	13097	host gene	2.63636	0.999637	0.999924	7.56811e-05	0.931273	0.296373	0.0321139	FOXC1;GATA2;FOXL1;BRCA1;STAT1;Prrx2;HOXA5;Pdx1;Pax4;Foxa2	embryo-2	p
hsa-mir-1272	15	65054586	65054714	-	65068134	65068153	19	13548	hybrid	1.06061	0.997799	0.996827	0.00317272	0.78335	0.191142	0.0321915		liver-tumor;bone_marrow/liver	p
hsa-mir-1273c	6	155174494	155174570	+	155153750	155153770	20	20744	host gene	0.0909091	0.999944	0.999862	0.000138455	0.334758	0.906566	0.0441164	Myb;EWSR1-FLI1;Esrrb;Zfx;Pax2;Foxa2;Nobox;ESR1;FOXA1;Spz1	leukemia cell line	p
hsa-mir-1273c	6	155174494	155174570	+	155154151	155154171	20	20343	host gene	0.787879	0.999956	0.999914	8.60909e-05	0.321824	0.950203	0.00473263	REL;Myf;Zfx;Mycn;Spz1;RREB1;NF-kappaB;ESR1;Klf4;Egr1	embryo-2	p
hsa-mir-1273c	6	155174494	155174570	+	155154543	155154562	19	19951	host gene	0.878788	0.999976	0.999958	4.24968e-05	0.292184	0.985323	0.00545784	Tcfcp2l1;CTCF;Zfx;REL;RREB1;Egr1;MIZF;EBF1;Mycn;SPIB	brain;T cells2	p
hsa-mir-1273c	6	155174494	155174570	+	155166399	155166418	19	8095	intronic	0.30303	0.993071	0.981893	0.018107	0.362579	0.565819	0.0824971	MZF1_5-13;EWSR1-FLI1;PLAG1;MZF1_1-4;HNF4A;Mafb;NHLH1;INSM1;NFIC;Egr1	bone_marrow/liver	p
hsa-mir-1273d	1	10287776	10287861	+	10270065	10270110	45	17711	hybrid	1.06061	0.99815	0.997334	0.00266642	0.824869	0.225294	0.00964827		brain;brain lobes;leukemia cell line;T cells2;immune system cells	p
hsa-mir-1273d	1	10287776	10287861	+	10286031	10286051	20	1745	intronic	12.3939	0.102876	0.998725	0.00127463	0.0802035	0.064231	0.0451221	TP53;Tcfcp2l1;NFE2L2;NHLH1;RELA;CREB1;E2F1;Pax5;NF-kappaB;Klf4	cerebrum;ureter-bladder;kidney-tumor;large intestine-tumor;adipose-tissue-1;adipose-tissue-2;pancreas-tumor;brain;brain/testis/thymus;embryo1;lung/liver;heart/muscle;brain lobes;immune system cells	p
hsa-mir-1273d	1	10287776	10287861	+	10271275	10271294	19	16501	intronic	0.30303	0.999629	0.99902	0.000979997	0.772166	0.325594	6.74645e-05	Nkx3-2;NKX3-1;Nkx2-5;RORA_2;TBP;FEV;FOXC1;Ar;NR3C1;Pdx1	bone_marrow/liver	p
hsa-mir-1273d	1	10287776	10287861	+	10270170	10270189	19	17606	hybrid	0.121212	0.998784	0.99694	0.0030599	0.874937	0.25463	0.00341153		T cells2	p
hsa-mir-1273d	1	10287776	10287861	+	10271680	10271700	20	16096	host gene	0.30303	0.998889	0.99707	0.00292992	0.541198	0.26033	0.000247388	PPARG;Nkx3-2;RORA_2;Ar;REST;NR3C1;FEV;TBP;Nkx2-5;ARID3A	brain	p
hsa-mir-1273d	1	10287776	10287861	+	10270558	10270700	142	17218	host gene	18.3636	0.999087	1	1.16653e-08	0.950257	0.273463	0.000210734	NKX3-1;NR3C1;STAT1;FOXC1;FEV;IRF1;FOXI1;YY1;Pou5f1;FOXL1	cerebrum;small intestine-tumor;prostate/mammary_gland;monocytic-cells;T cells;blood/lung;adrenal gland/colon;brain;brain/testis/thymus;embryo1;brain;lung/liver;brain lobes;embryo-2;breast;leukemia cell line;acute myeloyd leukemia;T cells2;immune system cells	p
hsa-mir-1273d	1	10287776	10287861	+	10270627	10270647	20	17149	host gene	2.75758	0.999088	0.999835	0.000164989	0.945767	0.273447	0.000210734	NKX3-1;NR3C1;STAT1;FOXC1;FEV;IRF1;FOXI1;YY1;Pou5f1;FOXL1	cerebrum;ureter-bladder;kidney-tumor;small intestine-tumor;large intestine-tumor;kidney;prostate/mammary_gland;HepG2;monocytic-cells;adipose-tissue-2;pancreas-tumor;blood/lung;adrenal gland/colon;brain;brain/testis/thymus;embryo1;brain;bone_marrow/liver;lung/liver;heart/muscle;brain lobes;colon/spleen;embryo-2;mammary gland;breast;leukemia cell line;acute myeloyd leukemia;T cells2;immune system c…	p
hsa-mir-1273d	1	10287776	10287861	+	10287403	10287423	20	373	intronic	0.787879	0.690029	0.534589	0.465411	0.260509	0.0751729	0.0517431	STAT1;Pax5;ELK1;ELK4;Myf;INSM1;Myb;NR2F1;SPIB;MIZF	embryo-2	p
hsa-mir-1273d	1	10287776	10287861	+	10270908	10270926	18	16868	host gene	0.787879	0.998494	0.997086	0.00291436	0.936283	0.243678	1.53157e-05	NR3C1;FOXC1;NKX3-1;Nkx2-5;Nr2e3;Nkx3-2;AP1;SRF;SRY;TBP	embryo-2;leukemia cell line;acute myeloyd leukemia	p
hsa-mir-1273f	1	53394346	53394444	+	53393429	53393448	19	917	intronic	0.242424	0.971385	0.927786	0.072214	0.734926	0.0397165	0.000321761	En1;Sox5;CEBPA;NFIL3;FOXL1;PBX1;NR4A2;Lhx3;SRY;HNF1A	acute myeloyd leukemia	p
hsa-mir-1273f	1	53394346	53394444	+	53392937	53392979	42	1409	host gene	25.7273	0.969998	1	4.33339e-08	0.69145	0.0390043	0.00145861	Nkx3-2;znf143;FOXL1;En1;REL;NKX3-1;Stat3;Nkx2-5;CEBPA;Sox17	cerebrum;ureter-bladder;kidney-tumor;small intestine-tumor;large intestine-tumor;kidney;HepG2;monocytic-cells;liver-tumor;adipose-tissue-2;pancreas-tumor;T cells;blood/lung;adrenal gland/colon;brain;brain/testis/thymus;embryo1;bone_marrow/liver;lung/liver;heart/muscle;brain lobes;colon/spleen;embryo-2;mammary gland;leukemia cell line;acute myeloyd leukemia;T cells2;immune system cells	p
hsa-mir-1273f	1	53394346	53394444	+	53351025	53351044	19	43321	hybrid	1.69697	0.956134	0.970588	0.0294121	0.4543	0.0463661	0.0159407		liver-tumor	p
hsa-mir-1273g	1	53405986	53406085	+	53392937	53392979	42	13049	host gene	25.7273	0.969998	1	4.33339e-08	0.69145	0.0390043	0.00145861	Nkx3-2;znf143;FOXL1;En1;REL;NKX3-1;Stat3;Nkx2-5;CEBPA;Sox17	cerebrum;ureter-bladder;kidney-tumor;small intestine-tumor;large intestine-tumor;kidney;HepG2;monocytic-cells;liver-tumor;adipose-tissue-2;pancreas-tumor;T cells;blood/lung;adrenal gland/colon;brain;brain/testis/thymus;embryo1;bone_marrow/liver;lung/liver;heart/muscle;brain lobes;colon/spleen;embryo-2;mammary gland;leukemia cell line;acute myeloyd leukemia;T cells2;immune system cells	p
hsa-mir-1273g	1	53405986	53406085	+	53393429	53393448	19	12557	intronic	0.242424	0.971385	0.927786	0.072214	0.734926	0.0397165	0.000321761	En1;Sox5;CEBPA;NFIL3;FOXL1;PBX1;NR4A2;Lhx3;SRY;HNF1A	acute myeloyd leukemia	p
hsa-mir-1273g	1	53405986	53406085	+	53405444	53405464	20	542	intronic	0.121212	0.996902	0.992227	0.00777318	0.179548	0.291118	0.197367	MZF1_1-4;EWSR1-FLI1;E2F1;Gata1;MZF1_5-13;CTCF;RORA_2;Myc;Esrrb;MAX	T cells2	p
hsa-mir-1275	6	33967749	33967828	-	33980012	33980031	19	12263	intergenic	0.30303	0.993927	0.984108	0.0158917	0.466173	0.118618	0.0448708	Myf;MZF1_5-13;Klf4;SP1;Zfp423;znf143;E2F1;RREB1;Esrrb;T	brain	p
hsa-mir-1275	6	33967749	33967828	-	33985276	33985295	19	17527	intergenic	0.666667	0.9553	0.907879	0.0921209	0.567974	0.0412205	0.00168407	FOXC1;ELF5;SRY;SPIB;IRF1;FOXA1;ELK1;NR4A2;FOXF2;Sox2	heart/muscle;acute myeloyd leukemia	p
hsa-mir-1275	6	33967749	33967828	-	33985012	33985030	18	17263	intergenic	0.0909091	0.980352	0.952993	0.0470068	0.626163	0.0755583	0.0215589	ELF5;STAT1;SPIB;Spz1;SPI1;IRF1;Stat3;NR4A2;EWSR1-FLI1;Nkx3-2	leukemia cell line	p
hsa-mir-1275	6	33967749	33967828	-	33969923	33969944	21	2174	intergenic	0.909091	0.998348	0.997179	0.00282086	0.508332	0.118988	0.00845295	TEAD1;SOX10;Nkx3-2;NFATC2;AP1;Gata1;NFIC;FOXC1;Spz1;HLF	small intestine-tumor;T cells2	p
hsa-mir-1275	6	33967749	33967828	-	33989792	33989810	18	22043	intergenic	0.0909091	0.969081	0.927194	0.0728063	0.33555	0.330469	0.311222	Nkx3-2;FOXC1;NKX3-1;NFYA;RORA_2;RORA_1;GATA2;ELK4;NFKB1;MIZF	leukemia cell line	p
hsa-mir-1275	6	33967749	33967828	-	33990145	33990164	19	22396	intergenic	0.30303	0.999998	0.999995	4.73791e-06	0.472361	0.407843	0.310933	STAT1;RELA;FOXC1;Prrx2;NF-kappaB;HOXA5;Pdx1;SPI1;Stat3;ELK4	adrenal gland/colon;brain;leukemia cell line	p
hsa-mir-1276	15	86313727	86313809	-	86314186	86314204	18	459	intronic	1.09091	0.999986	0.999981	1.92768e-05	0.290608	0.200642	0.711159	PPARG;Myb;Stat3;REL;Sox17;ESR1;ESR2;SRF;STAT1;Gfi	adipose-tissue-1	p
hsa-mir-1276	15	86313727	86313809	-	86338097	86338184	87	24370	host gene	15.1818	0.997059	1	1.25192e-07	0.851375	0.209386	0.002669	CREB1;Esrrb;NR2F1;Foxa2;FOXA1;Nkx3-2;Evi1;PPARG;YY1;Stat3	ureter-bladder;small intestine-tumor;large intestine-tumor;kidney;HepG2;monocytic-cells;liver-tumor;adipose-tissue-1;adipose-tissue-2;pancreas-tumor;thymus;T cells;blood/lung;adrenal gland/colon;brain;brain/testis/thymus;embryo1;brain;bone_marrow/liver;lung/liver;heart/muscle;brain lobes;embryo-2;breast;leukemia cell line;acute myeloyd leukemia;T cells2;immune system cells	p
hsa-mir-1276	15	86313727	86313809	-	86314654	86314673	19	927	intronic	0.0606061	0.999955	0.999892	0.000107959	0.236119	0.202874	0.71197	REL;Gfi;AP1;Sox17;USF1;Mafb;Arnt;PBX1;MAX;ELK4	immune system cells	p
hsa-mir-1276	15	86313727	86313809	-	86338007	86338180	173	24280	host gene	60.2424	0.997705	1	8.81849e-12	0.871006	0.223961	0.00266504	ZEB1;Nkx3-2;NR2F1;SPI1;CREB1;Esrrb;Evi1;PPARG;YY1;FOXA1	small intestine-tumor;large intestine-tumor;kidney;monocytic-cells;liver-tumor;blood/lung;adrenal gland/colon;brain;brain/testis/thymus;embryo1;bone_marrow/liver;brain lobes;colon/spleen;embryo-2;leukemia cell line;acute myeloyd leukemia;T cells2;immune system cells	p
hsa-mir-1276	15	86313727	86313809	-	86337803	86337822	19	24076	intronic	1.39394	0.996501	0.996622	0.00337791	0.841486	0.199374	0.00209625	SRF;Nr2e3;SPI1;Evi1;PPARG;FOXL1;RORA_1;NFIL3;Pax4;CREB1	pancreas-tumor;acute myeloyd leukemia;immune system cells	p
hsa-mir-1276	15	86313727	86313809	-	86337507	86337527	20	23780	intronic	0.030303	0.987507	0.97167	0.0283305	0.776981	0.123735	0.00214508	SPI1;SRF;ETS1;Myb;CREB1;FOXL1;NR3C1;Myf;ELF5;FOXO3	acute myeloyd leukemia	p
hsa-mir-1276	15	86313727	86313809	-	86352608	86352627	19	38881	hybrid	0.121212	0.995329	0.98831	0.0116897	0.46946	0.104937	0.111714		T cells2	p
hsa-mir-1277	X	117520357	117520434	+	117478103	117478122	19	42254	hybrid	0.393939	0.981515	0.953571	0.0464291	0.452308	0.0187008	0.118705		HepG2	m
hsa-mir-1277	X	117520357	117520434	+	117480416	117480510	94	39941	host gene	5.93939	1	1	2.16658e-10	0.77785	0.368364	0.696098	HLF;FOXA1;Sox17;NFIC;CEBPA;YY1;SOX9;HNF4A;Foxa2;FOXF2	kidney;monocytic-cells;adipose-tissue-2;blood/lung;adrenal gland/colon;colon/spleen;embryo-2;leukemia cell line;immune system cells	m
hsa-mir-1277	X	117520357	117520434	+	117480051	117480140	89	40306	host gene	33.3939	1	1	6.53776e-15	0.883522	0.369839	0.693037	NR2F1;RUNX1;HNF4A;znf143;Sox17;HLF;SOX10;YY1;SOX9;PBX1	cerebrum;ureter-bladder;kidney-tumor;small intestine-tumor;large intestine-tumor;kidney;prostate/mammary_gland;HepG2;monocytic-cells;liver-tumor;adipose-tissue-1;adipose-tissue-2;pancreas-tumor;T cells;blood/lung;adrenal gland/colon;brain;brain/testis/thymus;embryo1;brain;bone_marrow/liver;lung/liver;heart/muscle;brain lobes;colon/spleen;embryo-2;mammary gland;leukemia cell line;acute myeloyd leu…	m
hsa-mir-1277	X	117520357	117520434	+	117514019	117514038	19	6338	intronic	0.0606061	0.998418	0.996228	0.00377185	0.477664	0.0595236	0.191311	ESR1;CTCF;Zfx;Zfp423;NHLH1;TFAP2A;NFKB1;CREB1;Tcfcp2l1;Mafb	immune system cells	m
hsa-mir-1277	X	117520357	117520434	+	117479950	117479969	19	40407	host gene	0.0606061	0.999372	0.9985	0.00149971	0.90086	0.296902	0.0158404	NR2F1;RUNX1;IRF2;NR4A2;SOX10;Sox17;HNF4A;RORA_1;Nkx3-2;IRF1	small intestine-tumor;large intestine-tumor;T cells;adrenal gland/colon;embryo1;brain lobes;leukemia cell line;immune system cells	m
hsa-mir-1278	1	193105633	193105713	+	193091037	193091374	337	14596	host gene	69.1515	0.99993	1	1.00322e-13	0.874018	0.412882	0.010002	SRY;AP1;NFIC;FOXA1;Foxa2;Nr2e3;FOXO3;FOXD1;Foxd3;FOXF2	monocytic-cells;adrenal gland/colon;brain/testis/thymus;leukemia cell line;acute myeloyd leukemia;T cells2;immune system cells	p
hsa-mir-1278	1	193105633	193105713	+	193074410	193074431	21	31223	hybrid	1.57576	0.907207	0.927065	0.0729355	0.825027	0.00485433	0.00214061		HepG2;bone_marrow/liver;T cells2	p
hsa-mir-1278	1	193105633	193105713	+	193064782	193064802	20	40851	hybrid	1.39394	0.540361	0.54914	0.45086	0.40853	0.0906141	0.383426		pancreas-tumor	p
hsa-mir-1278	1	193105633	193105713	+	193091592	193091619	27	14041	host gene	0.272727	0.999779	0.999416	0.000583763	0.696146	0.343335	0.0115496	NFIC;USF1;Myc;MAX;CREB1;Pax2;ZNF354C;Mycn;ESR1;Nkx3-2	leukemia cell line	p
hsa-mir-1278	1	193105633	193105713	+	193090939	193091341	402	14694	host gene	110	0.999842	1	7.78671e-15	0.871089	0.364734	0.0109337	SRY;AP1;PBX1;FOXA1;Nr2e3;Foxa2;Foxd3;FOXF2;FOXD1;Pax2	small intestine-tumor;prostate/mammary_gland;monocytic-cells;liver-tumor;adipose-tissue-1;adipose-tissue-2;T cells;blood/lung;adrenal gland/colon;brain;brain/testis/thymus;embryo1;brain;bone_marrow/liver;lung/liver;heart/muscle;brain lobes;colon/spleen;leukemia cell line;acute myeloyd leukemia;T cells2;immune system cells	p
hsa-mir-1279	12	69666937	69666998	-	69677999	69678019	20	11062	hybrid	0.939394	0.997968	0.996643	0.00335744	0.606651	0.186211	0.0367243		embryo1;acute myeloyd leukemia	m
hsa-mir-1280	3	128081008	128081101	+	128050743	128050761	18	30265	intronic	0.0606061	0.999134	0.997934	0.00206574	0.0925481	0.00793694	1.01689	Tcfcp2l1;Esrrb;NFIC;Ar;Spz1;NFYA;Zfx;NR4A2;Myf;MIZF	immune system cells	p
hsa-mir-1280	3	128081008	128081101	+	128056674	128056693	19	24334	intronic	0.30303	0.970275	0.9251	0.0748996	0.301103	0.0119409	0.733115	CREB1;ZNF354C;Klf4;Pax5;RREB1;Spz1;Zfp423;ETS1;RORA_1;Pax6	brain	p
hsa-mir-1281	22	41488517	41488570	+	41470517	41470536	19	18000	hybrid	0.121212	1	1	1.02354e-08	0.525208	0.999232	0.000420146		T cells2;immune system cells	m
hsa-mir-1281	22	41488517	41488570	+	41487712	41487909	197	805	host gene	32.5758	1	1	5.40424e-15	0.845028	0.65839	0.0418362	RORA_1;NR4A2;Sox2;Pax6;Pou5f1;Ar;Stat3;STAT1;GATA2;ESR2	kidney-tumor;adrenal gland/colon;bone_marrow/liver;colon/spleen;leukemia cell line;acute myeloyd leukemia;T cells2;immune system cells	m
hsa-mir-1281	22	41488517	41488570	+	41488349	41488369	20	168	host gene	1.39394	1	1	1.15529e-09	0.939195	0.708563	0.0171015	Pax6;RORA_2;NR3C1;Nr2e3;AP1;Sox2;Gfi;Pou5f1;Stat3;SRF	pancreas-tumor;acute myeloyd leukemia;T cells2;immune system cells	m
hsa-mir-1281	22	41488517	41488570	+	41488113	41488132	19	404	host gene	1.21212	1	1	3.51579e-09	0.881706	0.71902	0.0168719	Pax6;STAT1;GATA2;Nr2e3;NR3C1;Sox2;RORA_2;REL;TEAD1;RORA_1	monocytic-cells;adipose-tissue-2;bone_marrow/liver;leukemia cell line;acute myeloyd leukemia;T cells2;immune system cells	m
hsa-mir-1281	22	41488517	41488570	+	41487472	41487492	20	1045	hybrid	0.121212	0.999999	0.999997	2.96435e-06	0.697797	0.446113	0.039294		T cells2	m
hsa-mir-1281	22	41488517	41488570	+	41470189	41470208	19	18328	hybrid	1.12121	1	1	6.33733e-09	0.552022	0.976709	0.0188991		kidney-tumor	m
hsa-mir-1281	22	41488517	41488570	+	41487713	41487920	207	804	host gene	36.4242	1	1	6.60651e-15	0.848256	0.60128	0.0418362	RORA_1;NR4A2;Sox2;Pax6;Pou5f1;Ar;Stat3;STAT1;GATA2;ESR2	kidney-tumor;adrenal gland/colon;bone_marrow/liver;colon/spleen;leukemia cell line;acute myeloyd leukemia;T cells2;immune system cells	m
hsa-mir-1281	22	41488517	41488570	+	41459998	41460019	21	28519	host gene	19.0303	0.999988	1	1.26424e-10	0.639199	0.524858	0.01386	Stat3;SPI1;TP53;SP1;Nkx3-2;IRF1;MZF1_1-4;NFATC2;RUNX1;T	cerebrum;ureter-bladder;kidney-tumor;small intestine-tumor;large intestine-tumor;kidney;prostate/mammary_gland;HepG2;monocytic-cells;liver-tumor;adipose-tissue-1;adipose-tissue-2;pancreas-tumor;T cells;blood/lung;adrenal gland/colon;brain;brain/testis/thymus;embryo1;brain;bone_marrow/liver;lung/liver;heart/muscle;brain lobes;colon/spleen;embryo-2;leukemia cell line;acute myeloyd leukemia;T cells2…	m
hsa-mir-128-1	2	136422967	136423048	+	136398825	136398871	46	24142	intronic	2.30303	0.998966	0.999678	0.000321816	0.223659	0.524979	0.322631	Zfp423;REL;Zfx;ESR2;ESR1;Nkx3-2;Pax5;RELA;NF-kappaB;NFKB1	cerebrum	v
hsa-mir-128-1	2	136422967	136423048	+	136374176	136374195	19	48791	intronic	0.909091	0.976255	0.960078	0.0399217	0.258264	0.569984	0.0321526	Nkx3-2;ESR2;NFYA;NHLH1;ESR1;ZEB1;PPARG;Mafb;CTCF;SP1	small intestine-tumor	v
hsa-mir-128-1	2	136422967	136423048	+	136391350	136391369	19	31617	host gene	0.0606061	0.99828	0.9959	0.00410043	0.166101	0.488004	0.336969	Myc;MZF1_1-4;ZEB1;SP1;CTCF;MIZF;Nkx3-2;Spz1;Mycn;Stat3	immune system cells	v
hsa-mir-128-1	2	136422967	136423048	+	136396258	136396277	19	26709	host gene	0.212121	0.993669	0.983533	0.0164668	0.200474	0.448803	0.284561	ESR1;INSM1;EWSR1-FLI1;SP1;MZF1_5-13;Egr1;znf143;PLAG1;NR4A2;Myc	adrenal gland/colon	v
hsa-mir-128-1	2	136422967	136423048	+	136396546	136396565	19	26421	host gene	0.30303	0.929352	0.832708	0.167292	0.246914	0.435894	0.110517	ESR1;SP1;EWSR1-FLI1;RREB1;SPI1;Zfx;Myc;INSM1;HNF4A;Klf4	brain	v
hsa-mir-1282	15	44085857	44085957	-	44086150	44086169	19	293	host gene	0.30303	0.999998	0.999996	4.10299e-06	0.276817	0.812551	0.0291639	CREB1;ZEB1;Myc;Mycn;Stat3;ESR2;FOXO3;NR3C1;NFYA;FOXA1	bone_marrow/liver	m
hsa-mir-1282	15	44085857	44085957	-	44093183	44093203	20	7326	hybrid	0.909091	0.999391	0.998959	0.00104101	0.543537	0.261687	0.00963834		brain	m
hsa-mir-1282	15	44085857	44085957	-	44119110	44119130	20	33253	hybrid	0.939394	0.96001	0.935537	0.0644633	0.693936	0.0576864	0.00320079		large intestine-tumor	m
hsa-mir-1282	15	44085857	44085957	-	44116825	44116932	107	30968	host gene	5.30303	0.996589	0.999953	4.71725e-05	0.797784	0.131374	0.0978897	REST;MZF1_1-4;znf143;Pax5;Esrrb;EBF1;SOX10;TP53;Zfp423;NR2F1	small intestine-tumor;large intestine-tumor;HepG2;pancreas-tumor;T cells;blood/lung;adrenal gland/colon;brain;heart/muscle;embryo-2;leukemia cell line;T cells2;immune system cells	m
hsa-mir-128-2	3	35785968	35786051	+	35749242	35749262	20	36726	intronic	0.939394	0.843343	0.764951	0.235049	0.343447	0.412536	0.0780034	Stat3;EBF1;CREB1;REL;NHLH1;Tcfcp2l1;Zfx;IRF2;MIZF;IRF1	colon/spleen	v
hsa-mir-128-2	3	35785968	35786051	+	35748651	35748671	20	37317	intronic	0.121212	0.981804	0.95537	0.0446297	0.278984	0.591538	0.0214533	Tcfcp2l1;TEAD1;Mycn;Myf;REST;ELF5;Zfx;NHLH1;INSM1;SPI1	T cells2	v
hsa-mir-128-2	3	35785968	35786051	+	35748131	35748151	20	37837	intronic	2.75758	0.517826	0.85591	0.14409	0.159756	0.357241	0.0267457	Tcfcp2l1;Zfp423;TFAP2A;RELA;REST;Mycn;Zfx;Myc;INSM1;PLAG1	thymus	v
hsa-mir-128-2	3	35785968	35786051	+	35748426	35748445	19	37542	host gene	2.75758	0.777465	0.950797	0.049203	0.243865	0.433783	0.0172797	Mycn;Tcfcp2l1;REL;Myf;Zfx;NHLH1;REST;INSM1;Myc;Pax5	thymus	v
hsa-mir-128-2	3	35785968	35786051	+	35754860	35754880	20	31108	intronic	0.939394	0.982865	0.97197	0.0280305	0.131624	0.185051	0.554845	GABPA;ELK4;ELK1;SPIB;Pax6;EBF1;Pax5;Tcfcp2l1;Myb;NFATC2	embryo1	v
hsa-mir-128-2	3	35785968	35786051	+	35761125	35761144	19	24843	intronic	0.0909091	0.807391	0.630069	0.369931	0.112574	0.00659449	0.582669	GABPA;EWSR1-FLI1;ELK1;MZF1_1-4;PLAG1;Zfx;Ar;Mafb;TP53;MIZF	leukemia cell line	v
hsa-mir-1283-1	19	54191735	54191821	+	54190433	54190453	20	1302	intergenic	1.36364	0.999955	0.999955	4.47027e-05	0.353195	0.711942	0.279647	ETS1;Nr2e3;STAT1;Mafb;ELK4;REST;NFYA;ELF5;INSM1;PLAG1	lung/liver	p
hsa-mir-1283-2	19	54261486	54261572	+	54251746	54251767	21	9740	intergenic	0.0909091	0.962744	0.913041	0.0869595	0.365497	0.178079	0.022777	ELK1;NFYA;EWSR1-FLI1;MZF1_1-4;SPIB;Pax2;ELK4;CTCF;RELA;TFAP2A	immune system cells	p
hsa-mir-1283-2	19	54261486	54261572	+	54225330	54225349	19	36156	intergenic	1.66667	0.814459	0.864817	0.135183	0.247158	0.0690472	0.00434242	EWSR1-FLI1;REST;Esrrb;Egr1;Pax2;NR2F1;E2F1;MZF1_5-13;Nkx2-5;SP1	embryo1	p
hsa-mir-1283-2	19	54261486	54261572	+	54233070	54233090	20	28416	intergenic	0.0909091	0.952755	0.891232	0.108768	0.259248	0.0983819	0.0485246	MZF1_1-4;SPIB;EWSR1-FLI1;MIZF;ELK4;Pdx1;Pax2;REST;Pax5;Nobox	immune system cells	p
hsa-mir-1283-2	19	54261486	54261572	+	54211783	54211803	20	49703	intergenic	0.0909091	0.81175	0.636634	0.363366	0.357498	0.100518	0.0120487	Myf;INSM1;ELK4;GABPA;MZF1_1-4;PLAG1;Tcfcp2l1;Egr1;TFAP2A;NFYA	immune system cells	p
hsa-mir-1283-2	19	54261486	54261572	+	54259650	54259670	20	1836	intergenic	1.66667	0.771852	0.831379	0.168621	0.385118	0.116812	0.020856	EWSR1-FLI1;PLAG1;E2F1;En1;Pax2;EBF1;SPIB;Pax6;NR2F1;YY1	brain	p
hsa-mir-1283-2	19	54261486	54261572	+	54229967	54229986	19	31519	intergenic	1.66667	0.518458	0.610759	0.389241	0.287289	0.0130354	0.0208847	EWSR1-FLI1;CREB1;Pax5;Pax2;NFYA;Myb;Tcfcp2l1;NHLH1;STAT1;Egr1	embryo-2	p
hsa-mir-1283-2	19	54261486	54261572	+	54224479	54224499	20	37007	intergenic	1.24242	0.998339	0.99807	0.00193044	0.506417	0.214349	0.00987843	MZF1_1-4;NFIC;SPI1;INSM1;SRF;AP1;Tcfcp2l1;EWSR1-FLI1;Hltf;NFE2L2	brain lobes	p
hsa-mir-1283-2	19	54261486	54261572	+	54222741	54222761	20	38745	intergenic	0.0909091	0.998901	0.9973	0.00270007	0.441724	0.744354	0.0388418	MZF1_1-4;Pax5;Klf4;Mycn;MZF1_5-13;INSM1;CTCF;TEAD1;Myc;Egr1	immune system cells	p
hsa-mir-1283-2	19	54261486	54261572	+	54245582	54245602	20	15904	intergenic	0.484848	0.985181	0.964094	0.035906	0.0553151	0.260999	0.0038397	TP53;ELK1;Egr1;E2F1;ARID3A;Mycn;REST;EWSR1-FLI1;ELK4;Myb	T cells2	p
hsa-mir-1284	3	71591121	71591240	-	71629582	71629602	20	38461	intronic	0.878788	0.969768	0.947824	0.0521758	0.227494	0.455957	0.159181	MIZF;PPARG;Mycn;RORA_1;Zfx;Myc;ESR1;ESR2;RUNX1;Tcfcp2l1	HepG2;embryo-2	m
hsa-mir-1284	3	71591121	71591240	-	71592686	71592802	116	1565	host gene	0.30303	0.991435	0.97768	0.0223203	0.262856	0.388918	0.138071	ETS1;Ar;HNF4A;ELK1;MZF1_5-13;EBF1;znf143;RREB1;GATA3;NR2F1	T cells2;immune system cells	m
hsa-mir-1284	3	71591121	71591240	-	71629930	71629950	20	38809	intronic	0.909091	0.871626	0.798857	0.201143	0.229798	0.359947	0.165417	Tcfcp2l1;Myc;MIZF;ESR1;znf143;NFIC;TFAP2A;USF1;Mycn;TP53	small intestine-tumor	m
hsa-mir-1284	3	71591121	71591240	-	71632336	71632356	20	41215	intronic	1.66667	0.999921	0.999946	5.43694e-05	0.918241	0.428508	0.0033137	ESR2;STAT1;GATA2;GATA3;Prrx2;NR4A2;Nkx3-2;Pdx1;Ar;NFE2L2	kidney-tumor;breast;leukemia cell line;acute myeloyd leukemia;immune system cells	m
hsa-mir-1284	3	71591121	71591240	-	71627295	71627315	20	36174	intronic	0.939394	0.999759	0.999601	0.000398641	0.192795	0.458872	0.528497	EBF1;Zfp423;Zfx;Klf4;NFE2L2;ELK4;RREB1;Tcfcp2l1;FEV;Stat3	T cells;adrenal gland/colon;embryo1	m
hsa-mir-1284	3	71591121	71591240	-	71630646	71630854	208	39525	host gene	28.3333	0.999995	1	3.60751e-12	0.779521	0.587774	0.00819343	NFYA;RUNX1;CREB1;AP1;BRCA1;Nkx3-2;HOXA5;STAT1;RORA_1;Ar	T cells;embryo1;brain;bone_marrow/liver;colon/spleen;embryo-2;leukemia cell line;acute myeloyd leukemia;immune system cells	m
hsa-mir-1284	3	71591121	71591240	-	71630960	71631416	456	39839	host gene	53.9697	0.999996	1	2.97995e-14	0.858828	0.612327	0.0012519	CREB1;PBX1;Pax6;NR3C1;RUNX1;Prrx2;RORA_2;GATA3;En1;SRF	monocytic-cells;T cells;adrenal gland/colon;brain;embryo1;bone_marrow/liver;heart/muscle;brain lobes;breast;leukemia cell line;acute myeloyd leukemia;T cells2;immune system cells	m
hsa-mir-1284	3	71591121	71591240	-	71629053	71629072	19	37932	intronic	0.484848	0.999317	0.99831	0.00168973	0.304709	0.644122	0.206766	ELK4;Zfx;RUNX1;NF-kappaB;ELK1;EBF1;REL;NFKB1;NFYA;TFAP2A	T cells	m
hsa-mir-1284	3	71591121	71591240	-	71626650	71626669	19	35529	intronic	0.0909091	0.908577	0.801508	0.198492	0.249307	0.283575	0.29331	SP1;Klf4;Zfp423;PPARG;PLAG1;RREB1;Tcfcp2l1;Zfx;NFKB1;Egr1	leukemia cell line	m
hsa-mir-1284	3	71591121	71591240	-	71631523	71631542	19	40402	intronic	1.69697	0.999936	0.999958	4.21574e-05	0.918343	0.442618	0.00123713	FOXC1;CREB1;Nkx3-2;Nkx2-5;NR3C1;PBX1;RUNX1;Esrrb;Prrx2;SRF	bone_marrow/liver;heart/muscle;mammary gland;leukemia cell line;acute myeloyd leukemia	m
hsa-mir-1284	3	71591121	71591240	-	71631233	71631408	175	40112	host gene	9.15152	0.999981	1	1.59711e-08	0.828057	0.514114	0.001271	CREB1;RUNX1;PBX1;NR3C1;Prrx2;SRF;Nkx2-5;En1;Nkx3-2;ARID3A	ureter-bladder;small intestine-tumor;liver-tumor;thymus;T cells;blood/lung;adrenal gland/colon;brain;embryo1;bone_marrow/liver;lung/liver;brain lobes;colon/spleen;breast;leukemia cell line;acute myeloyd leukemia;immune system cells	m
hsa-mir-1284	3	71591121	71591240	-	71630616	71630913	297	39495	host gene	10	0.999995	1	2.73933e-09	0.790195	0.582988	0.00819351	NFYA;RUNX1;CREB1;AP1;Nkx3-2;BRCA1;HOXA5;STAT1;RORA_1;Ar	T cells;brain;brain lobes;embryo-2;leukemia cell line;acute myeloyd leukemia;T cells2;immune system cells	m
hsa-mir-1284	3	71591121	71591240	-	71633055	71633145	90	41934	host gene	3.87879	0.999993	1	3.95435e-07	0.827948	0.562021	0.0106539	NR2F1;ESR2;Esrrb;RUNX1;PPARG;ESR1;AP1;Pdx1;Prrx2;NR4A2	cerebrum;small intestine-tumor;prostate/mammary_gland;HepG2;monocytic-cells;liver-tumor;pancreas-tumor;T cells;adrenal gland/colon;brain/testis/thymus;brain;bone_marrow/liver;heart/muscle;embryo-2;leukemia cell line;acute myeloyd leukemia;T cells2;immune system cells	m
hsa-mir-1284	3	71591121	71591240	-	71631995	71632015	20	40874	intronic	1.15152	0.99758	0.996863	0.00313656	0.931543	0.229605	0.000107343	SOX10;FOXC1;Nkx3-2;Ar;STAT1;HOXA5;Prrx2;Pdx1;FOXD1;TBP	cerebrum;acute myeloyd leukemia	m
hsa-mir-1284	3	71591121	71591240	-	71632731	71632919	188	41610	host gene	47.8485	0.999992	1	1.49647e-13	0.931066	0.560707	0.0106445	Esrrb;ESR2;RORA_1;NR2F1;AP1;PPARG;GATA3;Pdx1;GATA2;Prrx2	kidney-tumor;small intestine-tumor;large intestine-tumor;HepG2;monocytic-cells;liver-tumor;adipose-tissue-1;adipose-tissue-2;pancreas-tumor;thymus;T cells;blood/lung;adrenal gland/colon;brain;brain/testis/thymus;embryo1;brain;bone_marrow/liver;heart/muscle;brain lobes;colon/spleen;embryo-2;breast;leukemia cell line;acute myeloyd leukemia;T cells2;immune system cells	m
hsa-mir-1285-1	7	91833329	91833412	-	91840285	91840304	19	6956	intronic	1.21212	0.99322	0.991835	0.0081655	0.223435	0.392575	0.301775	ZEB1;E2F1;TFAP2A;NHLH1;INSM1;MZF1_1-4;PLAG1;ELK4;NFKB1;Egr1	adipose-tissue-2;adrenal gland/colon;brain/testis/thymus	p
hsa-mir-1285-1	7	91833329	91833412	-	91875414	91875490	76	42085	host gene	6	0.999237	0.999994	5.86074e-06	0.709325	0.297453	0.000696634	SRY;GATA3;GATA2;Sox5;SOX9;SOX10;CEBPA;Nkx2-5;TP53;Foxd3	large intestine-tumor;monocytic-cells;adipose-tissue-2;T cells;blood/lung;adrenal gland/colon;brain/testis/thymus;embryo1;brain;heart/muscle;brain lobes;colon/spleen;embryo-2;leukemia cell line;acute myeloyd leukemia;T cells2;immune system cells	p
hsa-mir-1285-1	7	91833329	91833412	-	91846988	91847008	20	13659	intronic	0.606061	0.997431	0.994163	0.00583668	0.0932023	0.0339031	0.878493	NFIC;Zfx;Stat3;GABPA;Mafb;CTCF;INSM1;E2F1;STAT1;TFAP2A	brain/testis/thymus	p
hsa-mir-1285-1	7	91833329	91833412	-	91874804	91874824	20	41475	host gene	1.21212	0.984822	0.981752	0.0182479	0.622378	0.116506	0.00598443	TP53;Pax6;RORA_1;Nkx2-5;GATA3;GATA2;ARID3A;Pdx1;Prrx2;ESR2	adipose-tissue-2;T cells	p
hsa-mir-1285-1	7	91833329	91833412	-	91874554	91874574	20	41225	intronic	0.909091	0.98136	0.968549	0.0314511	0.492222	0.0781384	0.0400002	NR2F1;TP53;Zfx;CREB1;NFYA;BRCA1;HNF4A;GATA3;ARID3A;Pax6	brain	p
hsa-mir-1285-1	7	91833329	91833412	-	91875153	91875241	88	41824	host gene	36.6364	0.99877	1	1.55769e-10	0.709927	0.269404	0.000520059	Nkx3-2;GATA2;TP53;GATA3;Nkx2-5;En1;Prrx2;RORA_2;Evi1;PBX1	cerebrum;ureter-bladder;kidney-tumor;small intestine-tumor;large intestine-tumor;kidney;prostate/mammary_gland;HepG2;monocytic-cells;liver-tumor;adipose-tissue-1;adipose-tissue-2;pancreas-tumor;T cells;blood/lung;adrenal gland/colon;brain;brain/testis/thymus;embryo1;brain;bone_marrow/liver;lung/liver;heart/muscle;brain lobes;colon/spleen;embryo-2;mammary gland;leukemia cell line;acute myeloyd leu…	p
hsa-mir-1285-1	7	91833329	91833412	-	91840513	91840533	20	7184	intronic	0.606061	0.888556	0.777688	0.222312	0.281171	0.261876	0.250768	E2F1;TFAP2A;Zfx;INSM1;PLAG1;HNF4A;MZF1_1-4;ELK4;ELK1;NFKB1	lung/liver	p
hsa-mir-1285-1	7	91833329	91833412	-	91853005	91853025	20	19676	intronic	0.909091	0.961826	0.93646	0.0635405	0.450745	0.0357556	0.0246864	INSM1;ESR1;Myb;TP53;NFYA;Pax5;NFIC;Myc;EWSR1-FLI1;CTCF	brain	p
hsa-mir-1285-1	7	91833329	91833412	-	91875595	91875615	20	42266	host gene	1.69697	0.999142	0.999433	0.000566615	0.712087	0.290662	0.000633978	Nkx2-5;GATA3;Nkx3-2;Arnt;SRY;USF1;HNF1B;Nobox;TP53;FOXO3	brain;mammary gland	p
hsa-mir-1285-1	7	91833329	91833412	-	91876215	91876235	20	42886	hybrid	0.30303	0.994558	0.985747	0.0142535	0.506474	0.180737	0.00208402		brain	p
hsa-mir-1285-1	7	91833329	91833412	-	91837571	91837591	20	4242	intronic	1.42424	0.706641	0.721549	0.278451	0.18163	0.339586	0.018038	MZF1_1-4;Arnt;USF1;PLAG1;NFKB1;ZEB1;Esrrb;Klf4;MZF1_5-13;ZNF354C	pancreas-tumor	p
hsa-mir-1285-1	7	91833329	91833412	-	91838406	91838425	19	5077	intronic	1.42424	0.761787	0.774786	0.225214	0.259738	0.339547	0.054807	Zfp423;Pax5;TP53;Arnt;INSM1;ZEB1;USF1;znf143;Zfx;Myc	pancreas-tumor	p
hsa-mir-1285-1	7	91833329	91833412	-	91839660	91839679	19	6331	intronic	0.212121	0.817811	0.630737	0.369263	0.185185	0.368508	0.0590415	NFKB1;Myf;Pax5;EWSR1-FLI1;SP1;NF-kappaB;Esrrb;CTCF;RORA_1;GABPA	adrenal gland/colon	p
hsa-mir-1285-2	2	70480050	70480137	-	70520193	70520212	19	40143	intergenic	1.12121	0.968287	0.957833	0.0421674	0.750231	0.0277835	0.0635875	YY1;Myb;NFE2L2;Gfi;TP53;ESR2;NFIC;MZF1_1-4;INSM1;Ar	kidney-tumor	p
hsa-mir-1285-2	2	70480050	70480137	-	70516126	70516146	20	36076	intergenic	0.121212	0.989321	0.973514	0.0264858	0.561425	0.12823	0.0160981	NHLH1;Klf4;Esrrb;Myf;SRF;znf143;ZNF354C;REST;CTCF;Stat3	T cells2	p
hsa-mir-1285-2	2	70480050	70480137	-	70520730	70520749	19	40680	intergenic	0.121212	0.980423	0.952082	0.0479178	0.918925	0.102189	0.00452936	SRF;NHLH1;ARID3A;Prrx2;TP53;ESR2;NR4A2;Pdx1;SRY;Nkx2-5	acute myeloyd leukemia;T cells2	p
hsa-mir-1285-2	2	70480050	70480137	-	70529178	70529223	45	49128	intergenic	5	0.994085	0.999893	0.000107277	0.726756	0.171116	0.00982385	Nkx3-2;Pax6;Sox17;STAT1;HNF4A;NFYA;SOX10;IRF1;Evi1;SOX9	kidney-tumor;small intestine-tumor;large intestine-tumor;prostate/mammary_gland;monocytic-cells;adipose-tissue-1;adipose-tissue-2;pancreas-tumor;brain/testis/thymus;brain;brain lobes;embryo-2;breast	p
hsa-mir-1285-2	2	70480050	70480137	-	70485654	70485674	20	5604	intergenic	0.939394	0.999032	0.998399	0.00160091	0.700606	0.0889347	0.182035	FOXC1;NFIL3;HLF;Gfi;NKX3-1;PBX1;MAX;Foxd3;Myc;Mycn	colon/spleen	p
hsa-mir-1285-2	2	70480050	70480137	-	70520794	70520870	76	40744	intergenic	21.0909	0.982632	1	9.21045e-08	0.97489	0.109752	0.00404153	SRF;NHLH1;RREB1;ARID3A;USF1;ESR2;NFE2L2;Nkx2-5;Mycn;NFIL3	ureter-bladder;large intestine-tumor;prostate/mammary_gland;HepG2;T cells;brain;leukemia cell line;acute myeloyd leukemia;T cells2;immune system cells	p
hsa-mir-1285-2	2	70480050	70480137	-	70485932	70485951	19	5882	intergenic	0.606061	0.998162	0.995821	0.00417934	0.560414	0.0444882	0.194283	FOXC1;RREB1;Gfi;Myc;NFE2L2;REST;NKX3-1;Mycn;MAX;FEV	lung/liver	p
hsa-mir-1285-2	2	70480050	70480137	-	70485454	70485473	19	5404	intergenic	1.60606	0.991213	0.993479	0.00652109	0.682749	0.0950945	0.00104223	STAT1;FOXC1;NFIL3;MEF2A;Sox17;Nobox;NFATC2;HLF;En1;FOXL1	bone_marrow/liver;leukemia cell line;acute myeloyd leukemia;T cells2;immune system cells	p
hsa-mir-1286	22	20236657	20236734	-	20255745	20255764	19	19088	host gene	1.66667	0.999566	0.999702	0.000297947	0.870251	0.319189	0.000543597	GATA3;Pax6;Prrx2;T;Evi1;Pdx1;Foxa2;FOXL1;FOXO3;FOXC1	ureter-bladder;small intestine-tumor;T cells;brain lobes;leukemia cell line;acute myeloyd leukemia;immune system cells	p
hsa-mir-1286	22	20236657	20236734	-	20255257	20255276	19	18600	host gene	0.606061	0.999704	0.999325	0.000674721	0.766983	0.34137	0.000271271	Nkx3-2;SPIB;SOX10;NFIL3;SRF;Nkx2-5;FOXL1;SRY;HOXA5;AP1	leukemia cell line;acute myeloyd leukemia;T cells2;immune system cells	p
hsa-mir-1286	22	20236657	20236734	-	20284034	20284053	19	47377	hybrid	0.030303	0.989204	0.975464	0.0245359	0.49993	0.0410984	0.132774		acute myeloyd leukemia	p
hsa-mir-1286	22	20236657	20236734	-	20255988	20256008	20	19331	host gene	1.66667	0.998354	0.99887	0.00112984	0.78662	0.240991	0.000544367	Pax6;Prrx2;Nr2e3;Evi1;NFYA;GATA3;CEBPA;Pdx1;Nkx3-2;ARID3A	breast	p
hsa-mir-1286	22	20236657	20236734	-	20286602	20286622	20	49945	hybrid	0.606061	0.968436	0.930851	0.0691493	0.659258	0.0785317	0.000259261		HepG2;adrenal gland/colon;lung/liver;leukemia cell line;immune system cells	p
hsa-mir-1287	10	100154975	100155064	-	100162496	100162515	19	7521	intronic	0.878788	0.986939	0.977165	0.0228354	0.45172	0.0772874	0.0155864	ESR2;HNF4A;SPIB;MIZF;PLAG1;MZF1_5-13;EWSR1-FLI1;GABPA;PPARG;NR2F1	embryo-2	v
hsa-mir-1287	10	100154975	100155064	-	100191360	100191380	20	36385	intronic	0.30303	0.947855	0.873066	0.126934	0.161033	0.163112	0.0786711	E2F1;MIZF;Spz1;INSM1;Egr1;Myf;NFYA;Klf4;EBF1;Pax6	T cells2	v
hsa-mir-1287	10	100154975	100155064	-	100199999	100200018	19	45024	intronic	1.30303	0.972551	0.970426	0.0295737	0.0679989	0.115965	0.568651	Tcfcp2l1;Zfp423;NHLH1;ELK4;Mafb;NR4A2;NFIC;Egr1;Myb;TFAP2A	brain	v
hsa-mir-1288	17	16185328	16185402	+	16181576	16181596	20	3752	intronic	0.909091	0.999544	0.99922	0.000780058	0.209233	0.308908	0.570995	Mafb;EWSR1-FLI1;Esrrb;MZF1_1-4;CTCF;REST;Klf4;EBF1;E2F1;MZF1_5-13	brain	p
hsa-mir-1288	17	16185328	16185402	+	16149203	16149223	20	36125	intronic	0.69697	0.999999	0.999998	2.1308e-06	0.456121	0	0.89747	SPIB;SPI1;NFATC2;STAT1;Myb;EWSR1-FLI1;Stat3;ELF5;NR2F1;HNF4A	heart/muscle	p
hsa-mir-1289-1	20	34041776	34041919	-	34042556	34042575	19	780	host gene	0.212121	0.999498	0.998682	0.00131751	0.678313	0.0871339	0.00140889	SPI1;NFATC2;Spz1;FEV;GATA2;znf143;HNF4A;ELF5;Gfi;ARID3A	immune system cells	p
hsa-mir-1289-2	5	132763288	132763398	-	132771464	132771484	20	8176	intronic	0.939394	0.686611	0.569798	0.430202	0.122218	0.0489746	0.437331	PLAG1;SP1;NF-kappaB;NFKB1;Tcfcp2l1;RELA;ELK4;Klf4;Zfx;INSM1	embryo1	p
hsa-mir-1290	1	19223565	19223642	-	19229018	19229050	32	5453	host gene	12.3333	0.982113	0.999997	2.74472e-06	0.794442	0.0815326	0.0242649	Myb;Pax6;Nkx2-5;STAT1;FOXA1;SRY;SOX9;Pax4;Foxa2;Pou5f1	cerebrum;kidney-tumor;small intestine-tumor;large intestine-tumor;HepG2;monocytic-cells;liver-tumor;adipose-tissue-1;pancreas-tumor;T cells;blood/lung;adrenal gland/colon;brain;brain/testis/thymus;embryo1;brain;bone_marrow/liver;lung/liver;heart/muscle;brain lobes;embryo-2;breast;leukemia cell line;acute myeloyd leukemia;T cells2;immune system cells	p
hsa-mir-1290	1	19223565	19223642	-	19246641	19246661	20	23076	intronic	0.30303	0.998805	0.996848	0.00315198	0.46885	0.107798	0.212371	ESR2;NFYA;MIZF;RORA_2;RORA_1;FOXA1;STAT1;NFIC;REST;CTCF	T cells2	p
hsa-mir-1290	1	19223565	19223642	-	19229229	19229297	68	5664	host gene	5	0.98008	0.999634	0.000366342	0.774766	0.0771119	0.0218921	Nkx2-5;FOXC1;Myb;Nkx3-2;Pax6;FOXA1;FEV;STAT1;T;CREB1	kidney-tumor;large intestine-tumor;kidney;HepG2;liver-tumor;T cells;bone_marrow/liver;acute myeloyd leukemia;T cells2;immune system cells	p
hsa-mir-1290	1	19223565	19223642	-	19240025	19240045	20	16460	intronic	9	0.00565166	0.85974	0.14026	0.40853	0.0664336	0.000329925	GATA3;FOXC1;RORA_2;MAX;Nkx2-5;CEBPA;RORA_1;NR3C1;Spz1;USF1	cerebrum;ureter-bladder;kidney-tumor;small intestine-tumor;large intestine-tumor;prostate/mammary_gland;HepG2;monocytic-cells;liver-tumor;adipose-tissue-1;adipose-tissue-2;pancreas-tumor;thymus;T cells;blood/lung;adrenal gland/colon;brain;brain/testis/thymus;embryo1;brain;bone_marrow/liver;lung/liver;heart/muscle;brain lobes;colon/spleen;embryo-2;mammary gland;breast;leukemia cell line;acute myel…	p
hsa-mir-1290	1	19223565	19223642	-	19229676	19229696	20	6111	intronic	0.606061	0.972811	0.940113	0.0598866	0.651231	0.0484712	0.0354348	Esrrb;T;Myb;STAT1;TP53;SRF;YY1;Klf4;CREB1;MZF1_1-4	bone_marrow/liver	p
hsa-mir-1291	12	49048227	49048313	-	49075975	49076038	63	27748	host gene	6.72727	0.994757	0.999977	2.29254e-05	0.753324	0.0834488	0.125357	PBX1;En1;Nkx2-5;RORA_1;RORA_2;FOXF2;Foxq1;CEBPA;NR2F1;IRF2	kidney-tumor;small intestine-tumor;HepG2;monocytic-cells;liver-tumor;T cells;blood/lung;adrenal gland/colon;brain/testis/thymus;brain;bone_marrow/liver;lung/liver;heart/muscle;brain lobes;colon/spleen;embryo-2;mammary gland;leukemia cell line;acute myeloyd leukemia;T cells2;immune system cells	m
hsa-mir-1291	12	49048227	49048313	-	49062869	49062889	20	14642	host gene	0.606061	0.998357	0.996263	0.00373722	0.466952	0.213853	0.0277626	MZF1_1-4;SPI1;ETS1;Klf4;Pax5;ELK4;NR2F1;Egr1;GABPA;Stat3	lung/liver	m
hsa-mir-1291	12	49048227	49048313	-	49074435	49074454	19	26208	intronic	0.212121	0.94908	0.876428	0.123572	0.462945	0.036811	0.00672864	ELF5;GABPA;SPI1;HNF4A;ELK4;NFATC2;ELK1;ETS1;RORA_1;EWSR1-FLI1	immune system cells	m
hsa-mir-1291	12	49048227	49048313	-	49055881	49055901	20	7654	intronic	0.484848	0.950427	0.885628	0.114372	0.308144	0.120789	0.506535	Nkx3-2;NFYA;TP53;SPIB;Esrrb;Myf;Nr2e3;Pax5;Gata1;INSM1	T cells	m
hsa-mir-1291	12	49048227	49048313	-	49097645	49097663	18	49418	hybrid	0.151515	0.955625	0.893467	0.106533	0.333938	0.0575959	0.652599		leukemia cell line;acute myeloyd leukemia	m
hsa-mir-1291	12	49048227	49048313	-	49072439	49072458	19	24212	intronic	1.18182	0.871867	0.844725	0.155275	0.146885	0.22148	0.338376	NFIC;CTCF;MAX;PLAG1;Arnt;USF1;Myc;ZEB1;E2F1;Mycn	cerebrum;brain	m
hsa-mir-1291	12	49048227	49048313	-	49089801	49089821	20	41574	host gene	2.15152	0.999967	0.999988	1.218e-05	0.0836251	0.445822	0.701591	MZF1_1-4;INSM1;Egr1;Klf4;SP1;znf143;TEAD1;Zfx;RREB1;ZNF354C	prostate/mammary_gland	m
hsa-mir-1291	12	49048227	49048313	-	49075617	49075636	19	27390	host gene	0.484848	0.999711	0.999284	0.000716325	0.781095	0.318488	0.0409476	ZEB1;En1;FOXA1;Prrx2;T;NFKB1;Nkx2-5;RORA_1;Gfi;Foxa2	monocytic-cells;leukemia cell line;acute myeloyd leukemia;T cells2;immune system cells	m
hsa-mir-1291	12	49048227	49048313	-	49057344	49057362	18	9117	intronic	2.75758	0.545212	0.868954	0.131046	0.378772	0.0618791	0.379843	REST;MIZF;NFYA;Klf4;E2F1;Myf;NFKB1;znf143;CREB1;Pax2	thymus;T cells;blood/lung;brain;leukemia cell line	m
hsa-mir-1291	12	49048227	49048313	-	49075271	49075291	20	27044	host gene	0.212121	0.999578	0.998891	0.00110945	0.751908	0.295826	0.0412363	Nkx3-2;ZEB1;NFE2L2;T;SPI1;FOXA1;Foxa2;Sox5;MAX;Nr2e3	adrenal gland/colon	m
hsa-mir-129-1	7	127847925	127847996	+	127806777	127806796	19	41148	hybrid	0.0909091	0.901493	0.788063	0.211937	0.642792	0.00568898	0.000125836		leukemia cell line	m
hsa-mir-129-1	7	127847925	127847996	+	127841359	127841377	18	6566	hybrid	0.454545	0.964628	0.915502	0.0844978	0.586052	0.0161295	0.00873578		HepG2	m
hsa-mir-129-1	7	127847925	127847996	+	127807762	127807781	19	40163	hybrid	0.0606061	0.999979	0.999949	5.09069e-05	0.783147	0.505528	0.00328492		immune system cells	m
hsa-mir-129-1	7	127847925	127847996	+	127807877	127807896	19	40048	hybrid	1.15152	0.999977	0.999971	2.94284e-05	0.752595	0.501791	0.00328487		cerebrum	m
hsa-mir-129-1	7	127847925	127847996	+	127807664	127807684	20	40261	hybrid	0.606061	0.999968	0.999928	7.19804e-05	0.759771	0.48247	0.00319514		brain;brain lobes;leukemia cell line	m
hsa-mir-129-1	7	127847925	127847996	+	127808382	127808401	19	39543	hybrid	0.909091	0.997428	0.995611	0.0043885	0.584149	0.223839	0.00252563		brain	m
hsa-mir-129-1	7	127847925	127847996	+	127807043	127807061	18	40882	hybrid	0.939394	0.979139	0.965958	0.0340424	0.769766	0.101288	0.000785848		large intestine-tumor;T cells2	m
hsa-mir-1292	20	2633423	2633488	+	2633248	2633300	52	175	host gene	6.39394	0.999996	1	2.26116e-08	0.921512	0.246108	5.24419e-05	IRF2;Sox2;Foxd3;NKX3-1;SOX10;Pou5f1;Pax6;ARID3A;TBP;NFE2L2	cerebrum;ureter-bladder;small intestine-tumor;large intestine-tumor;HepG2;liver-tumor;T cells;blood/lung;adrenal gland/colon;brain;brain/testis/thymus;brain;bone_marrow/liver;brain lobes;colon/spleen;embryo-2;leukemia cell line;acute myeloyd leukemia;T cells2;immune system cells	p
hsa-mir-1292	20	2633423	2633488	+	2633042	2633061	19	381	host gene	0.939394	0.999963	0.99994	6.03895e-05	0.977464	0.170429	0.00170758	Nkx3-2;Nr2e3;ESR2;FOXO3;NFE2L2;Hltf;NKX3-1;NFIL3;GATA3;AP1	colon/spleen	p
hsa-mir-129-2	11	43602944	43603033	+	43557000	43557020	20	45944	hybrid	3.60606	0.786908	0.981301	0.0186992	0.181319	0.295641	0.194377		pancreas-tumor	m
hsa-mir-129-2	11	43602944	43603033	+	43577593	43577613	20	25351	hybrid	1.36364	1	1	1.81961e-07	0.344873	0.824113	0.495962		brain	m
hsa-mir-129-2	11	43602944	43603033	+	43601709	43601728	19	1235	intronic	0.030303	0.999966	0.999923	7.74163e-05	0.56489	0.294307	0.00361355	SPIB;Pax6;MAX;FOXC1;HOXA5;Zfx;Tcfcp2l1;Prrx2;NR4A2;ELK4	acute myeloyd leukemia	m
hsa-mir-129-2	11	43602944	43603033	+	43600707	43600727	20	2237	intronic	0.606061	0.999999	0.999999	1.18755e-06	0.776202	0.578976	0.0306758	Pax6;Nkx3-2;GATA3;IRF2;RUNX1;GATA2;TP53;FOXI1;ZEB1;Evi1	brain lobes	m
hsa-mir-129-2	11	43602944	43603033	+	43569346	43569393	47	33598	hybrid	0.30303	0.99506	0.987051	0.0129495	0.723298	0.163283	0.00109662		immune system cells	m
hsa-mir-129-2	11	43602944	43603033	+	43600244	43600269	25	2700	host gene	1.93939	0.999997	0.999999	1.3143e-06	0.542149	0.518839	0.00485606	ELK4;ZEB1;Esrrb;TP53;Nkx3-2;EBF1;Stat3;GATA3;Myf;Mafb	monocytic-cells;T cells;blood/lung;embryo1;lung/liver;heart/muscle;colon/spleen;embryo-2;acute myeloyd leukemia;T cells2;immune system cells	m
hsa-mir-129-2	11	43602944	43603033	+	43602828	43602849	21	116	host gene	1.09091	1	1	3.37338e-09	0.787527	0.657791	0.00657135	RORA_1;CREB1;T;Nkx3-2;Prrx2;RORA_2;IRF2;AP1;Pdx1;SRF	monocytic-cells;adipose-tissue-1;brain/testis/thymus;lung/liver;leukemia cell line;acute myeloyd leukemia;T cells2;immune system cells	m
hsa-mir-129-2	11	43602944	43603033	+	43569944	43569963	19	33000	hybrid	3.63636	0.991338	0.999405	0.000595105	0.560808	0.127051	0.00283007		monocytic-cells;liver-tumor;adipose-tissue-1;brain	m
hsa-mir-129-2	11	43602944	43603033	+	43569578	43569598	20	33366	hybrid	1.33333	0.995102	0.994906	0.00509421	0.704397	0.16255	0.00189933		monocytic-cells;leukemia cell line;acute myeloyd leukemia;immune system cells	m
hsa-mir-129-2	11	43602944	43603033	+	43601397	43601418	21	1547	intronic	0.030303	0.999955	0.999897	0.000103195	0.714449	0.302949	0.0014002	IRF2;Pou5f1;SPIB;HOXA5;Pax6;IRF1;ARID3A;NR2F1;MEF2A;Prrx2	acute myeloyd leukemia	m
hsa-mir-129-2	11	43602944	43603033	+	43602676	43602696	20	268	intronic	1.21212	1	1	1.05367e-08	0.810061	0.628667	0.00711005	Myb;RORA_1;CREB1;AP1;Nkx3-2;T;NR4A2;SOX10;IRF2;Myf	adipose-tissue-2	m
hsa-mir-129-2	11	43602944	43603033	+	43576710	43576728	18	26234	hybrid	0.69697	0.979085	0.95684	0.0431605	0.153722	0.335861	0.256159		T cells2	m
hsa-mir-129-2	11	43602944	43603033	+	43596848	43596868	20	6096	intronic	2.15152	1	1	1.38174e-10	0.614601	0.606272	0.648524	Nkx3-2;NR4A2;Ar;NR2F1;TP53;ZEB1;Esrrb;CEBPA;TEAD1;En1	prostate/mammary_gland	m
hsa-mir-129-2	11	43602944	43603033	+	43600940	43600963	23	2004	host gene	3.57576	1	1	2.24116e-08	0.909925	0.599689	0.0302855	Pax6;SPIB;Sox2;Pou5f1;ZEB1;IRF2;BRCA1;ELF5;RUNX1;Evi1	kidney-tumor;brain/testis/thymus	m
hsa-mir-129-2	11	43602944	43603033	+	43578780	43578803	23	24164	intronic	0.242424	0.998268	0.995437	0.00456332	0.321502	0.623953	0.00996919	Zfx;NR4A2;NHLH1;TFAP2A;Myf;Mafb;GABPA;Tcfcp2l1;MIZF;T	acute myeloyd leukemia	m
hsa-mir-129-2	11	43602944	43603033	+	43597155	43597173	18	5789	intronic	1.12121	1	1	3.70742e-07	0.623949	0.708016	0.00286728	Nkx3-2;NR4A2;NR2F1;RORA_1;Ar;ZEB1;Esrrb;HNF4A;NFIC;FEV	kidney-tumor;brain	m
hsa-mir-1293	12	50627925	50627995	-	50674416	50674435	19	46491	intronic	0.606061	0.995887	0.990674	0.00932616	0.558131	0.17676	0.0298968	MZF1_1-4;EWSR1-FLI1;RREB1;Myf;EBF1;BRCA1;REST;INSM1;Stat3;NFKB1	lung/liver	p
hsa-mir-1293	12	50627925	50627995	-	50642981	50643001	20	15056	intronic	0.606061	0.93184	0.857107	0.142893	0.147191	0.337131	0.227937	USF1;MAX;Zfx;NHLH1;Myb;GABPA;Myf;Arnt;SP1;MZF1_5-13	lung/liver	p
hsa-mir-1293	12	50627925	50627995	-	50677218	50677330	112	49293	host gene	5.60606	0.989075	0.999883	0.000117402	0.716619	0.141949	0.000415872	GATA2;RORA_2;HLF;CREB1;Tcfcp2l1;Gfi;YY1;NFIC;MEF2A;TBP	kidney-tumor;small intestine-tumor;large intestine-tumor;brain;bone_marrow/liver;brain lobes;colon/spleen;leukemia cell line;T cells2;immune system cells	p
hsa-mir-1293	12	50627925	50627995	-	50677515	50677535	20	49590	host gene	0.212121	0.988791	0.971072	0.0289282	0.685516	0.140419	0.000492029	Foxd3;Gfi;SPI1;Ar;FOXI1;SRY;Foxa2;Evi1;Pou5f1;Tcfcp2l1	adrenal gland/colon	p
hsa-mir-1293	12	50627925	50627995	-	50637215	50637234	19	9290	intronic	2.15152	0.996588	0.99872	0.00128049	0.171581	0.0695079	0.793555	Esrrb;Zfx;Egr1;ESR1;EBF1;NFIC;Klf4;Pax2;NFYA;ELK4	prostate/mammary_gland	p
hsa-mir-1293	12	50627925	50627995	-	50637504	50637523	19	9579	intronic	0.30303	0.991275	0.977268	0.0227315	0.282546	0.0957835	0.688079	NFYA;YY1;EBF1;ELK4;IRF2;EWSR1-FLI1;TFAP2A;GATA2;ESR1;IRF1	brain	p
hsa-mir-1294	5	153726666	153726807	+	153722773	153722792	19	3893	intronic	0.69697	0.999536	0.99902	0.000979855	0.160253	0.389693	0.467493	EWSR1-FLI1;Ar;GABPA;E2F1;Myf;ESR1;SP1;NR4A2;Klf4;Egr1	heart/muscle	p
hsa-mir-1294	5	153726666	153726807	+	153723490	153723510	20	3176	intronic	0.454545	0.982046	0.956009	0.0439915	0.218471	0.147809	0.481313	Myb;Pax5;MZF1_1-4;PLAG1;ELK4;HNF4A;GABPA;T;Ar;Nr2e3	HepG2	p
hsa-mir-1295a	1	171070869	171070947	-	171101982	171102001	19	31113	hybrid	0.30303	0.885126	0.744608	0.255392	0.145159	0.299449	0.250833		brain	p
hsa-mir-1295b	1	171070880	171070939	+	171024398	171024418	20	46482	hybrid	0.909091	0.793548	0.692153	0.307847	0.185989	0.145221	0.404757		brain	p
hsa-mir-1296	10	65132717	65132808	-	65133024	65133044	20	307	intronic	1.09091	0.99963	0.999484	0.00051587	0.240435	0.470872	0.0595273	Myb;NF-kappaB;PLAG1;RELA;Pax5;Esrrb;REL;Egr1;NFKB1;ELK4	liver-tumor	m
hsa-mir-1297	13	54886107	54886183	-	54895139	54895159	20	9032	intergenic	3.0303	0.166478	0.601785	0.398215	0.107835	0.0682192	0.233218	EWSR1-FLI1;NR3C1;E2F1;Ar;Nkx3-2;NHLH1;PLAG1;Egr1;RREB1;Klf4	monocytic-cells;brain/testis/thymus;brain lobes;colon/spleen	m
hsa-mir-1298	X	113949650	113949761	+	113934986	113935004	18	14664	intronic	0.727273	0.963935	0.928636	0.0713639	0.480036	0.0402039	0.0146008	REST;HNF4A;E2F1;BRCA1;STAT1;ZNF354C;NR4A2;NR2F1;NFE2L2;EWSR1-FLI1	heart/muscle	m
hsa-mir-1301	2	25551509	25551590	-	25551574	25551593	19	65	host gene	0.151515	0.941948	0.86337	0.13663	0.332225	0.133154	0.00881829	FOXC1;IRF2;Nkx2-5;Pdx1;ARID3A;Prrx2;Sox2;NKX3-1;NFIL3;Pou5f1	acute myeloyd leukemia	m
hsa-mir-1301	2	25551509	25551590	-	25563733	25563753	20	12224	intronic	1.21212	0.999995	0.999994	6.31267e-06	0.80524	0.568251	3.23048e-05	Sox2;Nkx2-5;GATA3;FOXD1;SOX9;CEBPA;NFIL3;HNF1A;Foxa2;ARID3A	adipose-tissue-2;brain;T cells2	m
hsa-mir-1301	2	25551509	25551590	-	25600011	25600030	19	48502	hybrid	0.30303	0.999986	0.999962	3.80059e-05	0.590857	0.434654	0.128536		brain	m
hsa-mir-1301	2	25551509	25551590	-	25564718	25564739	21	13209	host gene	0.939394	1	1	1.7306e-07	0.902875	0.800476	0.000309591	GATA2;Nkx3-2;En1;FOXC1;Sox2;SPIB;CEBPA;Hltf;NFATC2;Pou5f1	cerebrum;small intestine-tumor;large intestine-tumor;monocytic-cells;liver-tumor;adipose-tissue-1;T cells;blood/lung;brain;embryo1;bone_marrow/liver;lung/liver;colon/spleen;embryo-2;breast;leukemia cell line;acute myeloyd leukemia;T cells2;immune system cells	m
hsa-mir-1301	2	25551509	25551590	-	25599725	25599745	20	48216	hybrid	0.939394	0.999902	0.999839	0.000161303	0.56362	0.322013	0.128522		embryo1	m
hsa-mir-1301	2	25551509	25551590	-	25565778	25565798	20	14269	hybrid	0.909091	0.999813	0.99968	0.000320416	0.456585	0.362138	6.3594e-05		embryo-2;immune system cells	m
hsa-mir-1301	2	25551509	25551590	-	25563963	25563982	19	12454	intronic	1.18182	0.999997	0.999996	3.65144e-06	0.852158	0.603102	0.000105574	SPIB;GATA3;Sox2;BRCA1;CEBPA;NFYA;Nobox;Gfi;RORA_2;ARID3A	cerebrum;HepG2;embryo1;leukemia cell line;acute myeloyd leukemia;immune system cells	m
hsa-mir-1301	2	25551509	25551590	-	25553108	25553127	19	1599	intronic	0.30303	0.735874	0.513196	0.486804	0.259246	0.274232	0.00426417	Nkx3-2;Myb;Spz1;Pax2;Mafb;Gfi;IRF1;HNF1B;REST;AP1	brain	m
hsa-mir-1301	2	25551509	25551590	-	25565299	25565480	181	13790	host gene	9.21212	0.999997	1	2.26121e-09	0.71337	0.609067	6.20989e-06	GATA2;Pax6;TBP;SRY;YY1;FOXD1;GATA3;SOX9;Evi1;FOXL1	HepG2;pancreas-tumor;T cells;adrenal gland/colon;embryo1;bone_marrow/liver;lung/liver;colon/spleen;leukemia cell line;acute myeloyd leukemia;immune system cells	m
hsa-mir-1301	2	25551509	25551590	-	25564715	25564904	189	13206	host gene	23.7576	1	1	3.87425e-13	0.91536	0.774485	0.00030962	GATA2;En1;SPIB;Sox2;NR3C1;CEBPA;NFATC2;Hltf;Pou5f1;GATA3	large intestine-tumor;HepG2;monocytic-cells;pancreas-tumor;T cells;bone_marrow/liver;colon/spleen;leukemia cell line;acute myeloyd leukemia;immune system cells	m
hsa-mir-1301	2	25551509	25551590	-	25565102	25565121	19	13593	intronic	0.484848	1	0.999999	5.21631e-07	0.847602	0.760343	2.60443e-07	GATA2;SOX9;SPIB;TBP;Pax4;FOXF2;SRF;SRY;Foxd3;ARID3A	T cells;bone_marrow/liver	m
hsa-mir-1301	2	25551509	25551590	-	25564206	25564226	20	12697	intronic	1.21212	0.999998	0.999998	1.82618e-06	0.837845	0.642114	0.000339121	SPIB;FOXC1;GATA3;NFATC2;Sox2;Pou5f1;CEBPA;NR3C1;AP1;ELF5	adipose-tissue-2	m
hsa-mir-1302-1	12	113132839	113132981	-	113168124	113168144	20	35285	hybrid	1.21212	0.65226	0.608656	0.391344	0.192192	0.0315747	0.494483		adipose-tissue-2	p
hsa-mir-1302-2	1	30366	30503	+	10481	10501	20	19885	hybrid	0.121212	0.908406	0.797357	0.202643	0.850459	0	5.93241e-07		T cells2	p
hsa-mir-1302-3	2	114340536	114340673	-	114361305	114361325	20	20769	intergenic	0.30303	0.908576	0.789936	0.210064	0.828518	0	0.00126462	ETS1;GATA2;ELF5;SPI1;Hltf;Ar;NFIC;PBX1;ZNF354C;Pax2	adrenal gland/colon;brain;T cells2	p
hsa-mir-1302-3	2	114340536	114340673	-	114341588	114341608	20	1052	intergenic	0.606061	0.999402	0.998638	0.0013623	0.780598	0.109941	0.000447097	En1;CEBPA;Pax4;ZEB1;YY1;AP1;PBX1;Gfi;Foxa2;FOXA1	lung/liver	p
hsa-mir-1302-3	2	114340536	114340673	-	114359773	114359792	19	19237	intergenic	1.09091	0.91911	0.890802	0.109198	0.699299	0	0.00958853	SPI1;Ar;ELF5;AP1;Pax2;Nkx3-2;ESR2;HLF;NFIL3;NFYA	liver-tumor	p
hsa-mir-1302-3	2	114340536	114340673	-	114340718	114340737	19	182	intergenic	0.121212	0.992007	0.980096	0.0199037	0.322996	0.0450276	0.333475	USF1;REL;NFE2L2;PPARG;Zfp423;PLAG1;Ar;NHLH1;Zfx;GABPA	acute myeloyd leukemia;T cells2	p
hsa-mir-1302-3	2	114340536	114340673	-	114360928	114360947	19	20392	intergenic	0.0606061	0.909079	0.807129	0.192871	0.566022	0	0.00127094	ETS1;Nkx3-2;NFIC;GATA2;ELF5;AP1;REL;Hltf;USF1;SPI1	immune system cells	p
hsa-mir-1302-3	2	114340536	114340673	-	114384654	114384674	20	44118	intergenic	0.939394	0.991012	0.98522	0.01478	0.740613	0.152505	0.000483266	GATA2;GATA3;SOX9;Gata1;Sox17;YY1;NFATC2;IRF1;RORA_1;FOXL1	T cells;blood/lung;brain/testis/thymus;colon/spleen;leukemia cell line;acute myeloyd leukemia;immune system cells	p
hsa-mir-1302-3	2	114340536	114340673	-	114361534	114361554	20	20998	intergenic	0.30303	0.908309	0.789403	0.210597	0.87718	0	0.00129007	GATA2;PBX1;Ar;Pax6;ETS1;HNF1A;Gfi;Spz1;RORA_2;SRY	bone_marrow/liver	p
hsa-mir-1302-3	2	114340536	114340673	-	114383766	114383785	19	43230	intergenic	0.909091	0.978717	0.964157	0.0358432	0.378524	0.185874	0.541629	Nkx3-2;RREB1;INSM1;ZNF354C;znf143;Mafb;Zfx;FOXC1;RUNX1;Nobox	small intestine-tumor	p
hsa-mir-1302-3	2	114340536	114340673	-	114341340	114341360	20	804	intergenic	0.606061	0.999665	0.999237	0.000762921	0.737135	0.114881	0.00049615	CEBPA;Foxa2;FOXA1;SRF;AP1;IRF1;Gfi;NR3C1;TBP;Nobox	brain/testis/thymus	p
hsa-mir-1302-4	2	208133999	208134148	-	208169238	208169257	19	35239	intronic	0.0909091	0.910109	0.804448	0.195552	0.19493	0.0390945	0.61432	Nkx3-2;ELK1;EBF1;Zfx;Tcfcp2l1;Myf;NFKB1;Zfp423;ELK4;NF-kappaB	leukemia cell line	p
hsa-mir-1302-5	20	49231173	49231322	-	49263148	49263168	20	31975	intronic	1.42424	0.985447	0.986458	0.0135418	0.242815	0.189456	0.562318	E2F1;Myc;Mycn;GATA3;EWSR1-FLI1;Pax2;NHLH1;Myb;PPARG;RREB1	pancreas-tumor	p
hsa-mir-1302-5	20	49231173	49231322	-	49237597	49237617	20	6424	intronic	0.30303	0.999977	0.99994	5.99555e-05	0.216793	0.33382	0.81246	Gata1;IRF2;T;MIZF;CREB1;Myb;NR2F1;En1;Nkx3-2;Mafb	blood/lung	p
hsa-mir-1302-5	20	49231173	49231322	-	49237944	49237962	18	6771	intronic	0.939394	0.999745	0.999578	0.000421532	0.127617	0.195576	0.810572	Nkx3-2;CREB1;Pax6;ZEB1;IRF1;GATA3;IRF2;T;PPARG;Prrx2	embryo1	p
hsa-mir-1302-5	20	49231173	49231322	-	49253321	49253339	18	22148	host gene	1.66667	0.585856	0.673378	0.326622	0.240011	0.177519	0.273027	GATA3;Nkx2-5;Sox2;Prrx2;NFIL3;MZF1_5-13;SOX9;Sox5;REST;GATA2	ureter-bladder;lung/liver;immune system cells	p
hsa-mir-1302-7	8	142867603	142867674	-	142913263	142913282	19	45660	intergenic	0.0909091	0.933679	0.851194	0.148806	0.497509	0.00799606	0.0315463	Zfx;Zfp423;TFAP2A;HNF4A;Mafb;PPARG;NF-kappaB;EWSR1-FLI1;CREB1;NFKB1	leukemia cell line	p
hsa-mir-1302-8	9	100125836	100125963	-	100174353	100174374	21	48517	hybrid	0.0909091	0.999055	0.997677	0.00232272	0.924176	0.283339	0.00439405		leukemia cell line	p
hsa-mir-1302-8	9	100125836	100125963	-	100175253	100175273	20	49417	hybrid	0.939394	0.948115	0.91699	0.0830096	0.569719	0.0421626	0.00783819		embryo1	p
hsa-mir-1302-8	9	100125836	100125963	-	100174826	100174845	19	48990	hybrid	1.69697	0.996565	0.997728	0.00227176	0.809709	0.203677	0.00920405		bone_marrow/liver;mammary gland;acute myeloyd leukemia;T cells2;immune system cells	p
hsa-mir-1303	5	154065336	154065421	+	154062535	154062570	35	2801	intergenic	1.45455	0.991895	0.992739	0.00726102	0.583561	0.0475551	0.00860636	NFYA;Pax6;Esrrb;NR3C1;YY1;NR4A2;Evi1;ELF5;SPI1;FOXO3	HepG2;adrenal gland/colon;bone_marrow/liver;heart/muscle;brain lobes;leukemia cell line;acute myeloyd leukemia;T cells2;immune system cells	p
hsa-mir-1303	5	154065336	154065421	+	154062264	154062284	20	3072	intergenic	1.42424	0.990379	0.991051	0.00894906	0.581507	0.0512598	0.000421228	NFYA;GATA3;PBX1;SOX9;ARID3A;FOXF2;RORA_2;FOXO3;SPI1;Pax6	pancreas-tumor;heart/muscle;leukemia cell line;acute myeloyd leukemia;immune system cells	p
hsa-mir-1304	11	93466840	93466930	-	93474301	93474321	20	7461	intronic	0.30303	0.956803	0.893405	0.106595	0.97923	0.0123735	0.00560678	Sox17;ESR2;NFIC;SPI1;AP1;ZEB1;CTCF;SOX9;znf143;FOXF2	blood/lung	p
hsa-mir-1304	11	93466840	93466930	-	93475317	93475335	18	8477	hybrid	1.54545	0.977693	0.982097	0.017903	0.623026	0.0301234	0.0421032		monocytic-cells	p
hsa-mir-1304	11	93466840	93466930	-	93474637	93474705	68	7797	host gene	7.39394	0.953577	0.99987	0.000130184	0.947411	0.0133056	0.00115572	Ar;Tcfcp2l1;znf143;CTCF;ARID3A;NFE2L2;SPI1;EBF1;NR2F1;YY1	cerebrum;kidney-tumor;small intestine-tumor;HepG2;liver-tumor;T cells;blood/lung;adrenal gland/colon;brain;brain/testis/thymus;embryo1;bone_marrow/liver;heart/muscle;brain lobes;colon/spleen;embryo-2;mammary gland;leukemia cell line;acute myeloyd leukemia;T cells2;immune system cells	p
hsa-mir-1304	11	93466840	93466930	-	93473911	93473930	19	7071	intronic	0.0909091	0.9602	0.90743	0.0925698	0.876913	0.00529134	0.0181901	NFIC;EWSR1-FLI1;SPI1;CTCF;Myf;RREB1;Spz1;Klf4;MZF1_5-13;PLAG1	leukemia cell line	p
hsa-mir-1304	11	93466840	93466930	-	93516306	93516326	20	49466	hybrid	0.0909091	0.983344	0.959981	0.0400193	0.461616	0.0895364	0.0361101		leukemia cell line	p
hsa-mir-1305	4	183090446	183090531	+	183066464	183066483	19	23982	intronic	0.212121	0.976884	0.941455	0.0585452	0.781385	0.0875157	0.00152701	Nkx3-2;PPARG;YY1;RUNX1;SRF;CREB1;NFYA;Sox17;HNF4A;STAT1	adrenal gland/colon	p
hsa-mir-1305	4	183090446	183090531	+	183065958	183065995	37	24488	host gene	2.18182	0.997732	0.999181	0.000819292	0.900082	0.222677	0.00544885	BRCA1;YY1;RUNX1;GATA3;Pax6;Foxa2;Sox2;Pou5f1;RORA_2;FOXD1	small intestine-tumor;adipose-tissue-1;colon/spleen;embryo-2;leukemia cell line;acute myeloyd leukemia;immune system cells	p
hsa-mir-1305	4	183090446	183090531	+	183065816	183065858	42	24630	host gene	16.4242	0.999294	1	1.83183e-08	0.93813	0.291563	0.005413	BRCA1;YY1;Nr2e3;GATA3;Pax6;Pou5f1;Foxa2;Evi1;Sox2;RORA_2	HepG2;monocytic-cells;adipose-tissue-1;blood/lung;adrenal gland/colon;brain;brain/testis/thymus;embryo1;brain;bone_marrow/liver;lung/liver;heart/muscle;colon/spleen;embryo-2;mammary gland;leukemia cell line;acute myeloyd leukemia;immune system cells	p
hsa-mir-1305	4	183090446	183090531	+	183058428	183058447	19	32018	hybrid	0.0909091	0.999871	0.999682	0.00031819	0.175878	0.759807	0.180949		leukemia cell line	p
hsa-mir-1305	4	183090446	183090531	+	183066216	183066235	19	24230	intronic	0.0606061	0.98919	0.974555	0.0254448	0.937384	0.129638	0.00610083	PPARG;YY1;IRF2;RUNX1;Sox2;Sox17;STAT1;CREB1;Foxq1;NFYA	immune system cells	p
hsa-mir-1305	4	183090446	183090531	+	183064426	183064446	20	26020	hybrid	0.121212	0.99905	0.99761	0.00238994	0.634784	0.278442	0.000859973		T cells2	p
hsa-mir-1305	4	183090446	183090531	+	183065054	183065106	52	25392	host gene	3.39394	0.999999	1	5.41877e-08	0.836839	0.706549	0.00556863	NFIC;Myb;BRCA1;IRF2;RUNX1;HNF4A;Zfp423;CEBPA;ZNF354C;ELF5	HepG2;monocytic-cells;adipose-tissue-2;blood/lung;adrenal gland/colon;brain;bone_marrow/liver;heart/muscle;mammary gland;leukemia cell line;T cells2;immune system cells	p
hsa-mir-1305	4	183090446	183090531	+	183065267	183065292	25	25179	host gene	2.72727	0.999998	1	4.31371e-07	0.888657	0.628618	0.00554751	Nr2e3;BRCA1;HNF4A;NFATC2;CREB1;RUNX1;NHLH1;Nkx3-2;HLF;NFIC	brain;bone_marrow/liver;heart/muscle;leukemia cell line;immune system cells	p
hsa-mir-1306	22	20073581	20073665	+	20060421	20060441	20	13160	hybrid	1.06061	0.999519	0.999307	0.000693333	0.462142	0.269325	0.0451522		embryo-2	v
hsa-mir-1306	22	20073581	20073665	+	20073224	20073244	20	357	host gene	0.363636	1	1	6.14583e-09	0.547825	0.600628	0.0488704	ETS1;znf143;Esrrb;NFYA;ELK4;SPIB;ELF5;SPI1;GABPA;MZF1_5-13	adrenal gland/colon	v
hsa-mir-1306	22	20073581	20073665	+	20072820	20072838	18	761	intronic	0.0909091	0.970651	0.930737	0.0692632	0.315256	0.325206	0.0236947	ETS1;ELF5;znf143;BRCA1;ELK4;SPI1;EWSR1-FLI1;NFYA;ELK1;SRF	leukemia cell line	v
hsa-mir-1306	22	20073581	20073665	+	20068063	20068084	21	5518	host gene	1.21212	0.999475	0.999366	0.000633647	0.95769	0.256035	0.00505475	Ar;Nkx3-2;SPIB;Spz1;PBX1;En1;Lhx3;HNF1B;MEF2A;NR2F1	liver-tumor;brain/testis/thymus;leukemia cell line;immune system cells	v
hsa-mir-1306	22	20073581	20073665	+	20067731	20067765	34	5850	host gene	3.81818	0.999464	0.99997	3.0243e-05	0.998599	0.234222	0.0366813	Nkx3-2;NR2F1;Gata1;NR4A2;Pax4;HNF4A;RORA_2;ETS1;ELF5;Nkx2-5	kidney-tumor;large intestine-tumor;liver-tumor;adipose-tissue-1;blood/lung;adrenal gland/colon;brain;brain;bone_marrow/liver;lung/liver;heart/muscle;brain lobes;colon/spleen;embryo-2;breast;leukemia cell line;acute myeloyd leukemia;T cells2;immune system cells	v
hsa-mir-1306	22	20073581	20073665	+	20060971	20060990	19	12610	hybrid	1.90909	0.408975	0.577549	0.422451	0.418058	0.30772	0.0295441		breast	v
hsa-mir-1306	22	20073581	20073665	+	20067732	20067844	112	5849	host gene	9.63636	0.999456	1	3.44117e-07	1.00682	0.233314	0.0368064	Nkx3-2;NR2F1;Gata1;NR4A2;HNF4A;RORA_1;ETS1;Pax4;ELF5;Prrx2	liver-tumor;thymus;blood/lung;adrenal gland/colon;brain;bone_marrow/liver;breast;leukemia cell line;acute myeloyd leukemia;T cells2;immune system cells	v
hsa-mir-1307	10	105154010	105154158	-	105156168	105156243	75	2158	host gene	9.60606	0.997607	0.999998	1.54483e-06	0.781385	0.101386	0.0020079	PBX1;ARID3A;Nkx3-2;Sox17;Sox5;NFE2L2;FOXF2;IRF1;STAT1;HNF1A	cerebrum;ureter-bladder;small intestine-tumor;HepG2;T cells;blood/lung;adrenal gland/colon;brain;brain;bone_marrow/liver;heart/muscle;brain lobes;embryo-2;leukemia cell line;acute myeloyd leukemia;T cells2;immune system cells	m
hsa-mir-1307	10	105154010	105154158	-	105154506	105154527	21	496	intronic	0.121212	0.999914	0.999783	0.000216561	0.475933	0.134661	0.0143175	ZEB1;Myc;Ar;Mycn;CTCF;USF1;Spz1;Arnt;GABPA;TFAP2A	immune system cells	m
hsa-mir-1307	10	105154010	105154158	-	105161316	105161335	19	7306	hybrid	0.121212	0.990314	0.97594	0.02406	0.514189	0.0847795	0.0273192		T cells2	m
hsa-mir-1307	10	105154010	105154158	-	105155691	105155709	18	1681	host gene	1.69697	0.994781	0.996547	0.00345319	0.693324	0.0292857	0.00401898	NFE2L2;FEV;AP1;GABPA;BRCA1;IRF1;NR3C1;FOXF2;Pax4;Mafb	breast	m
hsa-mir-1307	10	105154010	105154158	-	105202165	105202184	19	48155	hybrid	0.121212	0.9999	0.999748	0.000251858	0.294109	0.313768	0.789713		T cells2	m
hsa-mir-130a	11	57408671	57408759	+	57365157	57365238	81	43514	host gene	34.4545	0.118763	0.999999	1.43293e-06	0.31237	0.19976	0.0748955	Pax2;Gata1;Mafb;Myb;Pax6;NHLH1;SRF;GATA2;En1;MAX	cerebrum;ureter-bladder;kidney-tumor;large intestine-tumor;prostate/mammary_gland;HepG2;monocytic-cells;liver-tumor;adipose-tissue-1;adipose-tissue-2;pancreas-tumor;brain/testis/thymus;brain;lung/liver;heart/muscle;brain lobes;colon/spleen;embryo-2;leukemia cell line	m
hsa-mir-130a	11	57408671	57408759	+	57408496	57408517	21	175	host gene	0.0606061	0.969282	0.929612	0.0703885	0.206346	0.154496	0.0821089	Mycn;Myc;Foxa2;Prrx2;Pax6;REL;Pax4;RUNX1;MIZF;SRY	immune system cells	m
hsa-mir-130a	11	57408671	57408759	+	57365665	57365748	83	43006	host gene	10.0303	0.0687676	0.99322	0.00678005	0.360705	0.206313	0.0199029	HOXA5;Nobox;Nkx2-5;RORA_2;NKX3-1;AP1;Nkx3-2;ELK4;TP53;ELF5	cerebrum;ureter-bladder;kidney-tumor;large intestine-tumor;kidney;prostate/mammary_gland;HepG2;monocytic-cells;liver-tumor;adipose-tissue-2;blood/lung;adrenal gland/colon;brain;brain/testis/thymus;embryo1;brain;lung/liver;heart/muscle;brain lobes;embryo-2;acute myeloyd leukemia	m
hsa-mir-130a	11	57408671	57408759	+	57407023	57407043	20	1648	intronic	1.69697	0.996743	0.997846	0.00215359	0.25161	0.553856	0.00412489	HNF1A;Lhx3;MEF2A;SOX9;HNF1B;Gfi;Nkx3-2;REL;FOXL1;NFE2L2	mammary gland	m
hsa-mir-130a	11	57408671	57408759	+	57405960	57405980	20	2711	host gene	2.81818	0.999994	0.999999	1.02009e-06	0.557832	0.47401	0.00173425	AP1;Nkx3-2;Nkx2-5;Pdx1;NR2F1;HOXA5;Prrx2;En1;HLF;HNF1A	large intestine-tumor;monocytic-cells;liver-tumor;adipose-tissue-1;adipose-tissue-2;pancreas-tumor;blood/lung;brain;embryo1;heart/muscle;brain lobes;colon/spleen;embryo-2;acute myeloyd leukemia	m
hsa-mir-130a	11	57408671	57408759	+	57405588	57405607	19	3083	host gene	0.212121	0.99997	0.999922	7.84171e-05	0.52693	0.39215	5.06436e-05	FOXA1;NFE2L2;Foxd3;Evi1;TBP;Foxa2;SRY;FOXO3;NR2F1;Pou5f1	adrenal gland/colon	m
hsa-mir-130b	22	22007593	22007674	+	21996835	21996853	18	10758	hybrid	1.18182	0.999927	0.999908	9.1744e-05	0.858795	0.407797	3.7042e-05		liver-tumor	m
hsa-mir-130b	22	22007593	22007674	+	21997043	21997062	19	10550	hybrid	1.0303	0.999795	0.999694	0.000306254	0.777447	0.346626	3.34972e-05		embryo1	m
hsa-mir-130b	22	22007593	22007674	+	21958354	21958373	19	49239	hybrid	0.666667	0.972636	0.942498	0.0575017	0.462481	0.0822047	0.00654146		lung/liver	m
hsa-mir-130b	22	22007593	22007674	+	21983716	21983843	127	23877	hybrid	3.18182	0.999986	0.999998	1.57835e-06	0.855501	0.52485	0.000125037		bone_marrow/liver;leukemia cell line;acute myeloyd leukemia;immune system cells	m
hsa-mir-130b	22	22007593	22007674	+	21983372	21983392	20	24221	hybrid	0.666667	0.999812	0.999593	0.000407214	0.750361	0.373001	0.000121838		brain lobes	m
hsa-mir-130b	22	22007593	22007674	+	21996471	21996703	232	11122	host gene	54.2424	0.998184	1	1.47149e-11	0.777941	0.220063	6.88325e-05	YY1;Pou5f1;SPIB;ZEB1;NFATC2;PPARG;EWSR1-FLI1;Sox2;En1;Gata1	acute myeloyd leukemia	m
hsa-mir-130b	22	22007593	22007674	+	21982897	21982917	20	24696	hybrid	0.0606061	0.999127	0.997917	0.00208335	0.561934	0.282977	3.22374e-05		acute myeloyd leukemia	m
hsa-mir-130b	22	22007593	22007674	+	21984082	21984101	19	23511	hybrid	0.333333	0.999938	0.999837	0.000162783	0.868586	0.437693	0.000264895		bone_marrow/liver;acute myeloyd leukemia	m
hsa-mir-130b	22	22007593	22007674	+	21996020	21996040	20	11573	hybrid	0.151515	0.992593	0.9812	0.0188002	0.561786	0.0784216	0.078515		T cells2	m
hsa-mir-130b	22	22007593	22007674	+	22006944	22006963	19	649	intronic	1.21212	0.99998	0.999975	2.46545e-05	0.557442	0.192461	0.000409598	FEV;RORA_1;Nkx2-5;NKX3-1;FOXD1;FOXF2;Pdx1;ARID3A;FOXO3;FOXA1	kidney-tumor	m
hsa-mir-130b	22	22007593	22007674	+	21986968	21987096	128	20625	host gene	11.3333	0.0067385	0.964643	0.0353572	0.44388	0.070465	0.000119537	NFIL3;HOXA5;MEF2A;GATA3;HNF1A;Prrx2;TBP;Nkx2-5;Pax4;Lhx3	brain/testis/thymus;acute myeloyd leukemia	m
hsa-mir-130b	22	22007593	22007674	+	22007238	22007258	20	355	host gene	0.0606061	0.996652	0.992037	0.00796281	0.39224	0.297706	0.000339539	FEV;FOXD1;FOXF2;NKX3-1;USF1;Pdx1;FOXA1;Nobox;ARID3A;Prrx2	acute myeloyd leukemia	m
hsa-mir-130b	22	22007593	22007674	+	22006465	22006492	27	1128	host gene	4.36364	0.999876	0.999996	4.05311e-06	0.752286	0.173083	0.000978466	Nkx3-2;NR4A2;RORA_1;IRF2;ZEB1;IRF1;Prrx2;FOXF2;Esrrb;Myb	HepG2;T cells;blood/lung;adrenal gland/colon;brain;embryo1;bone_marrow/liver;lung/liver;embryo-2;leukemia cell line;acute myeloyd leukemia;immune system cells	m
hsa-mir-130b	22	22007593	22007674	+	21986549	21986569	20	21044	hybrid	0.0606061	0.959795	0.909022	0.0909776	0.477746	0.0507563	0.002246		acute myeloyd leukemia	m
hsa-mir-130b	22	22007593	22007674	+	21984483	21984503	20	23110	hybrid	0.393939	0.99859	0.996362	0.00363773	0.838701	0.25222	0.00182975		blood/lung	m
hsa-mir-132	17	1953202	1953302	-	1959477	1959497	20	6275	intergenic	1.21212	0.999997	0.999996	4.17564e-06	0.704348	0.55902	0.00458656	YY1;SOX9;NFYA;GATA3;FOXF2;GATA2;FOXI1;T;HLF;SRY	cerebrum	m
hsa-mir-132	17	1953202	1953302	-	1958048	1958068	20	4846	intergenic	0.0606061	0.999646	0.999155	0.000845201	0.758164	0.273624	0.000372279	Sox2;Nr2e3;IRF2;NFIC;RORA_1;ARID3A;NR4A2;RORA_2;Pou5f1;SRY	acute myeloyd leukemia	m
hsa-mir-132	17	1953202	1953302	-	1958882	1958902	20	5680	intergenic	0.393939	1	0.999999	1.20684e-06	0.778576	0.671026	0.00449938	Nkx3-2;PBX1;SOX9;SRY;SOX10;Prrx2;Sox5;ARID3A;GATA3;Pax4	brain	m
hsa-mir-132	17	1953202	1953302	-	1963208	1963227	19	10006	intergenic	1.21212	0.558272	0.511705	0.488295	0.370216	0.354654	0.0038269	GATA3;Nkx3-2;Pax2;USF1;MAX;Prrx2;Pax4;Sox17;Mafb;RUNX1	kidney-tumor	m
hsa-mir-132	17	1953202	1953302	-	1960418	1960437	19	7216	intergenic	1.18182	1	1	4.03559e-08	0.898366	0.844846	0.000351764	Pax4;IRF1;IRF2;ARID3A;Gfi;Pdx1;SRY;ELF5;REL;Foxd3	adipose-tissue-1;T cells;adrenal gland/colon;brain lobes;immune system cells	m
hsa-mir-132	17	1953202	1953302	-	1960670	1960690	20	7468	intergenic	0.0909091	1	1	1.91082e-07	0.943597	0.797053	0.000569965	Nkx3-2;IRF1;TEAD1;IRF2;SRY;ELF5;Pax4;Gfi;CEBPA;SPIB	leukemia cell line	m
hsa-mir-132	17	1953202	1953302	-	1957546	1957566	20	4344	intergenic	0.0606061	0.999094	0.997837	0.00216312	0.76682	0.210459	0.00012122	Nkx2-5;IRF2;ARID3A;Gata1;CEBPA;Pou5f1;MEF2A;FOXL1;TBP;Evi1	acute myeloyd leukemia	m
hsa-mir-132	17	1953202	1953302	-	1957813	1957833	20	4611	intergenic	0.969697	0.996076	0.993738	0.00626175	0.756027	0.128391	0.00031636	NFIC;IRF2;Nkx2-5;GATA3;ARID3A;Pou5f1;Sox2;Gata1;CEBPA;Evi1	brain	m
hsa-mir-132	17	1953202	1953302	-	1962186	1962206	20	8984	intergenic	4.60606	1	1	1.56473e-09	0.733332	0.812634	0.00760739	FOXC1;FOXD1;FOXO3;Nobox;Evi1;HLF;NKX3-1;FOXF2;PBX1;HNF1B	large intestine-tumor;monocytic-cells;blood/lung;adrenal gland/colon;brain;brain/testis/thymus;embryo1;brain lobes;colon/spleen;leukemia cell line	m
hsa-mir-132	17	1953202	1953302	-	1964725	1964745	20	11523	intergenic	0.363636	0.810408	0.620773	0.379227	0.339866	0.434306	7.01763e-05	Prrx2;HLF;FOXL1;CEBPA;Nkx3-2;TBP;ARID3A;Pdx1;HOXA5;E2F1	blood/lung	m
hsa-mir-132	17	1953202	1953302	-	1971694	1971713	19	18492	intergenic	0.0606061	0.995955	0.99039	0.00961045	0.254193	0.627846	0.0758457	CREB1;HOXA5;SPIB;MIZF;Pdx1;Pax2;Nkx2-5;T;Prrx2;FOXI1	acute myeloyd leukemia	m
hsa-mir-132	17	1953202	1953302	-	1975336	1975355	19	22134	intergenic	0.0606061	0.980075	0.953677	0.0463233	0.379322	0.586197	0.0115725	GATA3;Gfi;IRF2;Pax5;ARID3A;Sox17;NFYA;IRF1;Nkx2-5;Pdx1	immune system cells	m
hsa-mir-132	17	1953202	1953302	-	1959258	1959276	18	6056	intergenic	0.909091	0.999999	0.999999	1.42853e-06	0.737817	0.64058	0.00458555	YY1;SOX9;GATA3;GATA2;FOXF2;T;FOXI1;Pax6;SOX10;FOXL1	heart/muscle	m
hsa-mir-132	17	1953202	1953302	-	1953380	1953399	19	178	intergenic	0.484848	1	0.999999	5.09905e-07	0.876945	0.421988	1.61163e-06	En1;SRF;TBP;T;FOXL1;SPIB;Pdx1;SOX10;STAT1;Prrx2	T cells;leukemia cell line;acute myeloyd leukemia	m
hsa-mir-132	17	1953202	1953302	-	1954427	1954445	18	1225	intergenic	0.484848	1	1	5.88249e-14	0.864458	0.320915	1.58837	GATA3;Gfi;BRCA1;Sox5;SRY;Gata1;Pou5f1;GATA2;Evi1;Sox2	HepG2;bone_marrow/liver;leukemia cell line;acute myeloyd leukemia;T cells2;immune system cells	m
hsa-mir-132	17	1953202	1953302	-	1954746	1954767	21	1544	intergenic	2.18182	1	1	3.60461e-14	0.752718	0.260941	1.58838	Nkx3-2;SOX9;GATA3;SRY;Sox2;GATA2;YY1;RORA_1;Sox5;BRCA1	HepG2;adipose-tissue-1;T cells;embryo-2;T cells2;immune system cells	m
hsa-mir-132	17	1953202	1953302	-	1961878	1961897	19	8676	intergenic	1.12121	1	1	4.50073e-08	0.877219	0.845736	0.0077023	Nobox;FOXD1;SPIB;FOXO3;CEBPA;Gfi;Prrx2;HNF1B;ETS1;En1	monocytic-cells;liver-tumor;bone_marrow/liver;brain lobes;acute myeloyd leukemia;T cells2;immune system cells	m
hsa-mir-132	17	1953202	1953302	-	1966290	1966310	20	13088	intergenic	0.363636	0.913416	0.801587	0.198413	0.232567	0.489782	0.00235538	PBX1;NFE2L2;Pax6;EBF1;NFATC2;NR3C1;PPARG;Myf;IRF2;Pax5	blood/lung	m
hsa-mir-132	17	1953202	1953302	-	1961096	1961116	20	7894	intergenic	0.484848	1	1	1.02971e-07	0.886992	0.836156	0.000673603	IRF1;IRF2;FOXO3;Prrx2;ARID3A;HNF1A;Pdx1;FOXA1;FOXD1;SRY	T cells	m
hsa-mir-132	17	1953202	1953302	-	1957308	1957328	20	4106	intergenic	0.0606061	0.999483	0.998766	0.0012337	0.789661	0.239158	0.000122855	Nobox;Nkx2-5;ARID3A;Pdx1;Pou5f1;Gata1;FOXL1;Prrx2;CEBPA;Evi1	acute myeloyd leukemia	m
hsa-mir-132	17	1953202	1953302	-	1958411	1958430	19	5209	intergenic	2.90909	0.999978	0.999997	3.39231e-06	0.803153	0.44113	0.000257144	HNF1B;Nr2e3;Sox2;SRY;ELF5;HNF1A;FEV;Sox5;Pax4;RORA_2	embryo1;acute myeloyd leukemia	m
hsa-mir-132	17	1953202	1953302	-	1953683	1953703	20	481	intergenic	0.636364	1	1	1.76452e-07	0.848974	0.458278	6.09529e-06	GATA2;SPIB;T;FOXL1;Pdx1;Nkx3-2;Prrx2;TBP;Nr2e3;Gfi	brain/testis/thymus;T cells2	m
hsa-mir-132	17	1953202	1953302	-	1966877	1966897	20	13675	intergenic	0.363636	0.835351	0.660203	0.339797	0.240503	0.445952	0.00506197	NFATC2;NFE2L2;REL;PPARG;PBX1;RELA;Arnt;Spz1;Nobox;SOX9	blood/lung	m
hsa-mir-132	17	1953202	1953302	-	1959747	1959765	18	6545	intergenic	1.21212	0.999999	0.999999	6.61057e-07	0.680171	0.672705	0.00461364	Gfi;Nr2e3;Foxa2;SOX9;GATA3;T;NFYA;SRY;FOXA1;FOXL1	adipose-tissue-2;immune system cells	m
hsa-mir-132	17	1953202	1953302	-	1985608	1985628	20	32406	intergenic	1.60606	0.99939	0.999548	0.000451978	0.211413	0.471796	0.438189	Arnt;MAX;USF1;ZEB1;Foxq1;Myc;MZF1_5-13;Mycn;Pax5;Nkx3-2	pancreas-tumor	m
hsa-mir-132	17	1953202	1953302	-	1978558	1978576	18	25356	intergenic	0.121212	0.986148	0.965806	0.0341942	0.213986	0.614122	0.00650246	ESR2;STAT1;SRF;Pdx1;Evi1;FOXC1;Nkx3-2;Prrx2;Nobox;Foxa2	T cells2	m
hsa-mir-1321	X	85090785	85090863	+	85075366	85075384	18	15419	intergenic	0.484848	0.983937	0.961151	0.0388494	0.198251	0.0769939	0.684266	Zfp423;TFAP2A;NHLH1;Ar;Mafb;E2F1;MIZF;ESR2;PLAG1;Klf4	monocytic-cells	p
hsa-mir-1322	8	10682883	10682953	-	10731218	10731238	20	48335	hybrid	0.30303	0.99713	0.992452	0.00754846	0.354797	0.678754	0.0539886		brain	p
hsa-mir-1322	8	10682883	10682953	-	10709484	10709505	21	26601	hybrid	0.909091	0.936441	0.89603	0.10397	0.506734	0.0269094	0.00188823		brain	p
hsa-mir-1322	8	10682883	10682953	-	10697366	10697407	41	14483	host gene	15.6364	0.963933	0.999999	1.3212e-06	0.813982	0.0504764	0.000738439	IRF1;HNF1B;T;RREB1;SRF;Nobox;PPARG;Evi1;HNF1A;Prrx2	cerebrum;kidney-tumor;small intestine-tumor;large intestine-tumor;kidney;HepG2;monocytic-cells;adipose-tissue-1;T cells;blood/lung;adrenal gland/colon;brain;brain/testis/thymus;embryo1;brain;bone_marrow/liver;lung/liver;heart/muscle;brain lobes;colon/spleen;embryo-2;mammary gland;breast;leukemia cell line;acute myeloyd leukemia;T cells2;immune system cells	p
hsa-mir-1322	8	10682883	10682953	-	10731733	10731753	20	48850	hybrid	0.606061	0.97196	0.938304	0.0616962	0.171752	0.549801	0.045433		brain lobes;immune system cells	p
hsa-mir-1324	3	75679914	75680009	+	75639730	75639748	18	40184	intergenic	1.63636	0.98792	0.991359	0.00864083	0.41523	0.566402	0.0873466	Nkx3-2;ZEB1;NFYA;Mycn;CREB1;NR4A2;Spz1;TEAD1;ESR1;SP1	leukemia cell line;acute myeloyd leukemia;T cells2;immune system cells	p
hsa-mir-1324	3	75679914	75680009	+	75658742	75658761	19	21172	intergenic	0.606061	0.995648	0.990135	0.00986533	0.568716	0.183181	0.00344722	Nr2e3;Nkx3-2;NR2F1;Mafb;Tcfcp2l1;Myb;E2F1;Myf;STAT1;EWSR1-FLI1	brain lobes	p
hsa-mir-133a-1	18	19405659	19405746	-	19420359	19420379	20	14700	intergenic	0.030303	0.704674	0.508682	0.491318	0.143127	0.181059	0.287276	NF-kappaB;MZF1_1-4;SPIB;CTCF;SPI1;ZEB1;NFKB1;INSM1;GABPA;ELK1	acute myeloyd leukemia	v
hsa-mir-133a-1	18	19405659	19405746	-	19411345	19411365	20	5686	intergenic	0.909091	0.99897	0.998241	0.00175902	0.178732	0.692685	0.0411569	ESR1;Zfp423;Pax6;EBF1;Zfx;Klf4;Myf;ELK4;TFAP2A;Ar	embryo-2	v
hsa-mir-133a-2	20	61162119	61162220	+	61148621	61148640	19	13498	intergenic	0.0909091	0.998244	0.99569	0.00431036	0.638521	0.228665	0.000409369	GATA3;GATA3;ETS1;ETS1;T;T;Nobox;Nobox;FOXC1;FOXC1	leukemia cell line	v
hsa-mir-133a-2	20	61162119	61162220	+	61147924	61147944	20	14195	intergenic	1.42424	0.999999	0.999999	1.03914e-06	0.588792	0.551645	0.146085	ETS1;ETS1;ELF5;ELF5;FOXC1;FOXC1;Gfi;Gfi;Pax6;Pax6	pancreas-tumor;acute myeloyd leukemia;immune system cells	v
hsa-mir-133a-2	20	61162119	61162220	+	61154537	61154557	20	7582	intronic	0.757576	0.98388	0.968333	0.0316673	0.517599	0.0742958	0.0035507	SPI1;T;FEV;GABPA;EWSR1-FLI1;FOXC1;ELF5;Pax4;ETS1;SPIB	heart/muscle	v
hsa-mir-133a-2	20	61162119	61162220	+	61148351	61148371	20	13768	intergenic	0.0606061	0.999882	0.999718	0.000282424	0.616963	0.388309	3.65108e-05	ETS1;ETS1;FOXC1;FOXC1;FOXL1;FOXL1;Nobox;Nobox;SRY;SRY	immune system cells	v
hsa-mir-133a-2	20	61162119	61162220	+	61151883	61151902	19	10236	intronic	0.030303	0.998804	0.997247	0.00275313	0.456321	0.216138	0.0349417	GATA3;Pax6;T;Pax4;Gfi;NFYA;Nkx2-5;HOXA5;Prrx2;Nobox	acute myeloyd leukemia	v
hsa-mir-133a-2	20	61162119	61162220	+	61147659	61147679	20	14460	intergenic	0.757576	0.999999	0.999998	2.35067e-06	0.461648	0.541628	0.155819	ETS1;ETS1;ELF5;ELF5;FEV;FEV;Gfi;Gfi;Pax6;Pax6	heart/muscle	v
hsa-mir-133b	6	52013721	52013839	+	52001071	52001091	20	12650	intergenic	3.75758	0.546336	0.952521	0.047479	0.143466	0.322146	0.0333887	MIZF;Tcfcp2l1;NFIC;ESR2;TFAP2A;TP53;ESR1;Zfx;Mycn;GABPA	embryo1;heart/muscle;colon/spleen;embryo-2	v
hsa-mir-134	14	101521024	101521096	+	101512769	101512791	22	8255	intergenic	3.39394	0.999948	0.999995	4.63515e-06	0.5093	0.287728	0.00204635	EWSR1-FLI1;EWSR1-FLI1;Pax5;Pax5;NHLH1;NHLH1;TEAD1;TEAD1;Stat3;Stat3	HepG2;leukemia cell line	m
hsa-mir-134	14	101521024	101521096	+	101488467	101488487	20	32557	intergenic	1.78788	0.993171	0.995965	0.00403531	0.251207	0.248492	0.539914	ZEB1;ZEB1;Klf4;Klf4;Nkx2-5;Nkx2-5;IRF1;IRF1;Myb;Myb	brain lobes	m
hsa-mir-134	14	101521024	101521096	+	101492491	101492511	20	28533	intergenic	2.75758	0.951342	0.990838	0.00916231	0.416509	0.309655	0.301816	Zfx;MZF1_1-4;REL;NFYA;RELA;Sox5;NF-kappaB;ZEB1;Sox2;SOX9	brain	m
hsa-mir-134	14	101521024	101521096	+	101481534	101481553	19	39490	intergenic	2.33333	0.535201	0.793468	0.206532	0.427186	0.172421	0.271563	SP1;Myb;Myf;EBF1;EWSR1-FLI1;Zfp423;Spz1;Myc;Egr1;Klf4	embryo-2	m
hsa-mir-134	14	101521024	101521096	+	101491737	101491755	18	29287	intergenic	3.75758	0.76686	0.982077	0.0179226	0.421283	0.41523	0.0274512	MZF1_1-4;MZF1_1-4;Spz1;Spz1;Gfi;Gfi;FOXA1;FOXA1;Nkx2-5;Nkx2-5	pancreas-tumor	m
hsa-mir-134	14	101521024	101521096	+	101489788	101489807	19	31236	intergenic	2.30303	0.999806	0.99994	6.02765e-05	0.539013	0.362807	0.0115373	ZEB1;NFYA;Evi1;Zfp423;SPIB;NHLH1;Pdx1;IRF1;Myf;ELF5	lung/liver	m
hsa-mir-134	14	101521024	101521096	+	101491439	101491458	19	29585	intergenic	4.69697	0.106065	0.832904	0.167096	0.335693	0.237965	0.00400677	Spz1;MZF1_1-4;Gfi;FOXA1;SP1;T;USF1;Prrx2;Evi1;Pdx1	small intestine-tumor;large intestine-tumor;HepG2;monocytic-cells;liver-tumor;blood/lung;adrenal gland/colon;brain/testis/thymus;bone_marrow/liver;colon/spleen;breast;leukemia cell line;acute myeloyd leukemia;immune system cells	m
hsa-mir-134	14	101521024	101521096	+	101519038	101519057	19	1986	intergenic	3.60606	0.120353	0.660364	0.339636	0.323875	0.137256	0.0105502	Zfx;T;Myc;RELA;REL;PLAG1;Evi1;CEBPA;NFKB1;Tcfcp2l1	pancreas-tumor	m
hsa-mir-1343	11	34963384	34963467	+	34938486	34938504	18	24898	intronic	0.030303	0.985437	0.967064	0.0329355	0.595636	0.116486	0.000664553	ELF5;NR3C1;ETS1;IRF1;ELK1;TBP;Sox2;FOXC1;Tcfcp2l1;ARID3A	acute myeloyd leukemia	m
hsa-mir-1343	11	34963384	34963467	+	34937692	34937711	19	25692	host gene	1.21212	0.973005	0.967623	0.0323767	0.815477	0.0758543	0.00599747	SOX10;FOXC1;RORA_2;SRY;Pdx1;Prrx2;Foxq1;FOXD1;RORA_1;Sox2	monocytic-cells;adipose-tissue-2	m
hsa-mir-1343	11	34963384	34963467	+	34937329	34937348	19	26055	host gene	0.939394	0.95143	0.922131	0.077869	0.82583	0.0263386	0.0241293	USF1;MAX;CTCF;RORA_1;INSM1;SOX10;znf143;PPARG;Myc;RORA_2	small intestine-tumor	m
hsa-mir-1343	11	34963384	34963467	+	34938164	34938207	43	25220	host gene	24.3636	0.992616	1	1.49843e-08	0.645288	0.157268	0.000403224	FOXD1;NR3C1;ELF5;Lhx3;CEBPA;NFIL3;FOXF2;SOX9;IRF1;ETS1	cerebrum;ureter-bladder;kidney-tumor;small intestine-tumor;large intestine-tumor;kidney;prostate/mammary_gland;HepG2;monocytic-cells;adipose-tissue-1;adipose-tissue-2;T cells;blood/lung;adrenal gland/colon;brain;brain/testis/thymus;embryo1;brain;bone_marrow/liver;lung/liver;heart/muscle;brain lobes;colon/spleen;embryo-2;mammary gland;leukemia cell line;acute myeloyd leukemia;T cells2;immune syste…	m
hsa-mir-135a-1	3	52328235	52328324	-	52332900	52332948	48	4665	host gene	2.72727	0.32902	0.723598	0.276402	0.184958	0.26584	0.000140327	HLF;CEBPA;NFIL3;Prrx2;MEF2A;Gfi;IRF1;REL;RELA;Lhx3	adrenal gland/colon;brain;brain/testis/thymus;embryo1;brain;embryo-2	v
hsa-mir-135a-2	12	97957590	97957689	+	97934095	97934114	19	23495	intronic	0.939394	0.916023	0.868323	0.131677	0.191516	0.260697	0.322735	MZF1_1-4;Klf4;Tcfcp2l1;Pax5;NHLH1;SP1;NFKB1;MZF1_5-13;ELK4;Zfp423	large intestine-tumor	v
hsa-mir-135a-2	12	97957590	97957689	+	97955141	97955161	20	2449	intronic	0.909091	0.96177	0.936369	0.0636314	0.292931	0.447246	0.00126299	Myf;ESR2;Myb;Tcfcp2l1;ESR1;NFKB1;Zfx;ZNF354C;Egr1;MIZF	embryo-2	v
hsa-mir-135b	1	205417430	205417526	-	205425149	205425196	47	7719	host gene	1.21212	0.999989	0.999987	1.27051e-05	0.732103	0.475839	0.0448342	Pax2;Evi1;NR4A2;RORA_1;NR3C1;YY1;Esrrb;IRF2;CEBPA;CREB1	brain;brain;acute myeloyd leukemia;T cells2	v
hsa-mir-135b	1	205417430	205417526	-	205417602	205417621	19	172	host gene	0.606061	0.99703	0.993256	0.00674405	0.170561	0.348803	0.00865485	NR3C1;Foxd3;BRCA1;HLF;FOXF2;IRF1;IRF2;PPARG;Evi1;E2F1	brain/testis/thymus	v
hsa-mir-135b	1	205417430	205417526	-	205424937	205424959	22	7507	hybrid	1.81818	0.999998	0.999999	9.83144e-07	0.613356	0.49774	0.153388		brain;brain;immune system cells	v
hsa-mir-135b	1	205417430	205417526	-	205419070	205419097	27	1640	host gene	1.45455	0.999966	0.99997	3.03864e-05	0.206117	0.376169	0.587139	Gfi;REL;GATA3;HLF;NFATC2;RELA;Pax4;FOXF2;NHLH1;GATA2	small intestine-tumor;large intestine-tumor;HepG2;pancreas-tumor;adrenal gland/colon;brain/testis/thymus;bone_marrow/liver;embryo-2	v
hsa-mir-135b	1	205417430	205417526	-	205424718	205424738	20	7288	intronic	2.84848	0.818947	0.96528	0.0347199	0.421295	0.319094	0.133213	NR4A2;Pax2;HOXA5;ARID3A;NFIL3;STAT1;NR3C1;HNF1B;Evi1;RORA_1	embryo1;brain	v
hsa-mir-135b	1	205417430	205417526	-	205426201	205426253	52	8771	hybrid	1.60606	0.999986	0.99999	1.0079e-05	0.843629	0.499312	0.00145538		brain;brain	v
hsa-mir-135b	1	205417430	205417526	-	205425720	205425739	19	8290	hybrid	0.606061	0.999993	0.999985	1.50954e-05	0.947447	0.524004	0.0215625		brain/testis/thymus	v
hsa-mir-135b	1	205417430	205417526	-	205426519	205426539	20	9089	hybrid	0.333333	0.999861	0.999634	0.000366357	0.703455	0.364777	0.000314427		brain;leukemia cell line;acute myeloyd leukemia;T cells2	v
hsa-mir-135b	1	205417430	205417526	-	205426011	205426031	20	8581	hybrid	0.939394	0.999989	0.999982	1.8293e-05	0.905109	0.510647	0.00145485		embryo1;brain;embryo-2	v
hsa-mir-136	14	101351039	101351120	+	101301048	101301111	63	49991	intergenic	6.36364	0.0235984	0.807849	0.192151	0.32766	0.141	0.00185665	NR3C1;NR3C1;STAT1;STAT1;Stat3;Stat3;Prrx2;Prrx2;NFYA;NFYA	blood/lung;adrenal gland/colon;embryo1;lung/liver;heart/muscle	m
hsa-mir-136	14	101351039	101351120	+	101332353	101332372	19	18686	intergenic	0.121212	0.978476	0.947468	0.0525325	0.266163	0.0203228	0.713277	FOXF2;ZEB1;NKX3-1;HLF;Ar;FOXC1;T;Foxd3;NFIL3;FOXD1	acute myeloyd leukemia	m
hsa-mir-136	14	101351039	101351120	+	101316303	101316322	19	34736	intergenic	2.9697	0.343067	0.786716	0.213284	0.292638	0.0224724	0.257469	RUNX1;RUNX1;Mafb;Mafb;BRCA1;BRCA1;MZF1_5-13;MZF1_5-13;RREB1;RREB1	cerebrum	m
hsa-mir-136	14	101351039	101351120	+	101348850	101348870	20	2189	hybrid	0.181818	0.999909	0.999762	0.000237776	0.633857	0.417661	0.00082527		immune system cells	m
hsa-mir-136	14	101351039	101351120	+	101315003	101315024	21	36036	intergenic	10.6061	0.0614952	0.994447	0.00555313	0.353526	0.0149252	0.153421	Spz1;Spz1;NF-kappaB;NF-kappaB;NFKB1;NFKB1;HNF4A;HNF4A;RELA;RELA	cerebrum;adrenal gland/colon;brain;embryo-2	m
hsa-mir-136	14	101351039	101351120	+	101327447	101327466	19	23592	intergenic	4.0303	0.0607546	0.587528	0.412472	0.286022	0.186004	0.0110631	IRF2;IRF1;Prrx2;ARID3A;HNF1A;HLF;FOXF2;Nobox;SOX9;Sox2	blood/lung;embryo-2;leukemia cell line	m
hsa-mir-136	14	101351039	101351120	+	101318726	101318746	20	32313	intergenic	1.36364	0.999701	0.999701	0.000299214	0.278897	0.0889072	0.442472	GATA3;GATA3;Pdx1;Pdx1;Prrx2;Prrx2;Foxd3;Foxd3;Tcfcp2l1;Tcfcp2l1	monocytic-cells	m
hsa-mir-136	14	101351039	101351120	+	101315828	101315848	20	35211	intergenic	2.12121	0.81637	0.919588	0.0804119	0.314284	0.0858472	0.359586	RORA_1;RORA_1;znf143;znf143;MIZF;MIZF;Ar;Ar;HNF4A;HNF4A	heart/muscle	m
hsa-mir-136	14	101351039	101351120	+	101346455	101346475	20	4584	hybrid	1.21212	0.822238	0.79319	0.20681	0.290535	0.244209	0.000201745		embryo1;acute myeloyd leukemia	m
hsa-mir-136	14	101351039	101351120	+	101323434	101323453	19	27605	intergenic	7.12121	0.0102951	0.761869	0.238131	0.339662	0.0818583	0.0147599	NF-kappaB;NF-kappaB;Evi1;Evi1;Stat3;Stat3;ETS1;ETS1;SPIB;SPIB	kidney;blood/lung	m
hsa-mir-136	14	101351039	101351120	+	101341316	101341334	18	9723	intergenic	0.69697	0.984684	0.968201	0.0317985	0.229157	0.215572	0.00137339	Nkx3-2;Nkx3-2;Foxd3;Foxd3;T;T;Nkx2-5;Nkx2-5;ZEB1;ZEB1	T cells2	m
hsa-mir-136	14	101351039	101351120	+	101332742	101332762	20	18297	intergenic	0.121212	0.992923	0.982353	0.0176469	0.266359	0.0779968	0.722256	ELK4;Ar;HLF;Nkx2-5;ZEB1;ELK1;Evi1;CEBPA;Nkx3-2;HNF4A	acute myeloyd leukemia	m
hsa-mir-136	14	101351039	101351120	+	101348606	101348627	21	2433	hybrid	0.969697	0.999995	0.999991	8.67464e-06	0.660903	0.463024	0.000852456		brain lobes	m
hsa-mir-136	14	101351039	101351120	+	101349990	101350008	18	1049	hybrid	0.0606061	0.999963	0.999911	8.94128e-05	0.612576	0.469971	0.000296788		acute myeloyd leukemia	m
hsa-mir-137	1	98511626	98511727	-	98511762	98511781	19	136	host gene	1.78788	1	1	7.17899e-08	0.711708	0.598394	0.00307991	Mycn;HNF4A;Pdx1;SOX9;BRCA1;NFE2L2;znf143;Sox17;NR3C1;Ar	cerebrum;mammary gland;leukemia cell line;acute myeloyd leukemia;T cells2	v
hsa-mir-137	1	98511626	98511727	-	98519902	98519920	18	8276	hybrid	0.0909091	0.999208	0.998053	0.00194673	0.711044	0.172214	0.113454		leukemia cell line	v
hsa-mir-137	1	98511626	98511727	-	98515100	98515155	55	3474	host gene	0.818182	1	1	7.12215e-09	0.527366	0.94365	0.00105341	ZEB1;NR4A2;NFIC;RREB1;Zfx;TEAD1;PPARG;MAX;Pax2;Esrrb	adrenal gland/colon	v
hsa-mir-137	1	98511626	98511727	-	98513952	98513972	20	2326	intronic	0.939394	1	1	1.64693e-07	0.525253	0.657712	0.0938423	CREB1;TP53;NFIC;Tcfcp2l1;SRF;AP1;MAX;Pax2;Evi1;HLF	bone_marrow/liver;embryo-2	v
hsa-mir-137	1	98511626	98511727	-	98519151	98519171	20	7525	hybrid	0.484848	0.97827	0.94787	0.0521305	0.716592	0.0586697	0.000127707		monocytic-cells	v
hsa-mir-137	1	98511626	98511727	-	98515408	98515428	20	3782	hybrid	1	1	1	4.7334e-10	0.530469	0.905307	0.250596		embryo1	v
hsa-mir-137	1	98511626	98511727	-	98516685	98516705	20	5059	hybrid	0.636364	0.999905	0.999788	0.000212186	0.0855227	0.349108	0.676005		lung/liver	v
hsa-mir-138-1	3	44155704	44155802	+	44106837	44106857	20	48867	intergenic	0.909091	0.847735	0.765074	0.234926	0.255735	0.439934	0.048436	NHLH1;Nkx3-2;RELA;REL;CREB1;GABPA;NFE2L2;MAX;Pax5;Klf4	brain	v
hsa-mir-138-2	16	56892430	56892513	+	56870656	56870676	20	21774	intergenic	0.606061	0.902738	0.802849	0.197151	0.120858	0.209428	0.375601	Spz1;ZEB1;Zfx;RREB1;ELK4;Tcfcp2l1;NF-kappaB;Myf;Zfp423;Egr1	lung/liver	v
hsa-mir-138-2	16	56892430	56892513	+	56849339	56849359	20	43091	intergenic	0.909091	0.941741	0.904356	0.0956444	0.135544	0.164025	0.489736	MIZF;NFIC;EBF1;Myc;MAX;Zfp423;USF1;Mycn;Zfx;ESR1	embryo-2	v
hsa-mir-138-2	16	56892430	56892513	+	56844988	56845008	20	47442	intergenic	0.030303	0.999876	0.999714	0.000286343	0.130284	0.0614228	1.10277	EWSR1-FLI1;MIZF;Stat3;SP1;ESR1;Spz1;EBF1;INSM1;Esrrb;Mafb	acute myeloyd leukemia	v
hsa-mir-138-2	16	56892430	56892513	+	56860574	56860594	20	31856	intergenic	0.909091	0.971728	0.952618	0.0473823	0.456803	0.0455961	0.0459113	INSM1;Zfp423;SPI1;Myf;Sox17;EBF1;HNF4A;Pax5;RUNX1;PPARG	brain	v
hsa-mir-138-2	16	56892430	56892513	+	56858458	56858478	20	33972	intergenic	0.030303	0.88819	0.775121	0.224879	0.217544	0.153701	0.445221	NR4A2;Mycn;GABPA;Myb;Myc;Tcfcp2l1;REST;ELK1;Pax5;MZF1_1-4	acute myeloyd leukemia	v
hsa-mir-138-2	16	56892430	56892513	+	56857759	56857804	45	34671	intergenic	1.81818	0.899868	0.940631	0.0593693	0.353981	0.248087	0.331603	Klf4;Tcfcp2l1;NFIC;RREB1;NFKB1;Nkx3-2;EWSR1-FLI1;GABPA;FOXA1;PLAG1	adrenal gland/colon;brain;leukemia cell line	v
hsa-mir-139	11	72326107	72326174	-	72353439	72353501	62	27332	host gene	58.9394	0.999061	1	4.20926e-12	0.712727	0.2805	3.86668e-05	FOXC1;STAT1;SRY;FOXI1;HNF1A;Nkx2-5;Nobox;HNF1B;NR4A2;NFYA	cerebrum;kidney-tumor;small intestine-tumor;large intestine-tumor;kidney;prostate/mammary_gland;liver-tumor;adipose-tissue-1;adipose-tissue-2;pancreas-tumor;thymus;adrenal gland/colon;brain;brain/testis/thymus;embryo1;brain;heart/muscle;brain lobes;colon/spleen;embryo-2;leukemia cell line;acute myeloyd leukemia;immune system cells	m
hsa-mir-139	11	72326107	72326174	-	72354151	72354199	48	28044	host gene	6.30303	0.992951	0.999957	4.27936e-05	0.667596	0.161657	0.000367155	FOXC1;FOXL1;SOX9;SRY;Prrx2;Pdx1;Sox2;NFIL3;Nkx2-5;Foxq1	cerebrum;adrenal gland/colon;brain;brain/testis/thymus;embryo1;brain lobes;colon/spleen;embryo-2	m
hsa-mir-139	11	72326107	72326174	-	72354631	72354688	57	28524	host gene	0.787879	0.998745	0.997571	0.00242938	0.463318	0.262547	0.00195511	FOXF2;NFATC2;Nkx2-5;Nr2e3;FOXL1;SPIB;Pdx1;FOXI1;Prrx2;FOXC1	adrenal gland/colon;brain lobes;leukemia cell line;acute myeloyd leukemia;immune system cells	m
hsa-mir-139	11	72326107	72326174	-	72353776	72353806	30	27669	intronic	1.81818	0.999809	0.999891	0.000108588	0.797828	0.374252	3.30067e-05	FOXC1;MEF2A;IRF1;HOXA5;Foxq1;Hltf;NFIL3;NKX3-1;HNF1A;SRY	cerebrum;brain lobes	m
hsa-mir-139	11	72326107	72326174	-	72331696	72331714	18	5589	intronic	1.21212	0.83574	0.808384	0.191616	0.0890567	0.108962	0.399341	TP53;YY1;E2F1;NFIL3;Sox5;SRY;HNF1B;Foxd3;HLF;Pax6	adipose-tissue-2	m
hsa-mir-140	16	69966984	69967083	+	69958900	69958961	61	8084	host gene	10.0303	0.874375	0.999928	7.24205e-05	0.33241	0.446986	0.00514016	Nkx3-2;GATA2;Nkx2-5;Nr2e3;Prrx2;Gata1;Myc;Hltf;MAX;CREB1	kidney-tumor;kidney;HepG2;adipose-tissue-1;embryo1;brain;lung/liver;heart/muscle;brain lobes;colon/spleen;embryo-2	v
hsa-mir-140	16	69966984	69967083	+	69963018	69963037	19	3966	intronic	0.939394	0.861278	0.789622	0.210378	0.295474	0.188406	0.282532	SPIB;Myb;CEBPA;GABPA;ETS1;ELK4;ELK1;NFATC2;YY1;TEAD1	large intestine-tumor	v
hsa-mir-140	16	69966984	69967083	+	69965333	69965352	19	1651	intronic	0.0909091	0.999932	0.999832	0.000167932	0.486379	0.278673	0.00950542	CREB1;ZNF354C;SRF;NFYA;Zfp423;Gfi;NFIC;RORA_2;Nobox;YY1	leukemia cell line	v
hsa-mir-140	16	69966984	69967083	+	69936076	69936096	20	30908	intronic	5.63636	0.185932	0.956602	0.0433977	0.322367	0.160749	0.161438	TP53;RUNX1;INSM1;E2F1;RELA;CTCF;EWSR1-FLI1;Klf4;REL;NFIC	thymus	v
hsa-mir-140	16	69966984	69967083	+	69964066	69964086	20	2918	host gene	0.939394	0.822507	0.736942	0.263058	0.23171	0.331664	0.0420319	Myc;Mycn;IRF2;E2F1;SPIB;RELA;FOXA1;FEV;T;Foxa2	embryo1;brain lobes;T cells2	v
hsa-mir-141	12	7073260	7073354	+	7031798	7031817	19	41462	hybrid	0.121212	0.880804	0.745658	0.254342	0.169597	0.237799	0.332554		acute myeloyd leukemia;T cells2	m
hsa-mir-141	12	7073260	7073354	+	7052582	7052601	19	20678	host gene	0.121212	0.987682	0.969523	0.0304766	0.63925	0.0932756	0.0397903	EBF1;Pax5;Zfp423;SRF;NR2F1;TP53;E2F1;MZF1_1-4;RUNX1;INSM1	T cells2	m
hsa-mir-141	12	7073260	7073354	+	7037730	7037749	19	35530	hybrid	0.636364	0.999966	0.999924	7.61674e-05	0.662492	0.478563	0.000128754		brain;lung/liver;brain lobes;acute myeloyd leukemia	m
hsa-mir-141	12	7073260	7073354	+	7036950	7037013	63	36310	hybrid	5.84848	0.999773	0.999998	1.97521e-06	0.794307	0.367512	4.51749e-05		kidney-tumor;large intestine-tumor;HepG2;adipose-tissue-1;T cells;blood/lung;brain;bone_marrow/liver;lung/liver;heart/muscle;brain lobes;mammary gland;leukemia cell line;acute myeloyd leukemia;T cells2;immune system cells	m
hsa-mir-141	12	7073260	7073354	+	7064499	7064519	20	8761	hybrid	0.606061	0.926032	0.845984	0.154016	0.309485	0.488728	6.02929e-05		lung/liver	m
hsa-mir-141	12	7073260	7073354	+	7023658	7023786	128	49602	host gene	14.2424	0.996704	1	2.08267e-07	0.740378	0.201523	0.0152684	YY1;NFIL3;Nr2e3;Prrx2;Nkx2-5;CREB1;HOXA5;TEAD1;SOX9;NKX3-1	cerebrum;blood/lung;adrenal gland/colon;brain/testis/thymus;bone_marrow/liver;brain lobes;colon/spleen;leukemia cell line;acute myeloyd leukemia;immune system cells	m
hsa-mir-141	12	7073260	7073354	+	7037700	7037718	18	35560	hybrid	0.606061	0.999953	0.999893	0.000106647	0.698972	0.460331	0.000128744		brain;lung/liver;brain lobes;acute myeloyd leukemia	m
hsa-mir-141	12	7073260	7073354	+	7045409	7045496	87	27851	host gene	5.21212	0.99474	0.999921	7.89274e-05	0.0948727	0.677732	5.87965e-05	NR4A2;Nkx2-5;Ar;TBP;Foxd3;Sox2;Pax6;HNF1A;Esrrb;SRY	adipose-tissue-2;adrenal gland/colon;brain;brain;bone_marrow/liver;lung/liver;brain lobes;leukemia cell line;immune system cells	m
hsa-mir-141	12	7073260	7073354	+	7060418	7060658	240	12842	host gene	67	0.230609	1	5.97817e-09	0.400974	0.280189	0.00165217	IRF1;NR3C1;RORA_1;HNF4A;Pax4;Foxq1;Lhx3;STAT1;En1;Prrx2	ureter-bladder;T cells;leukemia cell line;acute myeloyd leukemia	m
hsa-mir-141	12	7073260	7073354	+	7048181	7048201	20	25079	host gene	0.636364	0.985717	0.968773	0.0312266	0.319343	0.615007	0.00238752	FOXO3;HOXA5;Prrx2;Pdx1;HLF;Nkx3-2;Nkx2-5;Nobox;IRF1;NFATC2	brain lobes	m
hsa-mir-141	12	7073260	7073354	+	7036350	7036369	19	36910	hybrid	0.121212	0.994566	0.986415	0.0135852	0.460552	0.152453	0.0371286		T cells2	m
hsa-mir-141	12	7073260	7073354	+	7036956	7037186	230	36304	hybrid	11.4848	0.999704	1	6.79908e-08	0.816068	0.35211	4.13356e-06		large intestine-tumor;HepG2;adipose-tissue-1;T cells;blood/lung;brain;bone_marrow/liver;lung/liver;heart/muscle;brain lobes;mammary gland;leukemia cell line;acute myeloyd leukemia;T cells2;immune system cells	m
hsa-mir-141	12	7073260	7073354	+	7037400	7037422	22	35860	host gene	4.60606	0.999921	0.999998	2.05889e-06	0.802486	0.429244	3.90791e-05	Nkx3-2;SOX10;Pax6;PBX1;FOXC1;HLF;RORA_2;FOXL1;Nkx2-5;NKX3-1	kidney-tumor;HepG2;blood/lung;brain;embryo1;brain lobes;colon/spleen;acute myeloyd leukemia;T cells2;immune system cells	m
hsa-mir-141	12	7073260	7073354	+	7060798	7060817	19	12462	host gene	0.969697	0.786816	0.697628	0.302372	0.34611	0.428051	0.000194454	Foxd3;SOX10;Sox2;IRF1;NR3C1;Lhx3;HNF1A;Sox5;Sox17;Pdx1	large intestine-tumor;immune system cells	m
hsa-mir-141	12	7073260	7073354	+	7063356	7063374	18	9904	hybrid	0.121212	0.959641	0.904155	0.0958452	0.2837	0.21523	0.413168		T cells2;immune system cells	m
hsa-mir-141	12	7073260	7073354	+	7047269	7047289	20	25991	hybrid	0.636364	0.999878	0.999729	0.000271108	0.806864	0.397319	0.0030442		brain/testis/thymus	m
hsa-mir-141	12	7073260	7073354	+	7053180	7053232	52	20080	host gene	11.8485	0.996654	0.999999	6.42254e-07	0.77518	0.17472	0.0329768	HLF;ESR2;Myf;ESR1;T;YY1;Esrrb;HNF4A;Pou5f1;MEF2A	cerebrum;ureter-bladder;HepG2;monocytic-cells;blood/lung;adrenal gland/colon;brain;embryo1;brain;bone_marrow/liver;lung/liver;brain lobes;mammary gland;breast;leukemia cell line;acute myeloyd leukemia;T cells2;immune system cells	m
hsa-mir-141	12	7073260	7073354	+	7072650	7072669	19	610	host gene	0.0909091	0.950973	0.887403	0.112597	0.368425	0.288398	0.000468298	IRF2;IRF1;Nkx2-5;Pax6;FOXL1;HOXA5;Lhx3;GATA3;MEF2A;ARID3A	leukemia cell line	m
hsa-mir-141	12	7073260	7073354	+	7046860	7046879	19	26400	host gene	0.878788	0.999979	0.999962	3.77443e-05	0.791256	0.501969	0.000440402	SPIB;Nobox;Pdx1;Nkx2-5;HOXA5;CEBPA;Myb;IRF2;SRF;Pou5f1	brain;heart/muscle	m
hsa-mir-141	12	7073260	7073354	+	7053405	7053425	20	19855	hybrid	0.969697	0.999466	0.999146	0.000853803	0.776337	0.28505	0.0297839		small intestine-tumor;HepG2;blood/lung;T cells2;immune system cells	m
hsa-mir-142	17	56408593	56408679	-	56408776	56408796	20	183	intergenic	0.484848	0.983751	0.96071	0.0392897	0.265593	0.257668	0.000591727	GATA3;NFYA;CEBPA;HOXA5;Pou5f1;Foxd3;SRY;Lhx3;ARID3A;Evi1	HepG2;bone_marrow/liver;acute myeloyd leukemia;T cells2;immune system cells	v
hsa-mir-142	17	56408593	56408679	-	56415426	56415527	101	6833	intergenic	5.06061	0.675088	0.991849	0.00815122	0.267558	0.286161	0.00084215	FOXC1;Evi1;NR3C1;Foxd3;Foxq1;FOXL1;Prrx2;FOXI1;Sox5;Lhx3	blood/lung;leukemia cell line;acute myeloyd leukemia;immune system cells	v
hsa-mir-142	17	56408593	56408679	-	56409581	56409600	19	988	intergenic	0.030303	0.74937	0.564718	0.435282	0.263895	0.22874	0.00187217	HNF1B;HLF;Evi1;IRF1;HNF1A;TEAD1;FOXL1;Pou5f1;NFYA;SRY	acute myeloyd leukemia	v
hsa-mir-142	17	56408593	56408679	-	56409063	56409082	19	470	intergenic	0.030303	0.946355	0.884455	0.115545	0.170785	0.25689	0.000699684	GATA3;NFYA;Evi1;NR3C1;USF1;HOXA5;REL;HNF1A;SRY;Pou5f1	acute myeloyd leukemia	v
hsa-mir-142	17	56408593	56408679	-	56413367	56413387	20	4774	intergenic	0.121212	0.967888	0.922828	0.0771718	0.0691671	0.162011	0.000555791	NFE2L2;Pax6;NR4A2;REL;En1;RORA_1;PBX1;Nobox;ZNF354C;TBP	leukemia cell line	v
hsa-mir-142	17	56408593	56408679	-	56429145	56429164	19	20552	intergenic	0.121212	0.997704	0.994234	0.00576595	0.576923	0.214449	0.00373685	NFIC;Stat3;Gfi;RELA;Mycn;Myc;USF1;PPARG;NF-kappaB;Zfx	leukemia cell line	v
hsa-mir-142	17	56408593	56408679	-	56429512	56429593	81	20919	intergenic	4.81818	0.991672	0.999821	0.00017865	0.742713	0.141	0.000913942	Stat3;NFIC;CEBPA;SRF;Pou5f1;Gfi;Pdx1;Prrx2;HLF;NFATC2	cerebrum;T cells;adrenal gland/colon;bone_marrow/liver;brain lobes;colon/spleen;T cells2	v
hsa-mir-142	17	56408593	56408679	-	56409863	56409882	19	1270	intergenic	2.75758	0.681224	0.921997	0.0780028	0.34815	0.236169	0.00189341	HNF1B;Prrx2;TEAD1;FOXL1;IRF1;HNF1A;Pdx1;NFYA;Foxd3;SRY	liver-tumor;T cells;blood/lung;lung/liver;leukemia cell line;acute myeloyd leukemia;T cells2;immune system cells	v
hsa-mir-142	17	56408593	56408679	-	56429511	56429564	53	20918	intergenic	5.33333	0.991641	0.999887	0.000113161	0.719149	0.140777	0.000913907	Stat3;NFIC;CEBPA;SRF;Pou5f1;Gfi;Pdx1;Prrx2;HLF;NFATC2	cerebrum;T cells;adrenal gland/colon;bone_marrow/liver;brain lobes;colon/spleen;T cells2	v
hsa-mir-142	17	56408593	56408679	-	56416418	56416442	24	7825	intergenic	0.727273	0.99242	0.984554	0.0154465	0.120438	0.564164	0.000808383	NFYA;Foxa2;ARID3A;FOXF2;Pax2;Sox17;FOXI1;FOXA1;SOX9;NKX3-1	leukemia cell line	v
hsa-mir-143	5	148808481	148808586	+	148786433	148786470	37	22048	intergenic	19.3636	0.848343	0.999998	1.62248e-06	0.133081	0.46476	0.00477487	HLF;Nkx3-2;ELK4;FOXC1;MIZF;CREB1;Pax6;AP1;E2F1;NR3C1	ureter-bladder;kidney-tumor;small intestine-tumor;large intestine-tumor;prostate/mammary_gland;monocytic-cells;adipose-tissue-1;adipose-tissue-2;blood/lung;brain;brain/testis/thymus;embryo1;brain;lung/liver;heart/muscle;brain lobes;colon/spleen;embryo-2	m
hsa-mir-144	17	27188551	27188636	-	27224750	27224770	20	36199	intergenic	193.939	0.994672	1	4.05769e-15	0.669551	0.181008	0.000984871	Pax2;T;NR4A2;Nkx3-2;Pax4;Esrrb;Gfi;RORA_1;Sox2;NKX3-1	ureter-bladder;kidney-tumor;small intestine-tumor;large intestine-tumor;kidney;HepG2;monocytic-cells;liver-tumor;adipose-tissue-1;pancreas-tumor;T cells;blood/lung;brain;brain/testis/thymus;embryo1;bone_marrow/liver;heart/muscle;colon/spleen;embryo-2;mammary gland;leukemia cell line;acute myeloyd leukemia;T cells2;immune system cells	v
hsa-mir-144	17	27188551	27188636	-	27228465	27228484	19	39914	intergenic	0.0909091	0.74236	0.539328	0.460672	0.341941	0.436102	0.000337396	PBX1;HOXA5;REL;TEAD1;Pax2;STAT1;TBP;Nkx3-2;RELA;FOXI1	acute myeloyd leukemia	v
hsa-mir-144	17	27188551	27188636	-	27224662	27224752	90	36111	intergenic	19.6364	0.99389	1	5.09751e-08	0.667876	0.17287	0.000984707	Pax2;Pax4;T;NR4A2;GATA3;SOX10;Nkx3-2;Esrrb;Gfi;Sox2	cerebrum;ureter-bladder;kidney-tumor;small intestine-tumor;large intestine-tumor;kidney;prostate/mammary_gland;HepG2;monocytic-cells;liver-tumor;adipose-tissue-1;adipose-tissue-2;pancreas-tumor;T cells;blood/lung;adrenal gland/colon;brain;brain/testis/thymus;embryo1;brain;bone_marrow/liver;lung/liver;heart/muscle;colon/spleen;embryo-2;mammary gland;leukemia cell line;acute myeloyd leukemia;T cell…	v
hsa-mir-144	17	27188551	27188636	-	27225217	27225234	17	36666	intergenic	1.21212	0.996394	0.995654	0.00434595	0.46295	0.204252	0.000930264	Arnt;ZEB1;T;Myc;USF1;MAX;HLF;Nkx2-5;SOX10;Foxq1	brain/testis/thymus	v
hsa-mir-144	17	27188551	27188636	-	27238635	27238654	19	50084	intergenic	0.939394	0.969841	0.951078	0.0489223	0.354659	0.57748	0.00371431	T;HOXA5;HNF1A;HLF;ARID3A;Zfx;Foxd3;IRF2;FOXI1;Pdx1	T cells	v
hsa-mir-144	17	27188551	27188636	-	27188987	27189008	21	436	intergenic	2.42424	0.86444	0.959599	0.0404014	0.138196	0.156193	0.00813273	MIZF;Myb;REL;TEAD1;E2F1;NFE2L2;MAX;Arnt;Egr1;Sox17	brain;lung/liver	v
hsa-mir-144	17	27188551	27188636	-	27233564	27233584	20	45013	intergenic	1.21212	0.995468	0.99454	0.00546015	0.236636	0.692186	0.000286042	RORA_2;RORA_1;CREB1;Lhx3;IRF1;MEF2A;SRF;TBP;Pax4;Nkx3-2	lung/liver	v
hsa-mir-144	17	27188551	27188636	-	27233805	27233824	19	45254	intergenic	1.30303	0.91584	0.909734	0.0902663	0.188622	0.515579	0.000143863	RORA_1;Foxd3;TBP;RORA_2;MEF2A;CREB1;Gfi;ARID3A;Prrx2;Pdx1	embryo-2	v
hsa-mir-144	17	27188551	27188636	-	27229967	27230003	36	41416	intergenic	5.33333	0.999379	0.999992	8.34444e-06	0.825073	0.309891	1.38749e-05	SPI1;HLF;NFATC2;GATA3;Pdx1;FEV;Nobox;SOX9;Prrx2;Gfi	monocytic-cells;blood/lung;adrenal gland/colon;brain;embryo1	v
hsa-mir-144	17	27188551	27188636	-	27229799	27229818	19	41248	intergenic	0.787879	0.999347	0.998736	0.00126383	0.860678	0.306957	7.3929e-06	GATA3;Gfi;TBP;Sox2;IRF1;Sox17;SRF;NR3C1;HLF;YY1	blood/lung;acute myeloyd leukemia	v
hsa-mir-144	17	27188551	27188636	-	27229489	27229508	19	40938	intergenic	1.33333	0.999927	0.999924	7.58318e-05	0.77639	0.240728	0.255159	Foxa2;FOXA1;Sox5;NFE2L2;Ar;HLF;STAT1;GATA2;NR3C1;IRF1	adrenal gland/colon;colon/spleen;immune system cells	v
hsa-mir-144	17	27188551	27188636	-	27238256	27238276	20	49705	intergenic	1.48485	0.907522	0.91926	0.0807398	0.344541	0.500767	0.0126471	Tcfcp2l1;REST;FEV;ELK4;HNF1A;Pdx1;Foxd3;STAT1;NR2F1;Sox5	liver-tumor	v
hsa-mir-144	17	27188551	27188636	-	27224033	27224053	20	35482	intergenic	3.24242	0.985446	0.998463	0.00153746	0.479735	0.117579	0.00560639	NR4A2;Nkx3-2;Pax2;SOX10;Sox17;NR2F1;YY1;SRY;Nobox;Sox5	prostate/mammary_gland;acute myeloyd leukemia;immune system cells	v
hsa-mir-144	17	27188551	27188636	-	27224089	27224129	40	35538	intergenic	0.242424	0.993396	0.982738	0.0172624	0.521093	0.164937	0.00522066	Nkx3-2;NR4A2;Pax2;RORA_1;SOX10;Sox17;SRY;NR2F1;YY1;PBX1	leukemia cell line;acute myeloyd leukemia;immune system cells	v
hsa-mir-144	17	27188551	27188636	-	27233103	27233122	19	44552	intergenic	1.21212	0.999888	0.999865	0.000134751	0.333328	0.886185	0.0316337	CREB1;RORA_1;Stat3;RORA_2;NR4A2;ESR2;Nobox;CTCF;Nkx3-2;PPARG	lung/liver;brain lobes	v
hsa-mir-145	5	148810209	148810296	+	148810120	148810139	19	89	intergenic	0.0606061	0.97667	0.946009	0.053991	0.349375	0.160654	0.0575449	Foxa2;IRF1;IRF2;SOX10;FOXD1;FOXA1;FOXF2;SRY;Sox2;AP1	immune system cells	m
hsa-mir-145	5	148810209	148810296	+	148786433	148786470	37	23776	intergenic	19.3636	0.848343	0.999998	1.62248e-06	0.133081	0.46476	0.00477487	HLF;Nkx3-2;ELK4;FOXC1;MIZF;CREB1;Pax6;AP1;E2F1;NR3C1	ureter-bladder;kidney-tumor;small intestine-tumor;large intestine-tumor;prostate/mammary_gland;monocytic-cells;adipose-tissue-1;adipose-tissue-2;blood/lung;brain;brain/testis/thymus;embryo1;brain;lung/liver;heart/muscle;brain lobes;colon/spleen;embryo-2	m
hsa-mir-1468	X	63005882	63005967	-	63021712	63021732	20	15830	intergenic	0.606061	0.962732	0.918924	0.0810757	0.30825	0.12928	0.550323	Zfx;Esrrb;ZEB1;CTCF;MZF1_1-4;NR4A2;Egr1;Nkx3-2;TP53;HNF4A	lung/liver	m
hsa-mir-1469	15	96876490	96876536	+	96865903	96865923	20	10587	hybrid	1.21212	0.999965	0.999958	4.18638e-05	0.835714	0.450447	0.00247085		cerebrum	m
hsa-mir-1469	15	96876490	96876536	+	96873991	96874011	20	2499	host gene	9.0303	1	1	5.12016e-12	1.07145	0.764012	0.150218	Stat3;STAT1;Nr2e3;FOXC1;HLF;Prrx2;SPI1;Pax6;RORA_1;NF-kappaB	ureter-bladder;kidney-tumor;small intestine-tumor;large intestine-tumor;kidney;monocytic-cells;liver-tumor;adipose-tissue-1;blood/lung;adrenal gland/colon;brain;brain/testis/thymus;embryo1;lung/liver;heart/muscle;colon/spleen;embryo-2;leukemia cell line;acute myeloyd leukemia;immune system cells	m
hsa-mir-1469	15	96876490	96876536	+	96873869	96873962	93	2621	host gene	33.7273	1	1	1.95395e-15	1.06474	0.742295	0.150218	Stat3;STAT1;FOXC1;SPI1;Pax6;RORA_1;Prrx2;RORA_2;Pou5f1;HNF1B	cerebrum;kidney-tumor;large intestine-tumor;kidney;prostate/mammary_gland;HepG2;monocytic-cells;liver-tumor;adipose-tissue-2;pancreas-tumor;blood/lung;brain;brain/testis/thymus;embryo1;brain;lung/liver;heart/muscle;brain lobes;colon/spleen;embryo-2;mammary gland;leukemia cell line;acute myeloyd leukemia;immune system cells	m
hsa-mir-1469	15	96876490	96876536	+	96875196	96875215	19	1294	host gene	1.69697	1	1	3.05624e-10	0.762079	0.959122	0.0017733	NR4A2;HOXA5;NFE2L2;Nobox;FOXC1;Pdx1;RORA_2;Nkx3-2;AP1;NFIL3	brain/testis/thymus;bone_marrow/liver;breast;leukemia cell line;immune system cells	m
hsa-mir-1469	15	96876490	96876536	+	96876394	96876413	19	96	host gene	0.939394	1	1	9.21721e-09	0.77529	0.544634	0.0811452	ZEB1;NFE2L2;TEAD1;AP1;Pax2;STAT1;Pax6;Nkx2-5;CREB1;En1	large intestine-tumor	m
hsa-mir-1469	15	96876490	96876536	+	96874221	96874274	53	2269	host gene	2.81818	1	1	1.22028e-10	1.02549	0.876157	0.149813	Nr2e3;FOXC1;Nkx2-5;HLF;Prrx2;SPI1;REL;STAT1;RORA_2;Ar	large intestine-tumor;monocytic-cells;liver-tumor;adipose-tissue-2;adrenal gland/colon;brain;brain;bone_marrow/liver;lung/liver;immune system cells	m
hsa-mir-1469	15	96876490	96876536	+	96867885	96867906	21	8605	hybrid	0.030303	0.96962	0.932654	0.0673456	0.246122	0.512862	0.0395408		acute myeloyd leukemia	m
hsa-mir-1469	15	96876490	96876536	+	96859152	96859171	19	17338	hybrid	0.606061	0.743587	0.559926	0.440074	0.213662	0.421571	0.00265045		lung/liver	m
hsa-mir-1469	15	96876490	96876536	+	96873540	96873559	19	2950	intronic	0.242424	1	1	2.58669e-07	1.0158	0.575854	0.195107	FOXC1;SPIB;SPI1;Pax6;Stat3;FEV;Esrrb;Pax4;IRF2;EBF1	leukemia cell line;T cells2;immune system cells	m
hsa-mir-1469	15	96876490	96876536	+	96869214	96869234	20	7276	host gene	0.969697	0.999996	0.999993	6.9594e-06	0.395457	0.940288	0.154321	ESR2;Nkx3-2;Mycn;Myc;CREB1;RORA_2;ESR1;PLAG1;Pax5;Tcfcp2l1	embryo1;lung/liver	m
hsa-mir-1469	15	96876490	96876536	+	96869728	96869746	18	6762	intronic	0.121212	1	1	3.75461e-08	0.590868	0.881544	0.0109664	Zfp423;Pax2;CREB1;ESR1;NFYA;Tcfcp2l1;NR4A2;ESR2;Nkx3-2;TP53	acute myeloyd leukemia;T cells2	m
hsa-mir-1469	15	96876490	96876536	+	96875046	96875066	20	1444	host gene	2.0303	1	1	4.18987e-10	0.753738	0.927592	0.00185981	FOXC1;NR4A2;HOXA5;Ar;RORA_2;Nobox;RORA_1;AP1;NFIL3;Pdx1	small intestine-tumor;kidney;brain;lung/liver	m
hsa-mir-1469	15	96876490	96876536	+	96869281	96869300	19	7209	host gene	2.18182	0.999995	0.999998	1.66548e-06	0.407538	0.936402	0.154273	Nkx3-2;CREB1;ESR2;Pax2;Tcfcp2l1;Pax5;ESR1;Mycn;ELK4;PPARG	prostate/mammary_gland;brain lobes;embryo-2	m
hsa-mir-1469	15	96876490	96876536	+	96860446	96860465	19	16044	hybrid	0.484848	0.992321	0.981199	0.0188006	0.134232	0.54037	0.137003		monocytic-cells	m
hsa-mir-1469	15	96876490	96876536	+	96865536	96865556	20	10954	hybrid	0.121212	0.999971	0.999927	7.26467e-05	0.822004	0.432402	0.0418788		leukemia cell line;immune system cells	m
hsa-mir-1469	15	96876490	96876536	+	96875751	96875770	19	739	host gene	0.484848	1	1	4.04581e-09	0.762124	0.785453	0.0526293	NFE2L2;STAT1;Pax2;CREB1;SRF;HLF;Myb;Nobox;ZEB1;HOXA5	T cells;adrenal gland/colon	m
hsa-mir-1469	15	96876490	96876536	+	96874548	96874568	20	1942	host gene	1.69697	1	1	3.67796e-09	0.879743	0.854512	0.00186023	Ar;Nr2e3;CEBPA;MAX;HLF;HOXA5;Nobox;SRF;Pdx1;FOXC1	ureter-bladder	m
hsa-mir-1469	15	96876490	96876536	+	96875509	96875529	20	981	host gene	0.939394	1	1	2.11917e-09	0.811979	0.834524	0.047165	znf143;Nkx3-2;Nobox;STAT1;Prrx2;Pdx1;T;RORA_1;Pax2;NFE2L2	adrenal gland/colon;colon/spleen	m
hsa-mir-1469	15	96876490	96876536	+	96868700	96868719	19	7790	hybrid	0.363636	0.999966	0.999911	8.88359e-05	0.404304	0.811713	0.168268		brain	m
hsa-mir-146a	5	159912359	159912457	+	159866452	159866472	20	45907	hybrid	0.969697	0.985127	0.976418	0.0235819	0.506576	0.067173	0.0696524		brain	m
hsa-mir-146a	5	159912359	159912457	+	159900944	159900964	20	11415	intronic	1.0303	0.982528	0.974122	0.0258781	0.235885	0.315798	0.0115218	PLAG1;Mycn;MAX;Klf4;USF1;Myc;CREB1;SP1;NR2F1;NFIC	large intestine-tumor	m
hsa-mir-146a	5	159912359	159912457	+	159894911	159894930	19	17448	hybrid	0.666667	0.809244	0.66174	0.33826	0.442227	0.383224	0.0371816		lung/liver	m
hsa-mir-146a	5	159912359	159912457	+	159895327	159895346	19	17032	host gene	0.151515	0.991413	0.978242	0.0217576	0.378524	0.529299	0.0958342	PPARG;CTCF;RUNX1;Esrrb;Myb;E2F1;AP1;SRF;Sox17;CREB1	T cells2	m
hsa-mir-146a	5	159912359	159912457	+	159910731	159910751	20	1628	intronic	0.606061	0.911956	0.819642	0.180358	0.264586	0.098437	0.337577	GABPA;E2F1;EWSR1-FLI1;ZNF354C;Ar;Stat3;REST;Tcfcp2l1;RUNX1;Myc	lung/liver	m
hsa-mir-146a	5	159912359	159912457	+	159863873	159863893	20	48486	hybrid	0.969697	0.719227	0.615577	0.384423	0.162487	0.0841678	0.450596		brain	m
hsa-mir-146a	5	159912359	159912457	+	159895731	159895750	19	16628	intronic	0.151515	0.83394	0.661677	0.338323	0.29531	0.343807	0.092383	USF1;MAX;PPARG;NFKB1;MIZF;Myc;znf143;RELA;INSM1;TEAD1	T cells2	m
hsa-mir-146b	10	104196269	104196341	+	104183592	104183611	19	12677	intergenic	0.151515	0.951865	0.885074	0.114926	0.24131	0.528402	4.1138e-05	NFE2L2;Arnt;IRF1;TBP;USF1;ESR2;Prrx2;Sox17;ARID3A;MAX	acute myeloyd leukemia;immune system cells	m
hsa-mir-146b	10	104196269	104196341	+	104178958	104178978	20	17311	intergenic	0.909091	0.999978	0.999962	3.82734e-05	0.627211	0.491406	0.000686527	Nkx3-2;IRF2;Sox2;Nr2e3;FOXF2;FOXA1;Pou5f1;Foxa2;FOXI1;Sox5	embryo-2	m
hsa-mir-146b	10	104196269	104196341	+	104180170	104180190	20	16099	intergenic	0.0909091	0.981471	0.955598	0.0444015	0.572507	0.0826024	0.0148217	Gfi;FOXA1;TP53;YY1;RORA_1;RORA_2;ESR2;NFYA;Sox2;SRF	leukemia cell line	m
hsa-mir-146b	10	104196269	104196341	+	104178667	104178687	20	17602	intergenic	0.363636	0.999872	0.999665	0.00033492	0.493904	0.38937	0.000308734	Sox2;FOXA1;FOXI1;NFYA;IRF1;GATA3;Myb;Pou5f1;IRF2;Foxa2	brain	m
hsa-mir-146b	10	104196269	104196341	+	104176087	104176106	19	20182	intergenic	0.939394	0.849578	0.773468	0.226532	0.202015	0.46576	0.000309587	Pou5f1;MEF2A;Nkx3-2;Sox5;Ar;NKX3-1;TBP;Foxq1;Pax6;Sox2	brain	m
hsa-mir-146b	10	104196269	104196341	+	104180604	104180642	38	15665	intergenic	2.24242	0.998547	0.999513	0.000487077	0.721595	0.240578	0.00451858	RELA;TP53;NF-kappaB;Evi1;Gata1;REL;Pax2;znf143;FOXA1;RUNX1	adipose-tissue-1;blood/lung;adrenal gland/colon;acute myeloyd leukemia;T cells2;immune system cells	m
hsa-mir-146b	10	104196269	104196341	+	104168593	104168612	19	27676	intergenic	0.787879	0.999897	0.9998	0.000199778	0.776999	0.410213	0.000623955	SOX9;NFATC2;FOXC1;Prrx2;Nobox;Nkx2-5;Pdx1;RELA;NFIL3;Pax6	heart/muscle	m
hsa-mir-146b	10	104196269	104196341	+	104169226	104169245	19	27043	intergenic	1.12121	0.999997	0.999995	4.55732e-06	0.824698	0.305083	0.400329	ZEB1;CEBPA;ETS1;NFE2L2;Nkx2-5;SPI1;Gata1;HOXA5;GATA3;IRF1	adipose-tissue-1;acute myeloyd leukemia	m
hsa-mir-146b	10	104196269	104196341	+	104181326	104181345	19	14943	intergenic	2.0303	0.999995	0.999998	2.034e-06	0.75533	0.5805	5.66525e-05	Nkx3-2;SRY;PBX1;Pou5f1;T;Sox2;SRF;GATA3;FOXD1;Evi1	kidney-tumor;kidney	m
hsa-mir-146b	10	104196269	104196341	+	104179511	104179531	20	16758	intergenic	0.0909091	0.998953	0.997427	0.00257255	0.634872	0.253778	0.0146138	Nkx3-2;Foxa2;HOXA5;Prrx2;FOXA1;Sox5;Foxq1;Pdx1;FOXF2;TEAD1	leukemia cell line;acute myeloyd leukemia	m
hsa-mir-146b	10	104196269	104196341	+	104180948	104180967	19	15321	intergenic	2.18182	0.999918	0.99997	2.95103e-05	0.726756	0.409512	0.00431275	HOXA5;Ar;PBX1;SRF;Gata1;Pax2;Evi1;SRY;Sox17;SOX10	prostate/mammary_gland;HepG2;adipose-tissue-2;T cells;blood/lung;adrenal gland/colon;bone_marrow/liver;T cells2;immune system cells	m
hsa-mir-146b	10	104196269	104196341	+	104176681	104176701	20	19588	intergenic	1.12121	0.976982	0.969302	0.0306976	0.306861	0.582504	0.00201384	Foxa2;Gfi;FOXI1;FOXF2;MEF2A;FOXA1;Sox2;FOXD1;Sox5;FOXO3	adipose-tissue-1;brain	m
hsa-mir-146b	10	104196269	104196341	+	104162614	104162636	22	33655	intergenic	0.030303	0.960439	0.913302	0.0866982	0.296962	0.553041	0.00879365	Foxa2;FOXA1;NFATC2;Nkx3-2;NFYA;Sox5;Prrx2;HLF;GATA3;FOXF2	acute myeloyd leukemia	m
hsa-mir-146b	10	104196269	104196341	+	104160306	104160325	19	35963	intergenic	0.484848	0.946978	0.87825	0.12175	0.334699	0.542382	0.000144823	SPI1;FEV;Prrx2;SPIB;Foxd3;HOXA5;NFATC2;MEF2A;SRY;HNF1B	monocytic-cells;bone_marrow/liver	m
hsa-mir-146b	10	104196269	104196341	+	104170370	104170390	20	25899	intergenic	0.030303	0.997471	0.994191	0.00580915	0.586175	0.221228	0.000111185	Nobox;HLF;Prrx2;ARID3A;RORA_2;HOXA5;Foxd3;TBP;Pdx1;HNF1B	acute myeloyd leukemia	m
hsa-mir-146b	10	104196269	104196341	+	104154532	104154552	20	41737	intergenic	0.121212	0.990053	0.975303	0.0246973	0.784481	0.145551	0.00100019	SPI1;SPIB;TEAD1;RORA_1;FEV;Prrx2;Esrrb;Sox5;Gfi;ESR2	T cells2	m
hsa-mir-146b	10	104196269	104196341	+	104182329	104182347	18	13940	intergenic	0.0606061	0.999953	0.999887	0.000113275	0.58107	0.439867	0.00334642	FOXI1;Prrx2;Myb;IRF2;ARID3A;RORA_2;Pdx1;RORA_1;IRF1;Lhx3	immune system cells	m
hsa-mir-146b	10	104196269	104196341	+	104155426	104155545	119	40843	intergenic	5.48485	0.999823	0.999998	2.08168e-06	0.497175	0.383622	0.000209918	SRY;FOXL1;SOX9;ARID3A;Sox5;PBX1;FOXD1;Foxa2;Nkx2-5;FOXC1	leukemia cell line;acute myeloyd leukemia;T cells2;immune system cells	m
hsa-mir-146b	10	104196269	104196341	+	104154259	104154334	75	42010	intergenic	6.60606	0.995614	0.999979	2.10059e-05	0.840717	0.194193	0.000893403	znf143;TEAD1;Gfi;RORA_1;MEF2A;Prrx2;NFATC2;Pdx1;Sox5;Hltf	kidney-tumor;HepG2;T cells;brain/testis/thymus;embryo1;bone_marrow/liver;leukemia cell line;acute myeloyd leukemia;T cells2;immune system cells	m
hsa-mir-146b	10	104196269	104196341	+	104159498	104159518	20	36771	intergenic	0.0909091	0.999767	0.999428	0.000572458	0.711822	0.366397	7.36989e-05	MEF2A;REL;RELA;Prrx2;ARID3A;Gfi;Foxd3;CEBPA;STAT1;TBP	leukemia cell line	m
hsa-mir-146b	10	104196269	104196341	+	104153876	104153899	23	42393	intergenic	0.272727	0.996162	0.989904	0.0100962	0.750538	0.198695	0.00542248	SRF;Nkx2-5;GATA3;SRY;YY1;SOX10;NR4A2;CEBPA;ARID3A;znf143	leukemia cell line;acute myeloyd leukemia;immune system cells	m
hsa-mir-146b	10	104196269	104196341	+	104168949	104168968	19	27320	intergenic	0.606061	0.999999	0.999998	1.80715e-06	0.793471	0.390799	0.400208	TEAD1;Gfi;Prrx2;SRY;Pdx1;Sox5;Nobox;HNF1B;GATA3;SOX9	brain/testis/thymus	m
hsa-mir-146b	10	104196269	104196341	+	104164604	104164624	20	31665	intergenic	0.606061	0.774863	0.601603	0.398397	0.269951	0.444052	4.25714e-05	HLF;Prrx2;Nobox;HNF1B;Pdx1;TBP;AP1;HNF1A;GATA3;NFIL3	bone_marrow/liver;lung/liver;acute myeloyd leukemia;immune system cells	m
hsa-mir-146b	10	104196269	104196341	+	104154850	104154869	19	41419	intergenic	2.18182	0.983354	0.99393	0.00606955	0.636941	0.11476	0.00103421	RORA_1;Nobox;ESR2;HNF1B;Prrx2;SPI1;HNF1A;SOX9;Sox5;Foxq1	liver-tumor;adipose-tissue-1;acute myeloyd leukemia	m
hsa-mir-146b	10	104196269	104196341	+	104176299	104176318	19	19970	intergenic	0.606061	0.978189	0.951637	0.0483628	0.319481	0.587386	0.000372372	Pou5f1;MEF2A;PBX1;Sox5;SOX9;CEBPA;Nkx3-2;NR3C1;Pax6;Foxq1	brain lobes	m
hsa-mir-1470	19	15560359	15560419	+	15543348	15543392	44	17011	hybrid	0.969697	0.999954	0.999926	7.40225e-05	0.88741	0.448689	0.000177245		monocytic-cells;T cells;bone_marrow/liver;leukemia cell line;acute myeloyd leukemia;immune system cells	m
hsa-mir-1470	19	15560359	15560419	+	15538413	15538433	20	21946	hybrid	0.0909091	0.950237	0.885827	0.114173	0.365728	0.539181	6.65003e-05		leukemia cell line	m
hsa-mir-1470	19	15560359	15560419	+	15543665	15543685	20	16694	hybrid	0.606061	0.999933	0.999847	0.000153282	0.893723	0.426235	0.000206808		brain/testis/thymus	m
hsa-mir-1470	19	15560359	15560419	+	15556597	15556617	20	3762	hybrid	0.484848	0.861348	0.715025	0.284975	0.206344	0.0549726	0.452156		HepG2;immune system cells	m
hsa-mir-1470	19	15560359	15560419	+	15529306	15529345	39	31053	hybrid	0.272727	0.955156	0.889465	0.110535	0.675315	0.0490433	0.00415982		immune system cells	m
hsa-mir-1470	19	15560359	15560419	+	15560060	15560081	21	299	hybrid	0.0909091	1	1	1.85838e-09	0.534758	0.650311	0.177863		leukemia cell line	m
hsa-mir-1470	19	15560359	15560419	+	15538972	15538992	20	21387	hybrid	0.030303	0.980216	0.955553	0.0444475	0.414893	0.594685	0.000208676		acute myeloyd leukemia	m
hsa-mir-1470	19	15560359	15560419	+	15530061	15530080	19	30298	hybrid	0.606061	0.981169	0.958091	0.0419093	0.679312	0.0971693	0.00961165		brain/testis/thymus	m
hsa-mir-1470	19	15560359	15560419	+	15533794	15533813	19	26565	hybrid	0.0909091	0.759302	0.561739	0.438261	0.296012	0.436425	9.0224e-05		leukemia cell line	m
hsa-mir-1470	19	15560359	15560419	+	15540643	15540664	21	19716	hybrid	0.030303	0.896906	0.790574	0.209426	0.355999	0.490898	6.47236e-05		acute myeloyd leukemia	m
hsa-mir-1470	19	15560359	15560419	+	15542972	15543024	52	17387	hybrid	0.181818	0.99956	0.998856	0.00114422	0.755762	0.316664	0.000227017		leukemia cell line;acute myeloyd leukemia	m
hsa-mir-1470	19	15560359	15560419	+	15560303	15560321	18	56	host gene	0.0606061	1	1	5.80418e-11	0.672639	0.77032	0.184448	SPIB;NFE2L2;HLF;Nkx3-2;Nkx2-5;Stat3;AP1;Ar;RORA_2;Pax6	immune system cells	m
hsa-mir-1471	2	232756952	232757008	-	232790442	232790462	20	33490	intergenic	0.939394	0.999886	0.999812	0.000188367	0.818115	0.405111	0.00298383	RORA_1;AP1;PBX1;YY1;HNF1B;FOXL1;HNF1A;Pdx1;HLF;STAT1	brain	m
hsa-mir-1471	2	232756952	232757008	-	232791087	232791107	20	34135	intergenic	3.66667	0.999836	0.999989	1.08248e-05	0.721145	0.339212	0.0614241	FOXD1;FOXF2;HOXA5;GATA3;NR3C1;ELF5;HNF1B;FOXI1;Nr2e3;Pdx1	HepG2;monocytic-cells;liver-tumor;brain;brain/testis/thymus;embryo1;embryo-2;acute myeloyd leukemia	m
hsa-mir-1471	2	232756952	232757008	-	232786732	232786752	20	29780	intergenic	0.0606061	0.933932	0.855416	0.144584	0.259473	0.467049	0.0775746	Nkx3-2;YY1;NFIC;ZNF354C;Myc;TP53;Prrx2;ELK4;Mycn;HNF4A	immune system cells	m
hsa-mir-147b	15	45725248	45725327	+	45702687	45702707	20	22561	host gene	0.030303	0.97844	0.951671	0.0483293	0.264657	0.177185	0.540683	Myc;Mycn;HNF4A;PPARG;MZF1_5-13;RELA;SPIB;REST;INSM1;GABPA	acute myeloyd leukemia	v
hsa-mir-147b	15	45725248	45725327	+	45695393	45695412	19	29855	host gene	0.484848	0.99997	0.999926	7.43306e-05	0.865306	0.483673	0.000865435	SPIB;Nkx2-5;SOX9;HOXA5;Foxq1;Prrx2;Hltf;NKX3-1;Nr2e3;IRF2	monocytic-cells;leukemia cell line;immune system cells	v
hsa-mir-147b	15	45725248	45725327	+	45694491	45694635	144	30757	host gene	8.42424	0.998557	0.999998	1.92695e-06	0.893126	0.25233	0.00590559	MZF1_1-4;TEAD1;Pax2;MZF1_5-13;Pax4;En1;SPI1;Foxq1;INSM1;Sox5	kidney-tumor;HepG2;T cells;embryo-2;leukemia cell line;acute myeloyd leukemia;T cells2;immune system cells	v
hsa-mir-147b	15	45725248	45725327	+	45722734	45722838	104	2514	host gene	17.7576	0.999993	1	1.11875e-10	0.91888	0.132446	0.427834	Stat3;NR2F1;Nkx3-2;STAT1;Esrrb;Pax6;HNF4A;NR4A2;T;TP53	small intestine-tumor;large intestine-tumor;adipose-tissue-2;adrenal gland/colon;brain/testis/thymus;T cells2	v
hsa-mir-147b	15	45725248	45725327	+	45695117	45695135	18	30131	host gene	1.09091	0.999995	0.999993	7.10641e-06	0.889407	0.58602	0.00352392	HOXA5;Prrx2;Pax4;SPIB;FOXI1;Foxd3;Foxq1;FOXL1;SOX9;Sox5	liver-tumor	v
hsa-mir-147b	15	45725248	45725327	+	45694620	45694639	19	30628	host gene	1.18182	0.999063	0.998828	0.00117172	0.905307	0.277713	0.00590558	MZF1_1-4;Pax2;TEAD1;HOXA5;MZF1_5-13;Pax4;T;Gfi;SPI1;Foxq1	kidney-tumor;HepG2;monocytic-cells;pancreas-tumor;T cells;blood/lung;brain;brain;embryo-2;leukemia cell line;acute myeloyd leukemia;T cells2;immune system cells	v
hsa-mir-148a	7	25989539	25989606	-	25990866	25990885	19	1327	intergenic	0.030303	0.999996	0.999991	9.33729e-06	0.756818	0.427354	0.00240954	FOXC1;SOX9;ARID3A;GATA3;Sox2;Lhx3;SRY;HNF1B;Prrx2;AP1	acute myeloyd leukemia	v
hsa-mir-148a	7	25989539	25989606	-	25990342	25990361	19	803	intergenic	0.30303	0.999985	0.999962	3.84822e-05	0.715929	0.293854	0.00748597	Pax2;Nkx3-2;SOX9;RORA_2;PBX1;ARID3A;RUNX1;Sox5;Pou5f1;Sox2	bone_marrow/liver	v
hsa-mir-148a	7	25989539	25989606	-	25990662	25990682	20	1123	intergenic	0.484848	0.999997	0.999994	6.49644e-06	0.790017	0.434935	0.0024101	FOXC1;ARID3A;SOX9;GATA3;Lhx3;HNF1B;SRY;AP1;Nkx3-2;RORA_2	monocytic-cells	v
hsa-mir-148a	7	25989539	25989606	-	25991233	25991253	20	1694	intergenic	0.363636	0.999989	0.999971	2.90823e-05	0.79193	0.375188	0.0261652	Nkx3-2;GATA3;RUNX1;SOX9;GATA2;SPI1;FOXO3;En1;Pdx1;Prrx2	brain	v
hsa-mir-148a	7	25989539	25989606	-	25989944	25989965	21	405	intergenic	0.939394	0.999997	0.999995	4.93346e-06	0.660903	0.319953	0.00589689	Nkx3-2;IRF1;SOX9;NFIC;Pax2;PBX1;Gfi;REST;Sox2;FOXA1	large intestine-tumor	v
hsa-mir-148b	12	54731000	54731098	+	54687067	54687086	19	43933	hybrid	0.606061	0.927274	0.84835	0.15165	0.230627	0.524122	0.000829447		lung/liver;acute myeloyd leukemia;T cells2	m
hsa-mir-148b	12	54731000	54731098	+	54718927	54718946	19	12073	host gene	21.3939	0.999041	1	4.55761e-09	0.582106	0.23752	0.0311226	RELA;NF-kappaB;Pou5f1;NFKB1;PPARG;Sox2;Gata1;REST;FOXA1;Nkx3-2	cerebrum;ureter-bladder;kidney-tumor;HepG2;monocytic-cells;T cells;blood/lung;adrenal gland/colon;brain;embryo1;brain;bone_marrow/liver;lung/liver;heart/muscle;brain lobes;embryo-2;breast;leukemia cell line;acute myeloyd leukemia;T cells2;immune system cells	m
hsa-mir-149	2	241395418	241395506	+	241393113	241393155	42	2305	hybrid	0.727273	0.998796	0.99753	0.00246987	0.811899	0.149512	1.19798e-05		brain	m
hsa-mir-149	2	241395418	241395506	+	241374301	241374320	19	21117	hybrid	0.030303	0.98907	0.975165	0.0248353	0.58995	0.127937	0.00428853		acute myeloyd leukemia	m
hsa-mir-149	2	241395418	241395506	+	241392437	241392456	19	2981	host gene	0.787879	0.995583	0.991474	0.00852574	0.833252	0.0952323	2.54483e-07	En1;Nkx3-2;AP1;PBX1;SRF;Lhx3;TBP;CEBPA;Prrx2;Sox5	heart/muscle;T cells2;immune system cells	m
hsa-mir-149	2	241395418	241395506	+	241376458	241376477	19	18960	intronic	0.969697	0.994885	0.991843	0.00815711	0.49341	0.142764	0.0409816	GATA3;CREB1;Prrx2;FOXF2;HNF1B;FOXL1;Sox5;FOXD1;Pdx1;HNF1A	embryo1	m
hsa-mir-149	2	241395418	241395506	+	241374778	241374798	20	20640	hybrid	1.09091	0.999903	0.999864	0.000135637	0.891429	0.405079	0.00526456		monocytic-cells;liver-tumor;brain;brain;acute myeloyd leukemia;immune system cells	m
hsa-mir-149	2	241395418	241395506	+	241393354	241393372	18	2064	intronic	0.212121	0.998912	0.997145	0.00285517	0.721926	0.145095	1.59588e-05	FOXC1;Nkx3-2;Pou5f1;FOXL1;Nkx2-5;SRF;Prrx2;FOXF2;Foxq1;Foxa2	adrenal gland/colon	m
hsa-mir-149	2	241395418	241395506	+	241375207	241375264	57	20211	host gene	4.57576	0.999996	1	1.08482e-07	0.910223	0.594689	0.00107326	ETS1;Pax4;RORA_2;FOXO3;CEBPA;STAT1;Nr2e3;NR3C1;Prrx2;IRF2	cerebrum;ureter-bladder;large intestine-tumor;monocytic-cells;liver-tumor;adipose-tissue-1;blood/lung;adrenal gland/colon;brain/testis/thymus;embryo1;bone_marrow/liver;lung/liver;heart/muscle;brain lobes;colon/spleen;embryo-2;mammary gland;leukemia cell line;acute myeloyd leukemia;T cells2;immune system cells	m
hsa-mir-149	2	241395418	241395506	+	241375030	241375161	131	20388	host gene	14.5455	0.999997	1	1.50054e-10	0.91708	0.618693	0.00107331	RORA_2;FOXO3;HNF1B;Pou5f1;CEBPA;Nkx3-2;STAT1;HNF1A;Nr2e3;IRF2	ureter-bladder;monocytic-cells;liver-tumor;adipose-tissue-1;adipose-tissue-2;pancreas-tumor;blood/lung;adrenal gland/colon;brain;heart/muscle;brain lobes;colon/spleen;embryo-2;mammary gland;leukemia cell line;acute myeloyd leukemia;immune system cells	m
hsa-mir-149	2	241395418	241395506	+	241376125	241376143	18	19293	intronic	1.42424	0.99657	0.996811	0.00318886	0.733795	0.166747	0.0409625	RORA_2;GATA3;Prrx2;CREB1;En1;FOXF2;FOXL1;HNF1B;FOXA1;Sox5	pancreas-tumor	m
hsa-mir-149	2	241395418	241395506	+	241392233	241392252	19	3185	host gene	2.18182	0.9947	0.998082	0.00191833	0.769837	0.0897992	3.39347e-07	Nkx3-2;En1;TBP;SRF;ARID3A;MEF2A;NR3C1;CEBPA;HNF1B;Nkx2-5	prostate/mammary_gland;liver-tumor;adrenal gland/colon;brain;embryo1;brain;heart/muscle;breast;leukemia cell line;immune system cells	m
hsa-mir-149	2	241395418	241395506	+	241374518	241374538	20	20900	hybrid	0.969697	0.996791	0.994876	0.00512396	0.723672	0.200288	0.00428536		T cells2;immune system cells	m
hsa-mir-149	2	241395418	241395506	+	241375895	241375912	17	19523	intronic	0.0909091	0.999504	0.998779	0.00122096	0.827938	0.280913	0.040879	IRF2;RORA_2;GATA3;En1;SOX9;Sox17;Foxd3;FOXA1;Prrx2;Pdx1	leukemia cell line;immune system cells	m
hsa-mir-150	19	50004042	50004125	-	50037151	50037172	21	33109	intergenic	0.0606061	0.996716	0.992189	0.00781055	0.72249	0.209319	3.76556e-06	ETS1;SPI1;ELF5;FOXF2;TBP;Sox2;ARID3A;STAT1;SOX10;SOX9	immune system cells	m
hsa-mir-150	19	50004042	50004125	-	50004129	50004150	21	87	intergenic	0.939394	0.999797	0.999664	0.000335918	0.368785	0.207787	0.361653	Pdx1;Nobox;Lhx3;Prrx2;Pax4;HNF1B;NR3C1;SRY;IRF1;MEF2A	HepG2;colon/spleen	m
hsa-mir-150	19	50004042	50004125	-	50016764	50016784	20	12722	intergenic	0.545455	0.992848	0.983123	0.016877	0.523127	0.144238	0.00013816	Hltf;Nkx3-2;YY1;Nr2e3;GATA2;NFE2L2;HLF;NFIC;REL;FOXL1	leukemia cell line;acute myeloyd leukemia;immune system cells	m
hsa-mir-150	19	50004042	50004125	-	50037660	50037680	20	33618	intergenic	0.0909091	0.997885	0.994811	0.00518901	0.742711	0.235068	0.000517173	GATA3;SPIB;ELF5;PBX1;Gfi;SPI1;ETS1;Pax4;TP53;Stat3	leukemia cell line	m
hsa-mir-150	19	50004042	50004125	-	50031002	50031021	19	26960	intergenic	0.121212	0.99086	0.977279	0.0227213	0.776724	0.144827	0.00147858	GATA3;PPARG;HNF1B;HLF;SPI1;SRF;GABPA;T;Nkx2-5;RORA_1	T cells2	m
hsa-mir-151a	8	141742663	141742752	-	141766607	141766626	19	23944	intronic	0.606061	0.947983	0.888839	0.111161	0.478615	0.037685	0.00195812	ETS1;EWSR1-FLI1;NFIC;SPIB;SPI1;ELF5;SRF;NFATC2;Sox17;Pax5	lung/liver	m
hsa-mir-151a	8	141742663	141742752	-	141774460	141774516	56	31797	host gene	3.63636	0.170773	0.751357	0.248643	0.295932	0.119868	0.207419	NFIC;ZNF354C;CTCF;ZEB1;MZF1_1-4;SP1;EWSR1-FLI1;EBF1;TFAP2A;MZF1_5-13	cerebrum;bone_marrow/liver	m
hsa-mir-151a	8	141742663	141742752	-	141766896	141766916	20	24233	intronic	3.57576	0.93962	0.995352	0.00464781	0.533867	0.027268	0.00369194	EWSR1-FLI1;NFIC;NFATC2;SRF;Sox17;TP53;ETS1;Pax5;ELF5;INSM1	monocytic-cells;adipose-tissue-1;acute myeloyd leukemia	m
hsa-mir-151a	8	141742663	141742752	-	141771067	141771087	20	28404	intronic	1.12121	0.764724	0.707436	0.292564	0.184958	0.132627	0.400956	Mycn;ETS1;Myc;Egr1;EBF1;Zfp423;znf143;REL;GABPA;MIZF	large intestine-tumor;adipose-tissue-1	m
hsa-mir-151a	8	141742663	141742752	-	141780839	141780859	20	38176	host gene	0.363636	0.982026	0.954386	0.0456138	0.14467	0.182125	0.558129	ZEB1;Myc;Mycn;Zfx;ZNF354C;MIZF;TFAP2A;Zfp423;Egr1;NFKB1	brain	m
hsa-mir-151b	14	100575756	100575851	-	100625825	100625844	19	50069	host gene	0.969697	0.981368	0.970523	0.0294766	0.867837	0.110492	6.00813e-05	Pax4;Foxd3;Evi1;Sox2;SRY;PBX1;SOX10;Nkx2-5;NFE2L2;Lhx3	acute myeloyd leukemia;T cells2;immune system cells	m|p
hsa-mir-151b	14	100575756	100575851	-	100610460	100610480	20	34704	hybrid	1.09091	0.998904	0.998474	0.00152645	0.541374	0.257782	0.0219303		liver-tumor	m|p
hsa-mir-152	17	46114527	46114613	-	46132379	46132399	20	17852	hybrid	0.363636	0.998327	0.995644	0.0043559	0.263799	0.725975	0.0151992		brain	m
hsa-mir-152	17	46114527	46114613	-	46128830	46128849	19	14303	hybrid	0.606061	0.998859	0.997403	0.00259722	0.226437	0.751846	0.00381465		brain lobes	m
hsa-mir-152	17	46114527	46114613	-	46124723	46124743	20	10196	hybrid	0.606061	0.996807	0.992752	0.00724787	0.678184	0.0732181	0.145996		brain/testis/thymus	m
hsa-mir-152	17	46114527	46114613	-	46124974	46124994	20	10447	hybrid	0.606061	0.997659	0.99468	0.00532048	0.727939	0.10436	0.130316		brain/testis/thymus	m
hsa-mir-152	17	46114527	46114613	-	46136069	46136088	19	21542	hybrid	0.484848	0.999764	0.999415	0.000584805	0.171758	0.856559	3.69252e-05		monocytic-cells	m
hsa-mir-152	17	46114527	46114613	-	46125393	46125416	23	10866	hybrid	0.121212	0.999548	0.998862	0.0011383	0.803522	0.302166	8.43272e-05		acute myeloyd leukemia;immune system cells	m
hsa-mir-152	17	46114527	46114613	-	46136661	46136681	20	22134	hybrid	2.18182	1	1	6.38282e-09	0.4664	0.915211	0.00243274		prostate/mammary_gland;acute myeloyd leukemia;immune system cells	m
hsa-mir-152	17	46114527	46114613	-	46115379	46115399	20	852	hybrid	0.606061	0.999859	0.999679	0.000321091	0.6354	0.172115	0.000435059		brain/testis/thymus	m
hsa-mir-152	17	46114527	46114613	-	46128295	46128315	20	13768	hybrid	0.606061	0.999342	0.998501	0.00149868	0.23833	0.783421	0.00355811		lung/liver	m
hsa-mir-152	17	46114527	46114613	-	46115135	46115186	51	608	host gene	5.45455	0.999939	0.999999	7.39034e-07	0.698636	0.185653	0.000353387	ZEB1;Sox5;ARID3A;Prrx2;Nkx2-5;ESR2;Lhx3;Gfi;Pdx1;HNF1A	ureter-bladder;kidney-tumor;large intestine-tumor;kidney;HepG2;monocytic-cells;adipose-tissue-1;adipose-tissue-2;pancreas-tumor;T cells;blood/lung;adrenal gland/colon;embryo1;bone_marrow/liver;lung/liver;heart/muscle;colon/spleen;embryo-2;mammary gland;breast;leukemia cell line;acute myeloyd leukemia;T cells2;immune system cells	m
hsa-mir-152	17	46114527	46114613	-	46114931	46114951	20	404	intronic	0.0909091	0.999996	0.999991	9.21574e-06	0.697063	0.310831	3.38798e-05	Foxa2;Prrx2;MEF2A;SOX9;Foxq1;FOXL1;Nkx2-5;FOXA1;FOXD1;ARID3A	bone_marrow/liver;leukemia cell line	m
hsa-mir-152	17	46114527	46114613	-	46125760	46125779	19	11233	hybrid	1.69697	0.999923	0.999949	5.11033e-05	0.684774	0.40713	5.7584e-05		mammary gland	m
hsa-mir-153-1	2	220158833	220158922	-	220174053	220174240	187	15220	host gene	66.4242	0.999472	1	1.00675e-12	0.628045	0.302677	0.000339847	Gfi;IRF1;FOXI1;TBP;STAT1;CEBPA;Foxd3;MEF2A;FOXO3;SOX9	cerebrum;adipose-tissue-1;blood/lung;adrenal gland/colon;brain;brain/testis/thymus;brain;bone_marrow/liver;brain lobes;T cells2	m|v
hsa-mir-153-1	2	220158833	220158922	-	220159278	220159297	19	445	intronic	0.606061	0.999979	0.999952	4.83485e-05	0.502749	0.217441	0.000250488	FOXC1;CEBPA;RORA_1;Nr2e3;Pdx1;Nkx2-5;Prrx2;GATA2;Foxa2;BRCA1	brain/testis/thymus	m|v
hsa-mir-153-1	2	220158833	220158922	-	220174078	220174125	47	15245	host gene	5.90909	0.999541	0.999996	3.79198e-06	0.632713	0.310996	0.000338227	Gfi;IRF1;FOXO3;CEBPA;FOXI1;FOXA1;TBP;STAT1;Foxd3;RORA_1	cerebrum;monocytic-cells;adipose-tissue-1;pancreas-tumor;blood/lung;adrenal gland/colon;brain;brain/testis/thymus;embryo1;brain;bone_marrow/liver;brain lobes;colon/spleen;T cells2	m|v
hsa-mir-153-1	2	220158833	220158922	-	220167745	220167764	19	8912	intronic	3.78788	0.151896	0.754838	0.245162	0.12484	0.229142	0.0137085	ELK4;NR3C1;ELK1;Evi1;IRF1;Nkx3-2;SRY;Gfi;Foxd3;GABPA	embryo-2;leukemia cell line;T cells2;immune system cells	m|v
hsa-mir-153-1	2	220158833	220158922	-	220159625	220159643	18	792	intronic	0.969697	0.999899	0.999838	0.000161613	0.621279	0.183903	0.000319021	HLF;FOXC1;CEBPA;YY1;Foxq1;Foxa2;Prrx2;FOXD1;Gfi;FOXI1	embryo1	m|v
hsa-mir-153-1	2	220158833	220158922	-	220173201	220173219	18	14368	host gene	1.45455	0.996847	0.997177	0.00282314	0.453192	0.191698	0.00584008	FOXO3;Sox2;Pax6;SOX9;ARID3A;Sox17;NFYA;SOX10;HNF1B;HLF	pancreas-tumor;adrenal gland/colon;T cells2;immune system cells	m|v
hsa-mir-153-1	2	220158833	220158922	-	220161496	220161517	21	2663	host gene	0.030303	0.976613	0.947698	0.0523021	0.312175	0.474898	0.0137277	Nr2e3;Foxq1;Lhx3;HOXA5;T;TEAD1;HNF1A;Gfi;Myf;SRY	acute myeloyd leukemia	m|v
hsa-mir-153-1	2	220158833	220158922	-	220173685	220173704	19	14852	host gene	1.21212	0.999873	0.999847	0.00015341	0.581145	0.385972	9.38778e-05	Sox2;MEF2A;SRY;CEBPA;FOXI1;ARID3A;NFYA;YY1;FOXF2;Foxq1	cerebrum;blood/lung;brain	m|v
hsa-mir-153-2	7	157367028	157367114	-	157387314	157387334	20	20286	intronic	0.606061	0.946185	0.885244	0.114756	0.557474	0.00358696	0.0398662	PPARG;Pax4;SRF;Sox17;Nkx3-2;SP1;Spz1;Prrx2;Klf4;NR2F1	brain/testis/thymus	m|v
hsa-mir-153-2	7	157367028	157367114	-	157406525	157406545	20	39497	intronic	0.363636	0.902241	0.779464	0.220536	0.706755	0.00567543	0.000243473	Nkx3-2;Pax4;SRY;Lhx3;Prrx2;MEF2A;RORA_2;HOXA5;FOXL1;Pdx1	brain	m|v
hsa-mir-153-2	7	157367028	157367114	-	157387034	157387054	20	20006	intronic	0.363636	0.934543	0.845383	0.154617	0.544968	0.000943938	0.0269496	Gfi;Spz1;GATA3;Evi1;EBF1;Pdx1;Sox5;En1;SP1;Prrx2	brain	m|v
hsa-mir-153-2	7	157367028	157367114	-	157406003	157406024	21	38975	intronic	0.878788	0.89948	0.835189	0.164811	0.796381	0.00384646	7.36363e-05	Nkx3-2;FOXC1;YY1;Hltf;Nobox;HOXA5;MEF2A;Nr2e3;Gfi;NFYA	leukemia cell line;acute myeloyd leukemia;immune system cells	m|v
hsa-mir-153-2	7	157367028	157367114	-	157408751	157408770	19	41723	intronic	0.939394	0.95877	0.933591	0.0664093	0.554845	0.00273622	0.0759055	T;SRF;Prrx2;Nkx3-2;Pax4;NKX3-1;En1;Nobox;Evi1;Nkx2-5	HepG2;blood/lung;brain;leukemia cell line;acute myeloyd leukemia;T cells2	m|v
hsa-mir-153-2	7	157367028	157367114	-	157369196	157369216	20	2168	intronic	0.606061	0.999363	0.99855	0.00145042	0.717525	0.169838	0.0150139	YY1;BRCA1;Evi1;Myf;Spz1;HOXA5;NFIC;STAT1;Prrx2;NR3C1	brain/testis/thymus	m|v
hsa-mir-153-2	7	157367028	157367114	-	157374895	157374914	19	7867	intronic	0.0606061	0.972387	0.936462	0.0635376	0.455678	0.0377638	0.0111478	ELK1;EWSR1-FLI1;GABPA;Nkx3-2;INSM1;Evi1;PLAG1;Pax4;NFIC;znf143	acute myeloyd leukemia;immune system cells	m|v
hsa-mir-153-2	7	157367028	157367114	-	157405562	157405581	19	38534	hybrid	0.484848	0.910179	0.803641	0.196359	0.675408	0.0107559	0.000445242		monocytic-cells	m|v
hsa-mir-153-2	7	157367028	157367114	-	157368917	157368937	20	1889	intronic	0.030303	0.998922	0.997519	0.00248092	0.756601	0.12497	0.0158188	Myf;HNF4A;Spz1;TEAD1;BRCA1;NR2F1;Tcfcp2l1;YY1;CREB1;Evi1	acute myeloyd leukemia	m|v
hsa-mir-1537	1	236016300	236016360	-	236029790	236029809	19	13490	intronic	1.18182	0.985325	0.981712	0.018288	0.84426	0.102465	0.00109303	NFIC;Gfi;SPIB;NR3C1;Pou5f1;Nkx3-2;SPI1;SOX10;CREB1;NFE2L2	kidney-tumor;brain;acute myeloyd leukemia	p
hsa-mir-1537	1	236016300	236016360	-	236021423	236021443	20	5123	intronic	0.0909091	0.995068	0.987949	0.0120507	0.203631	0.0913378	0.698911	MIZF;TFAP2A;CREB1;SP1;Zfx;Myb;NFKB1;PLAG1;NFE2L2;NHLH1	leukemia cell line;acute myeloyd leukemia	p
hsa-mir-1537	1	236016300	236016360	-	236051620	236051641	21	35320	hybrid	0.363636	0.953655	0.88739	0.11261	0.209029	0.033189	0.676633		brain	p
hsa-mir-1537	1	236016300	236016360	-	236030141	236030316	175	13841	host gene	49.2727	0.989057	1	1.76591e-10	0.831758	0.121198	0.000387464	NR3C1;GATA2;TP53;Gfi;Pdx1;Prrx2;Nkx2-5;CEBPA;Pax6;HOXA5	ureter-bladder;liver-tumor;T cells;brain/testis/thymus;heart/muscle;embryo-2;leukemia cell line;acute myeloyd leukemia;T cells2;immune system cells	p
hsa-mir-1537	1	236016300	236016360	-	236029574	236029593	19	13274	intronic	0.0909091	0.964814	0.917635	0.0823649	0.821983	0.0491063	0.00138777	CREB1;Myf;ZNF354C;NFE2L2;NFIC;Gfi;Hltf;SP1;TBP;USF1	leukemia cell line;immune system cells	p
hsa-mir-1537	1	236016300	236016360	-	236017648	236017667	19	1348	intronic	1.09091	0.715886	0.644005	0.355995	0.175	0.0448543	0.273077	TP53;USF1;Klf4;ZNF354C;Arnt;MAX;Myc;ESR1;BRCA1;NFKB1	liver-tumor	p
hsa-mir-1537	1	236016300	236016360	-	236024770	236024790	20	8470	intronic	0.030303	0.735586	0.546919	0.453081	0.227446	0.116034	0.369936	ZNF354C;znf143;ZEB1;CTCF;MZF1_5-13;SP1;Pax5;ESR1;EBF1;NHLH1	acute myeloyd leukemia	p
hsa-mir-1537	1	236016300	236016360	-	236016408	236016428	20	108	host gene	0.030303	0.931505	0.855094	0.144906	0.19952	0.0962738	0.064207	Tcfcp2l1;USF1;GABPA;MAX;Zfx;NR4A2;PLAG1;NHLH1;ESR2;Arnt	acute myeloyd leukemia	p
hsa-mir-1537	1	236016300	236016360	-	236016973	236016993	20	673	intronic	0.606061	0.955579	0.904198	0.0958019	0.250875	0.0914125	0.279338	ZNF354C;Nkx3-2;USF1;NFKB1;TP53;CREB1;PLAG1;Myc;NF-kappaB;EBF1	lung/liver	p
hsa-mir-1538	16	69599711	69599771	-	69600072	69600092	20	361	hybrid	1.60606	1	1	2.1893e-08	0.780264	0.585847	2.1431e-06		cerebrum;adipose-tissue-1;blood/lung;adrenal gland/colon;embryo1;bone_marrow/liver;heart/muscle;T cells2;immune system cells	m
hsa-mir-1538	16	69599711	69599771	-	69600144	69600167	23	433	hybrid	7.66667	1	1	1.70383e-10	0.777182	0.545555	1.81361e-06		kidney-tumor;small intestine-tumor;large intestine-tumor;HepG2;monocytic-cells;liver-tumor;adipose-tissue-1;adipose-tissue-2;pancreas-tumor;thymus;T cells;blood/lung;adrenal gland/colon;brain;brain/testis/thymus;embryo1;brain;bone_marrow/liver;lung/liver;heart/muscle;brain lobes;colon/spleen;embryo-2;breast;leukemia cell line;acute myeloyd leukemia;T cells2;immune system cells	m
hsa-mir-1538	16	69599711	69599771	-	69600746	69600794	48	1035	hybrid	0.181818	0.999985	0.999961	3.87182e-05	0.652909	0.324329	0.00200045		leukemia cell line;acute myeloyd leukemia	m
hsa-mir-1538	16	69599711	69599771	-	69600475	69600495	20	764	hybrid	0.212121	0.999999	0.999997	2.80238e-06	0.788959	0.448001	1.67746e-05		immune system cells	m
hsa-mir-1538	16	69599711	69599771	-	69609853	69609872	19	10142	hybrid	2.75758	0.999997	0.999999	5.45966e-07	0.458801	0.0768071	0.676957		embryo-2	m
hsa-mir-1539	18	47013743	47013792	+	46986280	46986299	19	27463	intergenic	0.121212	0.96177	0.908933	0.0910668	0.508282	0.0532874	0.00917528	Nkx3-2;CREB1;SOX10;NFIC;HLF;NFE2L2;Foxd3;znf143;NFATC2;T	T cells2	p
hsa-mir-1539	18	47013743	47013792	+	46996200	46996221	21	17543	intergenic	0.0909091	0.887119	0.761517	0.238483	0.0917057	0.262713	0.28742	CREB1;Nkx3-2;MIZF;RUNX1;RORA_2;NFYA;SOX10;Pax5;HOXA5;FEV	leukemia cell line	p
hsa-mir-1539	18	47013743	47013792	+	46987081	46987100	19	26662	intergenic	1.12121	0.991334	0.988385	0.0116147	0.826209	0.14837	0.000752533	SPIB;Sox17;Nobox;PBX1;SOX9;NFYA;Pdx1;En1;RUNX1;ARID3A	adipose-tissue-1;brain	p
hsa-mir-1539	18	47013743	47013792	+	46986843	46986861	18	26900	intergenic	0.0909091	0.992171	0.980949	0.0190512	0.844045	0.147872	0.00945917	PBX1;Sox17;Evi1;ARID3A;Gfi;SRF;SOX10;AP1;HOXA5;GATA3	leukemia cell line	p
hsa-mir-1539	18	47013743	47013792	+	47013697	47013717	20	46	intergenic	0.121212	0.999955	0.999886	0.000113793	0.946816	0.0433739	0.0195049	YY1;GATA3;Nkx3-2;PPARG;Gata1;MAX;znf143;En1;USF1;Prrx2	T cells2	p
hsa-mir-1539	18	47013743	47013792	+	47004322	47004341	19	9421	intergenic	0.787879	0.988169	0.977324	0.0226764	0.224613	0.0388465	0.738052	ETS1;ELF5;ELK1;SPIB;GABPA;TP53;NFYA;SPI1;INSM1;NFIC	heart/muscle	p
hsa-mir-1539	18	47013743	47013792	+	47013372	47013409	37	371	intergenic	0.121212	0.999707	0.999263	0.000737318	0.919471	0.044811	0.00283985	MAX;Arnt;Spz1;STAT1;znf143;USF1;Stat3;Myf;FOXF2;Gata1	immune system cells	p
hsa-mir-154	14	101526092	101526175	+	101521290	101521310	20	4802	intergenic	0.151515	0.963377	0.911068	0.0889323	0.350972	0.242458	0.00134533	IRF2;IRF1;E2F1;REL;RELA;HOXA5;EWSR1-FLI1;NF-kappaB;SP1;Gfi	immune system cells	m
hsa-mir-154	14	101526092	101526175	+	101491737	101491755	18	34355	intergenic	3.75758	0.76686	0.982077	0.0179226	0.421283	0.41523	0.0274512	MZF1_1-4;MZF1_1-4;Spz1;Spz1;Gfi;Gfi;FOXA1;FOXA1;Nkx2-5;Nkx2-5	pancreas-tumor	m
hsa-mir-154	14	101526092	101526175	+	101492491	101492511	20	33601	intergenic	2.75758	0.951342	0.990838	0.00916231	0.416509	0.309655	0.301816	Zfx;MZF1_1-4;REL;NFYA;RELA;Sox5;NF-kappaB;ZEB1;Sox2;SOX9	brain	m
hsa-mir-154	14	101526092	101526175	+	101491439	101491458	19	34653	intergenic	4.69697	0.106065	0.832904	0.167096	0.335693	0.237965	0.00400677	Spz1;MZF1_1-4;Gfi;FOXA1;SP1;T;USF1;Prrx2;Evi1;Pdx1	small intestine-tumor;large intestine-tumor;HepG2;monocytic-cells;liver-tumor;blood/lung;adrenal gland/colon;brain/testis/thymus;bone_marrow/liver;colon/spleen;breast;leukemia cell line;acute myeloyd leukemia;immune system cells	m
hsa-mir-154	14	101526092	101526175	+	101481534	101481553	19	44558	intergenic	2.33333	0.535201	0.793468	0.206532	0.427186	0.172421	0.271563	SP1;Myb;Myf;EBF1;EWSR1-FLI1;Zfp423;Spz1;Myc;Egr1;Klf4	embryo-2	m
hsa-mir-154	14	101526092	101526175	+	101488467	101488487	20	37625	intergenic	1.78788	0.993171	0.995965	0.00403531	0.251207	0.248492	0.539914	ZEB1;ZEB1;Klf4;Klf4;Nkx2-5;Nkx2-5;IRF1;IRF1;Myb;Myb	brain lobes	m
hsa-mir-154	14	101526092	101526175	+	101519038	101519057	19	7054	intergenic	3.60606	0.120353	0.660364	0.339636	0.323875	0.137256	0.0105502	Zfx;T;Myc;RELA;REL;PLAG1;Evi1;CEBPA;NFKB1;Tcfcp2l1	pancreas-tumor	m
hsa-mir-154	14	101526092	101526175	+	101523417	101523435	18	2675	intergenic	2.48485	0.210722	0.516813	0.483187	0.187227	0.0280586	0.311323	Egr1;TFAP2A;HNF4A;NFIC;Tcfcp2l1;Pax5;znf143;INSM1;RELA;NHLH1	kidney-tumor	m
hsa-mir-154	14	101526092	101526175	+	101512769	101512791	22	13323	intergenic	3.39394	0.999948	0.999995	4.63515e-06	0.5093	0.287728	0.00204635	EWSR1-FLI1;EWSR1-FLI1;Pax5;Pax5;NHLH1;NHLH1;TEAD1;TEAD1;Stat3;Stat3	HepG2;leukemia cell line	m
hsa-mir-154	14	101526092	101526175	+	101489788	101489807	19	36304	intergenic	2.30303	0.999806	0.99994	6.02765e-05	0.539013	0.362807	0.0115373	ZEB1;NFYA;Evi1;Zfp423;SPIB;NHLH1;Pdx1;IRF1;Myf;ELF5	lung/liver	m
hsa-mir-155	21	26946292	26946356	+	26945615	26945634	19	677	intronic	0.0909091	0.98785	0.970617	0.0293826	0.261856	0.317965	0.0861633	Myc;NHLH1;Pax5;Mycn;PLAG1;USF1;INSM1;E2F1;YY1;RREB1	leukemia cell line	v
hsa-mir-155	21	26946292	26946356	+	26942621	26942641	20	3671	intronic	0.121212	0.96853	0.924301	0.0756994	0.254282	0.0513817	0.577616	MAX;REST;ZNF354C;Tcfcp2l1;Zfx;RREB1;Pax5;TP53;ELK4;TFAP2A	T cells2	v
hsa-mir-155	21	26946292	26946356	+	26934126	26934149	23	12166	host gene	0.121212	1	1	1.0696e-07	0.797884	0.251606	0.784302	ESR2;PPARG;YY1;NFE2L2;Zfp423;ZEB1;znf143;Sox17;ESR1;Gfi	immune system cells	v
hsa-mir-155	21	26946292	26946356	+	26944998	26945019	21	1294	intronic	0.0909091	0.980938	0.954357	0.0456425	0.210828	0.318787	0.141203	TP53;Mafb;NHLH1;Tcfcp2l1;YY1;Myc;TFAP2A;SP1;Mycn;Pax5	leukemia cell line	v
hsa-mir-155	21	26946292	26946356	+	26942234	26942253	19	4058	intronic	0.0606061	0.963457	0.916908	0.0830916	0.156926	0.052748	0.573254	Zfx;MAX;RREB1;TFAP2A;ELK4;NF-kappaB;USF1;MZF1_5-13;SP1;Myc	immune system cells	v
hsa-mir-155	21	26946292	26946356	+	26935169	26935189	20	11123	intronic	0.0909091	0.998249	0.9957	0.00429954	0.66426	0.0209908	0.264486	SPIB;GABPA;Spz1;FEV;Stat3;RELA;SPI1;Pax2;ZEB1;TP53	leukemia cell line	v
hsa-mir-155	21	26946292	26946356	+	26934440	26934465	25	11852	hybrid	7.9697	0.999955	1	8.10394e-08	0.803368	0.252425	0.246194		kidney-tumor;T cells;blood/lung;brain/testis/thymus;heart/muscle;leukemia cell line;acute myeloyd leukemia;T cells2;immune system cells	v
hsa-mir-1587	X	39696815	39696867	+	39680221	39680240	19	16594	intergenic	1.09091	0.999954	0.999936	6.41496e-05	0.908876	0.37426	0.0971206	Nkx3-2;NR2F1;NFE2L2;RUNX1;FEV;ESR2;NFYA;SRF;Sox17;RORA_2	liver-tumor	p
hsa-mir-1587	X	39696815	39696867	+	39680524	39680544	20	16291	intergenic	1.21212	0.999992	0.999991	9.35961e-06	1.017	0.478223	0.09759	Nkx3-2;Ar;ZEB1;NR2F1;ETS1;Stat3;STAT1;CREB1;NFATC2;NR4A2	kidney-tumor;small intestine-tumor;acute myeloyd leukemia;T cells2	p
hsa-mir-1587	X	39696815	39696867	+	39680692	39680715	23	16123	intergenic	0.121212	0.999965	0.999911	8.86927e-05	0.904582	0.390012	0.0963345	ETS1;ZEB1;ELF5;NR4A2;Ar;GATA2;SPI1;CREB1;NFATC2;NR2F1	acute myeloyd leukemia;immune system cells	p
hsa-mir-15a	13	50623255	50623337	-	50656096	50656175	79	32841	host gene	11	0.999881	1	3.52825e-08	0.911681	0.35698	0.0622046	ZEB1;RORA_2;HLF;NFYA;YY1;Sox2;Sox17;SPIB;Zfx;NF-kappaB	cerebrum;ureter-bladder;kidney-tumor;small intestine-tumor;large intestine-tumor;adipose-tissue-1;T cells;blood/lung;adrenal gland/colon;brain;embryo1;brain;bone_marrow/liver;lung/liver;heart/muscle;colon/spleen;embryo-2;leukemia cell line;acute myeloyd leukemia;immune system cells	v
hsa-mir-15a	13	50623255	50623337	-	50649675	50649694	19	26420	intronic	0.909091	0.984352	0.973542	0.026458	0.188189	0.458362	0.201507	MZF1_1-4;NF-kappaB;RELA;GABPA;SP1;Klf4;NFKB1;ESR1;MIZF;E2F1	blood/lung;embryo-2;leukemia cell line	v
hsa-mir-15a	13	50623255	50623337	-	50631577	50631596	19	8322	intronic	1.21212	0.999179	0.99901	0.000989611	0.220748	0.0602047	0.909787	ZNF354C;NF-kappaB;NHLH1;MAX;NFKB1;Klf4;USF1;SP1;PLAG1;MZF1_1-4	cerebrum	v
hsa-mir-15a	13	50623255	50623337	-	50655784	50655804	20	32529	intronic	1.69697	0.999863	0.999909	9.06448e-05	0.875906	0.36611	0.0391662	SRF;SOX10;NFYA;ZEB1;RUNX1;SOX9;RORA_2;SPIB;HLF;PPARG	mammary gland	v
hsa-mir-15a	13	50623255	50623337	-	50657293	50657312	19	34038	intronic	0.030303	0.934452	0.860836	0.139164	0.740456	0.0207756	0.0117533	ELF5;MZF1_1-4;INSM1;NR2F1;NFATC2;FEV;NFIC;HNF4A;TP53;Myf	acute myeloyd leukemia	v
hsa-mir-15a	13	50623255	50623337	-	50669828	50669847	19	46573	intronic	0.0606061	0.976088	0.944704	0.0552962	0.401638	0.0974961	0.648936	ETS1;GABPA;E2F1;SPIB;EWSR1-FLI1;SPI1;Stat3;NFYA;Pax5;Myf	immune system cells	v
hsa-mir-15a	13	50623255	50623337	-	50654442	50654462	20	31187	intronic	0.121212	0.999036	0.997574	0.00242571	0.861688	0.219143	0.0806412	Ar;YY1;Pax5;T;CTCF;NR4A2;ESR2;NF-kappaB;Mafb;MAX	T cells2	v
hsa-mir-15a	13	50623255	50623337	-	50644875	50644894	19	21620	intronic	0.484848	0.897989	0.780479	0.219521	0.195609	0.0221668	0.616238	ZNF354C;Mycn;Myc;REST;znf143;SP1;Zfx;MAX;USF1;Arnt	T cells	v
hsa-mir-15a	13	50623255	50623337	-	50626357	50626378	21	3102	intronic	0.121212	0.800218	0.613769	0.386231	0.297309	0.281587	0.102822	Nkx3-2;MZF1_5-13;NHLH1;Egr1;CTCF;NFE2L2;RREB1;SP1;Tcfcp2l1;Mafb	T cells2	v
hsa-mir-15a	13	50623255	50623337	-	50656108	50656128	20	32853	host gene	2.30303	0.999897	0.999968	3.20175e-05	0.89719	0.365524	0.0622043	ZEB1;RORA_2;HLF;NFYA;Nr2e3;YY1;Sox2;Sox17;SPIB;Zfx	cerebrum;ureter-bladder;kidney-tumor;small intestine-tumor;large intestine-tumor;adipose-tissue-1;T cells;blood/lung;adrenal gland/colon;brain;embryo1;brain;bone_marrow/liver;lung/liver;heart/muscle;colon/spleen;embryo-2;leukemia cell line;acute myeloyd leukemia;immune system cells	v
hsa-mir-15a	13	50623255	50623337	-	50656935	50656955	20	33680	intronic	0.030303	0.925766	0.844024	0.155976	0.716143	0.0100923	0.0152655	MZF1_1-4;NFIC;NF-kappaB;REL;NFKB1;Esrrb;TP53;MZF1_5-13;RELA;NR2F1	acute myeloyd leukemia	v
hsa-mir-15a	13	50623255	50623337	-	50649300	50649319	19	26045	intronic	0.212121	0.998738	0.996691	0.00330866	0.204082	0.261484	0.653481	MZF1_1-4;CTCF;GABPA;Klf4;ETS1;MZF1_5-13;SP1;ESR1;ELF5;MIZF	adrenal gland/colon	v
hsa-mir-15a	13	50623255	50623337	-	50656590	50656610	20	33335	intronic	0.030303	0.994907	0.988339	0.0116607	0.832122	0.164245	0.0251563	CTCF;NFYA;Sox17;NF-kappaB;Esrrb;NFKB1;NFIC;Sox2;SPIB;ELF5	acute myeloyd leukemia	v
hsa-mir-15b	3	160122376	160122473	+	160118058	160118078	20	4318	host gene	1.69697	0.989952	0.99334	0.00665959	0.935992	0.0694463	0.00601515	ZEB1;CREB1;NR2F1;Ar;PPARG;SOX10;AP1;Foxa2;Sox2;Zfp423	breast	v
hsa-mir-15b	3	160122376	160122473	+	160117402	160117557	155	4974	host gene	54.4545	0.999577	1	3.32928e-12	0.89267	0.261744	0.0131483	RORA_2;AP1;ZEB1;HNF4A;RREB1;USF1;Foxa2;PPARG;NFE2L2;SOX10	T cells;blood/lung;adrenal gland/colon;brain;brain/testis/thymus;brain;bone_marrow/liver;lung/liver;leukemia cell line;acute myeloyd leukemia;immune system cells	v
hsa-mir-15b	3	160122376	160122473	+	160117067	160117111	44	5309	host gene	3.09091	0.998983	0.999874	0.000125682	0.882424	0.213715	0.0110382	NFE2L2;NR4A2;REST;AP1;FOXF2;Esrrb;Zfp423;RREB1;SRF;ZEB1	HepG2;thymus;adrenal gland/colon;brain/testis/thymus;heart/muscle;embryo-2;leukemia cell line;acute myeloyd leukemia;T cells2;immune system cells	v
hsa-mir-15b	3	160122376	160122473	+	160118800	160118820	20	3576	intronic	0.939394	0.994743	0.991333	0.00866656	0.903289	0.0964272	0.00357525	ELF5;Ar;Zfp423;znf143;FOXA1;PPARG;SRF;FOXF2;NFYA;AP1	brain	v
hsa-mir-15b	3	160122376	160122473	+	160117690	160117747	57	4686	host gene	0.969697	0.99906	0.998497	0.0015026	0.937137	0.215437	0.00499988	AP1;CREB1;NR2F1;ZEB1;RREB1;PPARG;ARID3A;FOXL1;Foxa2;SOX10	monocytic-cells;blood/lung;adrenal gland/colon;brain/testis/thymus;leukemia cell line;acute myeloyd leukemia;immune system cells	v
hsa-mir-15b	3	160122376	160122473	+	160118162	160118181	19	4214	host gene	0.606061	0.9938	0.98598	0.01402	0.9	0.096437	0.006023	ZEB1;SOX10;CREB1;Ar;NR2F1;Sox2;AP1;Foxa2;FOXA1;Pou5f1	lung/liver	v
hsa-mir-15b	3	160122376	160122473	+	160122177	160122196	19	199	host gene	0.0606061	0.999545	0.998913	0.00108654	0.354308	0.457602	0.0218156	Tcfcp2l1;Mycn;REST;MAX;Myc;NFKB1;Esrrb;TFAP2A;Klf4;znf143	immune system cells	v
hsa-mir-15b	3	160122376	160122473	+	160116386	160116406	20	5990	hybrid	1.69697	0.970709	0.980459	0.0195415	0.461926	0.0232012	0.00828255		mammary gland	v
hsa-mir-16-1	13	50623109	50623197	-	50669828	50669847	19	46719	intronic	0.0606061	0.976088	0.944704	0.0552962	0.401638	0.0974961	0.648936	ETS1;GABPA;E2F1;SPIB;EWSR1-FLI1;SPI1;Stat3;NFYA;Pax5;Myf	immune system cells	v
hsa-mir-16-1	13	50623109	50623197	-	50656108	50656128	20	32999	host gene	2.30303	0.999897	0.999968	3.20175e-05	0.89719	0.365524	0.0622043	ZEB1;RORA_2;HLF;NFYA;Nr2e3;YY1;Sox2;Sox17;SPIB;Zfx	cerebrum;ureter-bladder;kidney-tumor;small intestine-tumor;large intestine-tumor;adipose-tissue-1;T cells;blood/lung;adrenal gland/colon;brain;embryo1;brain;bone_marrow/liver;lung/liver;heart/muscle;colon/spleen;embryo-2;leukemia cell line;acute myeloyd leukemia;immune system cells	v
hsa-mir-16-1	13	50623109	50623197	-	50656590	50656610	20	33481	intronic	0.030303	0.994907	0.988339	0.0116607	0.832122	0.164245	0.0251563	CTCF;NFYA;Sox17;NF-kappaB;Esrrb;NFKB1;NFIC;Sox2;SPIB;ELF5	acute myeloyd leukemia	v
hsa-mir-16-1	13	50623109	50623197	-	50654442	50654462	20	31333	intronic	0.121212	0.999036	0.997574	0.00242571	0.861688	0.219143	0.0806412	Ar;YY1;Pax5;T;CTCF;NR4A2;ESR2;NF-kappaB;Mafb;MAX	T cells2	v
hsa-mir-16-1	13	50623109	50623197	-	50656935	50656955	20	33826	intronic	0.030303	0.925766	0.844024	0.155976	0.716143	0.0100923	0.0152655	MZF1_1-4;NFIC;NF-kappaB;REL;NFKB1;Esrrb;TP53;MZF1_5-13;RELA;NR2F1	acute myeloyd leukemia	v
hsa-mir-16-1	13	50623109	50623197	-	50657293	50657312	19	34184	intronic	0.030303	0.934452	0.860836	0.139164	0.740456	0.0207756	0.0117533	ELF5;MZF1_1-4;INSM1;NR2F1;NFATC2;FEV;NFIC;HNF4A;TP53;Myf	acute myeloyd leukemia	v
hsa-mir-16-1	13	50623109	50623197	-	50656096	50656175	79	32987	host gene	11	0.999881	1	3.52825e-08	0.911681	0.35698	0.0622046	ZEB1;RORA_2;HLF;NFYA;YY1;Sox2;Sox17;SPIB;Zfx;NF-kappaB	cerebrum;ureter-bladder;kidney-tumor;small intestine-tumor;large intestine-tumor;adipose-tissue-1;T cells;blood/lung;adrenal gland/colon;brain;embryo1;brain;bone_marrow/liver;lung/liver;heart/muscle;colon/spleen;embryo-2;leukemia cell line;acute myeloyd leukemia;immune system cells	v
hsa-mir-16-1	13	50623109	50623197	-	50631577	50631596	19	8468	intronic	1.21212	0.999179	0.99901	0.000989611	0.220748	0.0602047	0.909787	ZNF354C;NF-kappaB;NHLH1;MAX;NFKB1;Klf4;USF1;SP1;PLAG1;MZF1_1-4	cerebrum	v
hsa-mir-16-1	13	50623109	50623197	-	50644875	50644894	19	21766	intronic	0.484848	0.897989	0.780479	0.219521	0.195609	0.0221668	0.616238	ZNF354C;Mycn;Myc;REST;znf143;SP1;Zfx;MAX;USF1;Arnt	T cells	v
hsa-mir-16-1	13	50623109	50623197	-	50649300	50649319	19	26191	intronic	0.212121	0.998738	0.996691	0.00330866	0.204082	0.261484	0.653481	MZF1_1-4;CTCF;GABPA;Klf4;ETS1;MZF1_5-13;SP1;ESR1;ELF5;MIZF	adrenal gland/colon	v
hsa-mir-16-1	13	50623109	50623197	-	50626357	50626378	21	3248	intronic	0.121212	0.800218	0.613769	0.386231	0.297309	0.281587	0.102822	Nkx3-2;MZF1_5-13;NHLH1;Egr1;CTCF;NFE2L2;RREB1;SP1;Tcfcp2l1;Mafb	T cells2	v
hsa-mir-16-1	13	50623109	50623197	-	50655784	50655804	20	32675	intronic	1.69697	0.999863	0.999909	9.06448e-05	0.875906	0.36611	0.0391662	SRF;SOX10;NFYA;ZEB1;RUNX1;SOX9;RORA_2;SPIB;HLF;PPARG	mammary gland	v
hsa-mir-16-1	13	50623109	50623197	-	50649675	50649694	19	26566	intronic	0.909091	0.984352	0.973542	0.026458	0.188189	0.458362	0.201507	MZF1_1-4;NF-kappaB;RELA;GABPA;SP1;Klf4;NFKB1;ESR1;MIZF;E2F1	blood/lung;embryo-2;leukemia cell line	v
hsa-mir-16-2	3	160122533	160122613	+	160122177	160122196	19	356	host gene	0.0606061	0.999545	0.998913	0.00108654	0.354308	0.457602	0.0218156	Tcfcp2l1;Mycn;REST;MAX;Myc;NFKB1;Esrrb;TFAP2A;Klf4;znf143	immune system cells	v
hsa-mir-16-2	3	160122533	160122613	+	160117402	160117557	155	5131	host gene	54.4545	0.999577	1	3.32928e-12	0.89267	0.261744	0.0131483	RORA_2;AP1;ZEB1;HNF4A;RREB1;USF1;Foxa2;PPARG;NFE2L2;SOX10	T cells;blood/lung;adrenal gland/colon;brain;brain/testis/thymus;brain;bone_marrow/liver;lung/liver;leukemia cell line;acute myeloyd leukemia;immune system cells	v
hsa-mir-16-2	3	160122533	160122613	+	160118162	160118181	19	4371	host gene	0.606061	0.9938	0.98598	0.01402	0.9	0.096437	0.006023	ZEB1;SOX10;CREB1;Ar;NR2F1;Sox2;AP1;Foxa2;FOXA1;Pou5f1	lung/liver	v
hsa-mir-16-2	3	160122533	160122613	+	160116386	160116406	20	6147	hybrid	1.69697	0.970709	0.980459	0.0195415	0.461926	0.0232012	0.00828255		mammary gland	v
hsa-mir-16-2	3	160122533	160122613	+	160118058	160118078	20	4475	host gene	1.69697	0.989952	0.99334	0.00665959	0.935992	0.0694463	0.00601515	ZEB1;CREB1;NR2F1;Ar;PPARG;SOX10;AP1;Foxa2;Sox2;Zfp423	breast	v
hsa-mir-16-2	3	160122533	160122613	+	160117067	160117111	44	5466	host gene	3.09091	0.998983	0.999874	0.000125682	0.882424	0.213715	0.0110382	NFE2L2;NR4A2;REST;AP1;FOXF2;Esrrb;Zfp423;RREB1;SRF;ZEB1	HepG2;thymus;adrenal gland/colon;brain/testis/thymus;heart/muscle;embryo-2;leukemia cell line;acute myeloyd leukemia;T cells2;immune system cells	v
hsa-mir-16-2	3	160122533	160122613	+	160117690	160117747	57	4843	host gene	0.969697	0.99906	0.998497	0.0015026	0.937137	0.215437	0.00499988	AP1;CREB1;NR2F1;ZEB1;RREB1;PPARG;ARID3A;FOXL1;Foxa2;SOX10	monocytic-cells;blood/lung;adrenal gland/colon;brain/testis/thymus;leukemia cell line;acute myeloyd leukemia;immune system cells	v
hsa-mir-16-2	3	160122533	160122613	+	160118800	160118820	20	3733	intronic	0.939394	0.994743	0.991333	0.00866656	0.903289	0.0964272	0.00357525	ELF5;Ar;Zfp423;znf143;FOXA1;PPARG;SRF;FOXF2;NFYA;AP1	brain	v
hsa-mir-17	13	92002859	92002942	+	91999940	91999963	23	2919	host gene	4.60606	0.999999	1	3.1011e-08	0.963683	0.567177	0.0350169	GATA2;CEBPA;T;NR4A2;NR2F1;ZEB1;Evi1;SOX9;Nkx2-5;HLF	T cells;adrenal gland/colon;bone_marrow/liver;lung/liver;leukemia cell line;acute myeloyd leukemia;T cells2;immune system cells	v
hsa-mir-17	13	92002859	92002942	+	92000744	92000763	19	2115	intronic	2.48485	0.999998	1	4.92766e-07	0.965323	0.544646	9.64864e-05	GATA2;Nkx3-2;CEBPA;FOXL1;Evi1;Gata1;En1;RORA_1;RORA_2;PBX1	monocytic-cells;adipose-tissue-1;adipose-tissue-2	v
hsa-mir-17	13	92002859	92002942	+	91999144	91999163	19	3715	hybrid	0.787879	0.996783	0.993783	0.00621663	0.723471	0.126697	0.0213705		acute myeloyd leukemia;T cells2	v
hsa-mir-17	13	92002859	92002942	+	92000591	92000610	19	2268	intronic	2.12121	0.999998	0.999999	6.35836e-07	0.941402	0.559988	0.000231215	Nkx3-2;GATA2;CEBPA;FOXL1;Evi1;PBX1;GATA3;RORA_1;Gata1;RORA_2	small intestine-tumor;monocytic-cells;T cells2	v
hsa-mir-17	13	92002859	92002942	+	92001062	92001081	19	1797	intronic	3	0.999998	1	3.12636e-07	0.984129	0.525689	0.00011427	Nkx3-2;GATA2;PBX1;RORA_2;HNF1B;T;ZEB1;Pax6;SRF;NFIC	kidney-tumor;colon/spleen;embryo-2;immune system cells	v
hsa-mir-17	13	92002859	92002942	+	92000251	92000291	40	2608	hybrid	2.36364	1	1	7.24417e-08	0.974154	0.6523	0.0350394		adipose-tissue-1;acute myeloyd leukemia;T cells2;immune system cells	v
hsa-mir-17	13	92002859	92002942	+	92002372	92002391	19	487	intronic	1.36364	0.625971	0.625476	0.374524	0.260262	0.182303	0.0450811	REST;NHLH1;Zfp423;Zfx;PLAG1;ESR1;SP1;TFAP2A;NF-kappaB;INSM1	blood/lung	v
hsa-mir-17	13	92002859	92002942	+	91999613	91999634	21	3246	hybrid	2.72727	0.999974	0.999995	4.80304e-06	0.978315	0.392193	0.0361949		HepG2;monocytic-cells;liver-tumor;adipose-tissue-1;bone_marrow/liver;lung/liver;embryo-2;leukemia cell line;T cells2;immune system cells	v
hsa-mir-181a-1	1	198828173	198828282	-	198875591	198875611	20	47418	intronic	0.939394	0.798544	0.705562	0.294438	0.218061	0.0318068	0.555667	TFAP2A;Zfx;NHLH1;Egr1;Myb;ESR1;Zfp423;Tcfcp2l1;Mafb;SP1	brain;brain	m|v
hsa-mir-181a-1	1	198828173	198828282	-	198875285	198875305	20	47112	intronic	0.939394	0.87019	0.80208	0.19792	0.256568	0.0305403	0.597665	TFAP2A;Zfx;CTCF;INSM1;NHLH1;ESR1;Tcfcp2l1;Egr1;Mafb;Zfp423	brain	m|v
hsa-mir-181a-1	1	198828173	198828282	-	198856753	198856772	19	28580	intronic	0.363636	0.967353	0.919011	0.0809894	0.0865651	0.0390827	0.693403	ZNF354C;Zfx;RREB1;RUNX1;INSM1;ESR1;CTCF;Tcfcp2l1;SP1;Ar	brain	m|v
hsa-mir-181a-1	1	198828173	198828282	-	198872968	198872986	18	44795	intronic	0.666667	0.85526	0.731534	0.268466	0.195125	0.473601	0.00797379	ZEB1;ZNF354C;T;ESR1;Esrrb;HNF4A;MIZF;Pax5;GABPA;Arnt	leukemia cell line;acute myeloyd leukemia;immune system cells	m|v
hsa-mir-181a-1	1	198828173	198828282	-	198830589	198830609	20	2416	intronic	1.21212	0.792066	0.759529	0.240471	0.100337	0.307771	0.0368492	ZEB1;REST;NHLH1;NFKB1;NF-kappaB;Klf4;RELA;Myb;ESR1;PLAG1	cerebrum	m|v
hsa-mir-181a-2	9	127454721	127454830	+	127420701	127420737	36	34020	host gene	7.24242	1	1	4.38403e-10	0.347055	0.812042	0.635057	Pax5;Spz1;Egr1;NFKB1;TFAP2A;EWSR1-FLI1;Zfx;MZF1_1-4;Esrrb;Nkx3-2	cerebrum;large intestine-tumor;monocytic-cells;liver-tumor;T cells;blood/lung;adrenal gland/colon;brain;embryo1;brain;bone_marrow/liver;lung/liver;heart/muscle;colon/spleen;leukemia cell line;acute myeloyd leukemia;T cells2;immune system cells	m|v
hsa-mir-181a-2	9	127454721	127454830	+	127421215	127421234	19	33506	intronic	0.363636	1	1	4.87702e-10	0.465055	0.899043	0.381766	Nkx3-2;NFKB1;ESR2;EBF1;Zfx;ESR1;Esrrb;NFE2L2;Mafb;PPARG	brain	m|v
hsa-mir-181a-2	9	127454721	127454830	+	127446927	127446947	20	7794	intronic	0.939394	0.786556	0.690187	0.309813	0.0886699	0.409838	0.00273505	Klf4;SP1;SRF;Egr1;Zfx;PPARG;PLAG1;ESR1;RREB1;ELK4	brain	m|v
hsa-mir-181a-2	9	127454721	127454830	+	127421672	127421691	19	33049	intronic	0.0909091	0.999083	0.997747	0.00225302	0.349375	0.759567	0.0310684	PPARG;Esrrb;EBF1;ESR2;MIZF;ESR1;Zfx;USF1;Mafb;ZNF354C	leukemia cell line	m|v
hsa-mir-181b-1	1	198828002	198828111	-	198875285	198875305	20	47283	intronic	0.939394	0.87019	0.80208	0.19792	0.256568	0.0305403	0.597665	TFAP2A;Zfx;CTCF;INSM1;NHLH1;ESR1;Tcfcp2l1;Egr1;Mafb;Zfp423	brain	v
hsa-mir-181b-1	1	198828002	198828111	-	198875591	198875611	20	47589	intronic	0.939394	0.798544	0.705562	0.294438	0.218061	0.0318068	0.555667	TFAP2A;Zfx;NHLH1;Egr1;Myb;ESR1;Zfp423;Tcfcp2l1;Mafb;SP1	brain;brain	v
hsa-mir-181b-1	1	198828002	198828111	-	198856753	198856772	19	28751	intronic	0.363636	0.967353	0.919011	0.0809894	0.0865651	0.0390827	0.693403	ZNF354C;Zfx;RREB1;RUNX1;INSM1;ESR1;CTCF;Tcfcp2l1;SP1;Ar	brain	v
hsa-mir-181b-1	1	198828002	198828111	-	198872968	198872986	18	44966	intronic	0.666667	0.85526	0.731534	0.268466	0.195125	0.473601	0.00797379	ZEB1;ZNF354C;T;ESR1;Esrrb;HNF4A;MIZF;Pax5;GABPA;Arnt	leukemia cell line;acute myeloyd leukemia;immune system cells	v
hsa-mir-181b-1	1	198828002	198828111	-	198830589	198830609	20	2587	intronic	1.21212	0.792066	0.759529	0.240471	0.100337	0.307771	0.0368492	ZEB1;REST;NHLH1;NFKB1;NF-kappaB;Klf4;RELA;Myb;ESR1;PLAG1	cerebrum	v
hsa-mir-181b-2	9	127455989	127456077	+	127421672	127421691	19	34317	intronic	0.0909091	0.999083	0.997747	0.00225302	0.349375	0.759567	0.0310684	PPARG;Esrrb;EBF1;ESR2;MIZF;ESR1;Zfx;USF1;Mafb;ZNF354C	leukemia cell line	v
hsa-mir-181b-2	9	127455989	127456077	+	127420701	127420737	36	35288	host gene	7.24242	1	1	4.38403e-10	0.347055	0.812042	0.635057	Pax5;Spz1;Egr1;NFKB1;TFAP2A;EWSR1-FLI1;Zfx;MZF1_1-4;Esrrb;Nkx3-2	cerebrum;large intestine-tumor;monocytic-cells;liver-tumor;T cells;blood/lung;adrenal gland/colon;brain;embryo1;brain;bone_marrow/liver;lung/liver;heart/muscle;colon/spleen;leukemia cell line;acute myeloyd leukemia;T cells2;immune system cells	v
hsa-mir-181b-2	9	127455989	127456077	+	127421215	127421234	19	34774	intronic	0.363636	1	1	4.87702e-10	0.465055	0.899043	0.381766	Nkx3-2;NFKB1;ESR2;EBF1;Zfx;ESR1;Esrrb;NFE2L2;Mafb;PPARG	brain	v
hsa-mir-181b-2	9	127455989	127456077	+	127446927	127446947	20	9062	intronic	0.939394	0.786556	0.690187	0.309813	0.0886699	0.409838	0.00273505	Klf4;SP1;SRF;Egr1;Zfx;PPARG;PLAG1;ESR1;RREB1;ELK4	brain	v
hsa-mir-181b-2	9	127455989	127456077	+	127455212	127455232	20	777	intronic	0.787879	0.863631	0.765685	0.234315	0.16903	0.166019	0.107626	Nkx3-2;Klf4;Zfx;NF-kappaB;Myc;Pax5;NR4A2;Mycn;SP1;Egr1	heart/muscle	v
hsa-mir-181c	19	13985513	13985622	+	13977284	13977304	20	8229	intergenic	0.939394	0.99845	0.997438	0.0025621	0.496173	0.0754403	0.18795	SPI1;ELF5;CEBPA;NR3C1;ETS1;Myb;MIZF;CTCF;STAT1;Gfi	brain	m
hsa-mir-181c	19	13985513	13985622	+	13960944	13960964	20	24569	intergenic	1.21212	0.98622	0.983428	0.0165723	0.680547	0.119499	0.000749667	NR3C1;SOX10;ELK1;ELF5;SPIB;INSM1;Myf;Sox17;TBP;GATA3	cerebrum	m
hsa-mir-181c	19	13985513	13985622	+	13943608	13943628	20	41905	intergenic	0.121212	0.974746	0.938701	0.0612989	0.48345	0.0864254	0.0055002	GABPA;SPIB;ELK1;Stat3;ELK4;NFYA;E2F1;TP53;Sox17;ETS1	T cells2	m
hsa-mir-181c	19	13985513	13985622	+	13984098	13984116	18	1415	intergenic	1.12121	0.995532	0.994004	0.00599627	0.574127	0.0209554	0.00353615	AP1;CREB1;FOXA1;ARID3A;CEBPA;NFYA;PBX1;Gfi;Foxa2;GATA3	liver-tumor	m
hsa-mir-181c	19	13985513	13985622	+	13951470	13951487	17	34043	intergenic	0.969697	0.963712	0.943187	0.0568132	0.338752	0.137496	0.559285	Nkx3-2;Sox17;MAX;SOX10;FOXF2;HOXA5;Myb;ELK4;YY1;FOXI1	large intestine-tumor;embryo1;immune system cells	m
hsa-mir-181c	19	13985513	13985622	+	13976726	13976745	19	8787	intergenic	2.09091	0.999842	0.999936	6.36668e-05	0.8137	0.225701	0.17088	Nkx3-2;En1;AP1;CEBPA;HLF;NFIL3;Nkx2-5;SPI1;T;Foxd3	monocytic-cells;adipose-tissue-1;brain;brain;leukemia cell line;acute myeloyd leukemia;immune system cells	m
hsa-mir-181c	19	13985513	13985622	+	13979566	13979585	19	5947	intergenic	0.939394	0.990378	0.984183	0.0158166	0.272	0.0840748	0.667659	EWSR1-FLI1;STAT1;NFIC;Stat3;Myb;TP53;ETS1;NFATC2;EBF1;NFYA	brain	m
hsa-mir-181c	19	13985513	13985622	+	13958709	13958729	20	26804	intergenic	0.969697	0.997385	0.995824	0.00417607	0.464851	0.2184	0.00192823	ZEB1;REST;HLF;ARID3A;Pdx1;MIZF;CEBPA;Nobox;TP53;PBX1	large intestine-tumor;immune system cells	m
hsa-mir-181c	19	13985513	13985622	+	13944035	13944054	19	41478	intergenic	0.030303	0.967101	0.927301	0.0726989	0.55899	0.0742677	0.000316604	FOXF2;Nkx2-5;Foxa2;FOXC1;FOXD1;TBP;NFYA;HOXA5;FOXI1;NKX3-1	acute myeloyd leukemia	m
hsa-mir-181c	19	13985513	13985622	+	13942022	13942042	20	43491	intergenic	0.939394	0.641831	0.519995	0.480005	0.398383	0.408945	0.000378579	FOXD1;FOXO3;FOXF2;NFE2L2;NR3C1;SOX10;AP1;FOXI1;Foxq1;Sox2	brain	m
hsa-mir-181c	19	13985513	13985622	+	13961408	13961426	18	24105	intergenic	1.21212	0.991683	0.989987	0.0100132	0.706981	0.10287	0.0613513	IRF2;REL;Pax4;MEF2A;Evi1;En1;SPI1;NFIL3;RORA_1;PBX1	cerebrum	m
hsa-mir-181c	19	13985513	13985622	+	13958219	13958242	23	27294	intergenic	2.42424	0.466497	0.765087	0.234913	0.437929	0.359835	0.00208133	Nkx3-2;PBX1;GATA3;Hltf;Pou5f1;Pax6;IRF2;Gata1;Nr2e3;IRF1	brain;acute myeloyd leukemia;T cells2;immune system cells	m
hsa-mir-181c	19	13985513	13985622	+	13944704	13944723	19	40809	intergenic	0.0606061	0.947006	0.882065	0.117935	0.565007	0.0448937	0.000225539	Sox2;SRY;Foxd3;FOXA1;FOXF2;Myb;Sox5;FOXL1;Lhx3;Pdx1	acute myeloyd leukemia;immune system cells	m
hsa-mir-181c	19	13985513	13985622	+	13963987	13964006	19	21526	intergenic	0.030303	0.906928	0.808728	0.191272	0.295988	0.163669	0.438908	ELK1;SPIB;GABPA;RUNX1;E2F1;ETS1;MZF1_5-13;NR2F1;SPI1;HNF4A	acute myeloyd leukemia	m
hsa-mir-181d	19	13985689	13985825	+	13958709	13958729	20	26980	intergenic	0.969697	0.997385	0.995824	0.00417607	0.464851	0.2184	0.00192823	ZEB1;REST;HLF;ARID3A;Pdx1;MIZF;CEBPA;Nobox;TP53;PBX1	large intestine-tumor;immune system cells	m
hsa-mir-181d	19	13985689	13985825	+	13961408	13961426	18	24281	intergenic	1.21212	0.991683	0.989987	0.0100132	0.706981	0.10287	0.0613513	IRF2;REL;Pax4;MEF2A;Evi1;En1;SPI1;NFIL3;RORA_1;PBX1	cerebrum	m
hsa-mir-181d	19	13985689	13985825	+	13960944	13960964	20	24745	intergenic	1.21212	0.98622	0.983428	0.0165723	0.680547	0.119499	0.000749667	NR3C1;SOX10;ELK1;ELF5;SPIB;INSM1;Myf;Sox17;TBP;GATA3	cerebrum	m
hsa-mir-181d	19	13985689	13985825	+	13951470	13951487	17	34219	intergenic	0.969697	0.963712	0.943187	0.0568132	0.338752	0.137496	0.559285	Nkx3-2;Sox17;MAX;SOX10;FOXF2;HOXA5;Myb;ELK4;YY1;FOXI1	large intestine-tumor;embryo1;immune system cells	m
hsa-mir-181d	19	13985689	13985825	+	13979566	13979585	19	6123	intergenic	0.939394	0.990378	0.984183	0.0158166	0.272	0.0840748	0.667659	EWSR1-FLI1;STAT1;NFIC;Stat3;Myb;TP53;ETS1;NFATC2;EBF1;NFYA	brain	m
hsa-mir-181d	19	13985689	13985825	+	13977284	13977304	20	8405	intergenic	0.939394	0.99845	0.997438	0.0025621	0.496173	0.0754403	0.18795	SPI1;ELF5;CEBPA;NR3C1;ETS1;Myb;MIZF;CTCF;STAT1;Gfi	brain	m
hsa-mir-181d	19	13985689	13985825	+	13944035	13944054	19	41654	intergenic	0.030303	0.967101	0.927301	0.0726989	0.55899	0.0742677	0.000316604	FOXF2;Nkx2-5;Foxa2;FOXC1;FOXD1;TBP;NFYA;HOXA5;FOXI1;NKX3-1	acute myeloyd leukemia	m
hsa-mir-181d	19	13985689	13985825	+	13943608	13943628	20	42081	intergenic	0.121212	0.974746	0.938701	0.0612989	0.48345	0.0864254	0.0055002	GABPA;SPIB;ELK1;Stat3;ELK4;NFYA;E2F1;TP53;Sox17;ETS1	T cells2	m
hsa-mir-181d	19	13985689	13985825	+	13942022	13942042	20	43667	intergenic	0.939394	0.641831	0.519995	0.480005	0.398383	0.408945	0.000378579	FOXD1;FOXO3;FOXF2;NFE2L2;NR3C1;SOX10;AP1;FOXI1;Foxq1;Sox2	brain	m
hsa-mir-181d	19	13985689	13985825	+	13958219	13958242	23	27470	intergenic	2.42424	0.466497	0.765087	0.234913	0.437929	0.359835	0.00208133	Nkx3-2;PBX1;GATA3;Hltf;Pou5f1;Pax6;IRF2;Gata1;Nr2e3;IRF1	brain;acute myeloyd leukemia;T cells2;immune system cells	m
hsa-mir-181d	19	13985689	13985825	+	13976726	13976745	19	8963	intergenic	2.09091	0.999842	0.999936	6.36668e-05	0.8137	0.225701	0.17088	Nkx3-2;En1;AP1;CEBPA;HLF;NFIL3;Nkx2-5;SPI1;T;Foxd3	monocytic-cells;adipose-tissue-1;brain;brain;leukemia cell line;acute myeloyd leukemia;immune system cells	m
hsa-mir-181d	19	13985689	13985825	+	13984098	13984116	18	1591	intergenic	1.12121	0.995532	0.994004	0.00599627	0.574127	0.0209554	0.00353615	AP1;CREB1;FOXA1;ARID3A;CEBPA;NFYA;PBX1;Gfi;Foxa2;GATA3	liver-tumor	m
hsa-mir-181d	19	13985689	13985825	+	13944704	13944723	19	40985	intergenic	0.0606061	0.947006	0.882065	0.117935	0.565007	0.0448937	0.000225539	Sox2;SRY;Foxd3;FOXA1;FOXF2;Myb;Sox5;FOXL1;Lhx3;Pdx1	acute myeloyd leukemia;immune system cells	m
hsa-mir-181d	19	13985689	13985825	+	13963987	13964006	19	21702	intergenic	0.030303	0.906928	0.808728	0.191272	0.295988	0.163669	0.438908	ELK1;SPIB;GABPA;RUNX1;E2F1;ETS1;MZF1_5-13;NR2F1;SPI1;HNF4A	acute myeloyd leukemia	m
hsa-mir-182	7	129410223	129410332	-	129417086	129417104	18	6863	intergenic	3.90909	0.0634889	0.569001	0.430999	0.397221	0.0634916	0.0528604	STAT1;TP53;Pax2;HNF1B;GATA3;Gata1;FOXC1;Nkx2-5;SRF;NKX3-1	pancreas-tumor	m
hsa-mir-182	7	129410223	129410332	-	129425991	129426009	18	15768	intergenic	2.84848	0.937909	0.989344	0.0106559	0.532774	0.00778749	0.00374718	AP1;Nkx3-2;Hltf;FOXC1;SRF;FOXL1;NKX3-1;NFIC;NFYA;Sox17	liver-tumor	m
hsa-mir-182	7	129410223	129410332	-	129419584	129419605	21	9361	intergenic	0.363636	0.999807	0.999497	0.000502818	0.818329	0.317134	4.63028e-05	GATA2;FOXL1;En1;Pou5f1;Hltf;PBX1;GATA3;Nobox;Foxd3;RORA_1	leukemia cell line;acute myeloyd leukemia	m
hsa-mir-182	7	129410223	129410332	-	129424914	129424932	18	14691	intergenic	1.39394	0.961865	0.963142	0.0368579	0.623397	0.0370889	0.00054373	CREB1;Ar;ARID3A;Evi1;STAT1;Myf;TBP;YY1;FOXC1;SOX9	monocytic-cells	m
hsa-mir-182	7	129410223	129410332	-	129425608	129425628	20	15385	intergenic	2.15152	0.95127	0.981178	0.0188217	0.628513	0.0216594	0.00388563	YY1;ZEB1;Pax2;GATA3;Hltf;Sox17;FOXC1;CREB1;EWSR1-FLI1;AP1	small intestine-tumor	m
hsa-mir-182	7	129410223	129410332	-	129418682	129418700	18	8459	intergenic	0.121212	0.98182	0.955409	0.0445907	0.793618	0.0357595	0.000329433	SOX10;NKX3-1;RUNX1;SRY;NFIC;PBX1;FEV;SPI1;ARID3A;FOXL1	acute myeloyd leukemia	m
hsa-mir-182	7	129410223	129410332	-	129455513	129455533	20	45290	intergenic	2.57576	0.250363	0.598611	0.401389	0.228069	0.305085	0.00620095	E2F1;MIZF;MZF1_1-4;GABPA;NFIC;RELA;ELK1;MZF1_5-13;ELK4;SPIB	lung/liver	m
hsa-mir-182	7	129410223	129410332	-	129410415	129410434	19	192	intergenic	1.27273	0.898493	0.887634	0.112366	0.212204	0.146846	0.00124214	FOXC1;NFYA;Nkx2-5;Gfi;Evi1;Foxd3;Myc;NFATC2;HOXA5;PBX1	cerebrum;leukemia cell line;acute myeloyd leukemia;T cells2;immune system cells	m
hsa-mir-182	7	129410223	129410332	-	129418925	129418944	19	8702	intergenic	0.363636	0.986593	0.965731	0.0342694	0.79499	0.0579134	0.000137651	EWSR1-FLI1;NKX3-1;PBX1;Evi1;SRY;Sox5;SOX10;FOXL1;Lhx3;FEV	leukemia cell line	m
hsa-mir-182	7	129410223	129410332	-	129455938	129455957	19	45715	intergenic	3.12121	0.58625	0.922336	0.0776636	0.225221	0.239866	0.202789	E2F1;MZF1_1-4;TP53;GABPA;SRF;NFYA;ELK1;Pax5;ELK4;Egr1	brain	m
hsa-mir-182	7	129410223	129410332	-	129420657	129420675	18	10434	intergenic	1.42424	0.999819	0.999832	0.000168362	0.626579	0.33122	0.000527233	Nkx3-2;FOXC1;Nobox;NFIL3;Foxa2;Pax2;YY1;Sox5;Foxq1;FOXF2	blood/lung;acute myeloyd leukemia	m
hsa-mir-182	7	129410223	129410332	-	129422978	129422998	20	12755	intergenic	1.48485	0.999363	0.999451	0.000549014	0.657769	0.0235159	0.325775	Nkx2-5;HOXA5;GATA3;Gata1;Prrx2;Nr2e3;Foxd3;BRCA1;Myf;SRF	T cells	m
hsa-mir-182	7	129410223	129410332	-	129421971	129421991	20	11748	intergenic	0.151515	0.999889	0.999714	0.000285923	0.758164	0.328856	0.0534694	Gfi;Foxa2;SPIB;En1;SRY;PBX1;FOXD1;YY1;AP1;Foxd3	immune system cells	m
hsa-mir-182	7	129410223	129410332	-	129420041	129420061	20	9818	intergenic	4.84848	0.999963	0.999999	7.68683e-07	0.779122	0.418998	5.71376e-05	Pou5f1;NFIL3;FOXL1;En1;Foxd3;Nkx2-5;Hltf;Nobox;Prrx2;Pdx1	adrenal gland/colon;brain/testis/thymus;breast;acute myeloyd leukemia;immune system cells	m
hsa-mir-182	7	129410223	129410332	-	129425319	129425338	19	15096	intergenic	0.909091	0.961303	0.935613	0.0643872	0.648787	0.0376063	0.000416312	ZEB1;ARID3A;FOXC1;CREB1;EWSR1-FLI1;TBP;HLF;Stat3;SOX9;CTCF	acute myeloyd leukemia;T cells2	m
hsa-mir-182	7	129410223	129410332	-	129421003	129421021	18	10780	intergenic	3.21212	0.998784	0.999869	0.000131297	0.540643	0.22192	0.000574729	FOXC1;Foxa2;Pax2;FOXA1;NFIL3;RELA;REL;Foxq1;Nobox;NKX3-1	cerebrum	m
hsa-mir-182	7	129410223	129410332	-	129437656	129437675	19	27433	intergenic	0.151515	0.959569	0.902371	0.0976288	0.474291	0.0471339	0.00914355	Pax5;MAX;EWSR1-FLI1;STAT1;Ar;REST;Pax2;E2F1;CREB1;ZNF354C	immune system cells	m
hsa-mir-182	7	129410223	129410332	-	129419127	129419147	20	8904	intergenic	0.363636	0.996343	0.990507	0.00949286	0.810995	0.137827	0.000142033	Hltf;EWSR1-FLI1;PBX1;HNF1B;Lhx3;Evi1;SRY;GATA3;FOXL1;SOX10	leukemia cell line	m
hsa-mir-182	7	129410223	129410332	-	129418083	129418102	19	7860	intergenic	0.909091	0.978738	0.964192	0.0358081	0.510952	0.0129685	0.00329821	Nr2e3;YY1;NFATC2;Pax2;NFIC;AP1;IRF2;Pou5f1;Prrx2;Myf	T cells2	m
hsa-mir-182	7	129410223	129410332	-	129419328	129419347	19	9105	intergenic	2.18182	0.999105	0.999677	0.000323119	0.810659	0.223457	0.000160649	Pou5f1;NFIL3;PBX1;GATA3;Lhx3;HNF1B;Hltf;FOXL1;FEV;FOXF2	heart/muscle;immune system cells	m
hsa-mir-1825	20	30825598	30825650	+	30778228	30778247	19	47370	hybrid	0.606061	0.95625	0.905569	0.0944309	0.766807	0.0579449	0.000498264		brain/testis/thymus;immune system cells	p
hsa-mir-1825	20	30825598	30825650	+	30795671	30795756	85	29927	host gene	31.6364	0.999965	1	1.20158e-11	0.801898	0.47587	2.48837e-05	Nr2e3;TBP;FOXO3;FOXF2;Prrx2;FOXL1;SPI1;Nkx2-5;MEF2A;En1	cerebrum;ureter-bladder;kidney-tumor;small intestine-tumor;large intestine-tumor;HepG2;monocytic-cells;liver-tumor;adipose-tissue-1;adipose-tissue-2;pancreas-tumor;T cells;blood/lung;adrenal gland/colon;brain;brain/testis/thymus;embryo1;brain;bone_marrow/liver;lung/liver;heart/muscle;brain lobes;colon/spleen;embryo-2;mammary gland;leukemia cell line;acute myeloyd leukemia;T cells2;immune system c…	p
hsa-mir-1825	20	30825598	30825650	+	30778022	30778043	21	47576	hybrid	0.969697	0.986656	0.978824	0.0211762	0.740405	0.130012	5.73985e-05		adrenal gland/colon;colon/spleen;acute myeloyd leukemia	p
hsa-mir-1825	20	30825598	30825650	+	30777590	30777610	20	48008	hybrid	0.030303	0.999876	0.999714	0.000285693	0.645933	0.403463	0.00348983		acute myeloyd leukemia	p
hsa-mir-1825	20	30825598	30825650	+	30780843	30780863	20	44755	hybrid	0.0909091	0.997553	0.993999	0.00600082	0.201291	0.621327	0.140475		leukemia cell line	p
hsa-mir-1825	20	30825598	30825650	+	30816326	30816346	20	9272	intronic	0.0909091	0.770741	0.577341	0.422659	0.31651	0.346551	0.0877482	Nkx3-2;Nobox;Pax4;RREB1;NFE2L2;Sox5;Pax2;Pax6;SOX9;Sox2	leukemia cell line	p
hsa-mir-1825	20	30825598	30825650	+	30793838	30793857	19	31760	hybrid	0.121212	0.995556	0.988873	0.0111272	0.182615	0.662142	0.036104		T cells2	p
hsa-mir-1825	20	30825598	30825650	+	30795107	30795126	19	30491	hybrid	0.969697	0.999794	0.99967	0.000330073	0.651784	0.369673	0.00201895		large intestine-tumor;embryo-2;immune system cells	p
hsa-mir-1825	20	30825598	30825650	+	30795452	30795471	19	30146	hybrid	0.606061	0.999989	0.999974	2.60041e-05	0.785856	0.541205	0.000230169		brain/testis/thymus	p
hsa-mir-1827	12	100583662	100583727	+	100535872	100535892	20	47790	hybrid	0.939394	0.996561	0.994324	0.00567581	0.832883	0.209755	0.000895539		embryo-2	p
hsa-mir-1827	12	100583662	100583727	+	100536276	100536296	20	47386	hybrid	0.30303	0.997904	0.994479	0.00552088	0.844507	0.23956	5.16292e-06		bone_marrow/liver;acute myeloyd leukemia;immune system cells	p
hsa-mir-1827	12	100583662	100583727	+	100536787	100536807	20	46875	host gene	0.121212	0.997173	0.992906	0.00709389	0.759014	0.220378	0.00191378	STAT1;MZF1_1-4;Stat3;GATA3;TP53;Nkx3-2;NFATC2;ETS1;PPARG;FOXO3	T cells2	p
hsa-mir-183	7	129414745	129414854	-	129422978	129422998	20	8233	intergenic	1.48485	0.999363	0.999451	0.000549014	0.657769	0.0235159	0.325775	Nkx2-5;HOXA5;GATA3;Gata1;Prrx2;Nr2e3;Foxd3;BRCA1;Myf;SRF	T cells	m
hsa-mir-183	7	129414745	129414854	-	129425319	129425338	19	10574	intergenic	0.909091	0.961303	0.935613	0.0643872	0.648787	0.0376063	0.000416312	ZEB1;ARID3A;FOXC1;CREB1;EWSR1-FLI1;TBP;HLF;Stat3;SOX9;CTCF	acute myeloyd leukemia;T cells2	m
hsa-mir-183	7	129414745	129414854	-	129425991	129426009	18	11246	intergenic	2.84848	0.937909	0.989344	0.0106559	0.532774	0.00778749	0.00374718	AP1;Nkx3-2;Hltf;FOXC1;SRF;FOXL1;NKX3-1;NFIC;NFYA;Sox17	liver-tumor	m
hsa-mir-183	7	129414745	129414854	-	129437656	129437675	19	22911	intergenic	0.151515	0.959569	0.902371	0.0976288	0.474291	0.0471339	0.00914355	Pax5;MAX;EWSR1-FLI1;STAT1;Ar;REST;Pax2;E2F1;CREB1;ZNF354C	immune system cells	m
hsa-mir-183	7	129414745	129414854	-	129419328	129419347	19	4583	intergenic	2.18182	0.999105	0.999677	0.000323119	0.810659	0.223457	0.000160649	Pou5f1;NFIL3;PBX1;GATA3;Lhx3;HNF1B;Hltf;FOXL1;FEV;FOXF2	heart/muscle;immune system cells	m
hsa-mir-183	7	129414745	129414854	-	129417086	129417104	18	2341	intergenic	3.90909	0.0634889	0.569001	0.430999	0.397221	0.0634916	0.0528604	STAT1;TP53;Pax2;HNF1B;GATA3;Gata1;FOXC1;Nkx2-5;SRF;NKX3-1	pancreas-tumor	m
hsa-mir-183	7	129414745	129414854	-	129418083	129418102	19	3338	intergenic	0.909091	0.978738	0.964192	0.0358081	0.510952	0.0129685	0.00329821	Nr2e3;YY1;NFATC2;Pax2;NFIC;AP1;IRF2;Pou5f1;Prrx2;Myf	T cells2	m
hsa-mir-183	7	129414745	129414854	-	129420041	129420061	20	5296	intergenic	4.84848	0.999963	0.999999	7.68683e-07	0.779122	0.418998	5.71376e-05	Pou5f1;NFIL3;FOXL1;En1;Foxd3;Nkx2-5;Hltf;Nobox;Prrx2;Pdx1	adrenal gland/colon;brain/testis/thymus;breast;acute myeloyd leukemia;immune system cells	m
hsa-mir-183	7	129414745	129414854	-	129421003	129421021	18	6258	intergenic	3.21212	0.998784	0.999869	0.000131297	0.540643	0.22192	0.000574729	FOXC1;Foxa2;Pax2;FOXA1;NFIL3;RELA;REL;Foxq1;Nobox;NKX3-1	cerebrum	m
hsa-mir-183	7	129414745	129414854	-	129455513	129455533	20	40768	intergenic	2.57576	0.250363	0.598611	0.401389	0.228069	0.305085	0.00620095	E2F1;MIZF;MZF1_1-4;GABPA;NFIC;RELA;ELK1;MZF1_5-13;ELK4;SPIB	lung/liver	m
hsa-mir-183	7	129414745	129414854	-	129419127	129419147	20	4382	intergenic	0.363636	0.996343	0.990507	0.00949286	0.810995	0.137827	0.000142033	Hltf;EWSR1-FLI1;PBX1;HNF1B;Lhx3;Evi1;SRY;GATA3;FOXL1;SOX10	leukemia cell line	m
hsa-mir-183	7	129414745	129414854	-	129455938	129455957	19	41193	intergenic	3.12121	0.58625	0.922336	0.0776636	0.225221	0.239866	0.202789	E2F1;MZF1_1-4;TP53;GABPA;SRF;NFYA;ELK1;Pax5;ELK4;Egr1	brain	m
hsa-mir-183	7	129414745	129414854	-	129425608	129425628	20	10863	intergenic	2.15152	0.95127	0.981178	0.0188217	0.628513	0.0216594	0.00388563	YY1;ZEB1;Pax2;GATA3;Hltf;Sox17;FOXC1;CREB1;EWSR1-FLI1;AP1	small intestine-tumor	m
hsa-mir-183	7	129414745	129414854	-	129418925	129418944	19	4180	intergenic	0.363636	0.986593	0.965731	0.0342694	0.79499	0.0579134	0.000137651	EWSR1-FLI1;NKX3-1;PBX1;Evi1;SRY;Sox5;SOX10;FOXL1;Lhx3;FEV	leukemia cell line	m
hsa-mir-183	7	129414745	129414854	-	129418682	129418700	18	3937	intergenic	0.121212	0.98182	0.955409	0.0445907	0.793618	0.0357595	0.000329433	SOX10;NKX3-1;RUNX1;SRY;NFIC;PBX1;FEV;SPI1;ARID3A;FOXL1	acute myeloyd leukemia	m
hsa-mir-183	7	129414745	129414854	-	129424914	129424932	18	10169	intergenic	1.39394	0.961865	0.963142	0.0368579	0.623397	0.0370889	0.00054373	CREB1;Ar;ARID3A;Evi1;STAT1;Myf;TBP;YY1;FOXC1;SOX9	monocytic-cells	m
hsa-mir-183	7	129414745	129414854	-	129419584	129419605	21	4839	intergenic	0.363636	0.999807	0.999497	0.000502818	0.818329	0.317134	4.63028e-05	GATA2;FOXL1;En1;Pou5f1;Hltf;PBX1;GATA3;Nobox;Foxd3;RORA_1	leukemia cell line;acute myeloyd leukemia	m
hsa-mir-183	7	129414745	129414854	-	129421971	129421991	20	7226	intergenic	0.151515	0.999889	0.999714	0.000285923	0.758164	0.328856	0.0534694	Gfi;Foxa2;SPIB;En1;SRY;PBX1;FOXD1;YY1;AP1;Foxd3	immune system cells	m
hsa-mir-183	7	129414745	129414854	-	129420657	129420675	18	5912	intergenic	1.42424	0.999819	0.999832	0.000168362	0.626579	0.33122	0.000527233	Nkx3-2;FOXC1;Nobox;NFIL3;Foxa2;Pax2;YY1;Sox5;Foxq1;FOXF2	blood/lung;acute myeloyd leukemia	m
hsa-mir-185	22	20020662	20020743	+	20003512	20003530	18	17150	hybrid	0.484848	0.965855	0.919517	0.0804834	0.752394	0.0572223	0.00168595		monocytic-cells;leukemia cell line;acute myeloyd leukemia;immune system cells	m
hsa-mir-185	22	20020662	20020743	+	20008589	20008713	124	12073	host gene	8.45455	0.988357	0.999985	1.54018e-05	0.727447	0.112671	0.00152632	Pax6;HLF;SOX10;Sox5;Hltf;NR4A2;Gfi;NFATC2;FOXI1;Foxd3	adipose-tissue-1;pancreas-tumor;brain;leukemia cell line;acute myeloyd leukemia;T cells2;immune system cells	m
hsa-mir-185	22	20020662	20020743	+	20003870	20003887	17	16792	hybrid	0.0606061	0.992339	0.981889	0.0181115	0.925785	0.146984	0.000712799		acute myeloyd leukemia	m
hsa-mir-185	22	20020662	20020743	+	20004544	20004564	20	16118	host gene	1.21212	0.995748	0.994876	0.00512403	0.875611	0.181248	0.000191775	Nkx3-2;RORA_2;FOXI1;Nobox;AP1;ARID3A;IRF2;Pax6;Foxq1;MEF2A	cerebrum;T cells;acute myeloyd leukemia	m
hsa-mir-185	22	20020662	20020743	+	19974544	19974565	21	46118	hybrid	0.0606061	0.996048	0.990608	0.00939188	0.625744	0.198965	0.00384666		immune system cells	m
hsa-mir-185	22	20020662	20020743	+	20003185	20003205	20	17477	hybrid	0.969697	0.935925	0.901293	0.0987069	0.458599	0.0189417	0.00146009		embryo1	m
hsa-mir-186	1	71533314	71533399	-	71578140	71578160	20	44826	hybrid	0.484848	0.939989	0.863508	0.136492	0.264657	0.332911	0.266952		T cells	m
hsa-mir-186	1	71533314	71533399	-	71546965	71546985	20	13651	host gene	0.606061	0.999714	0.999348	0.000651537	0.613496	0.224048	0.146574	NR2F1;NFYA;CREB1;Esrrb;Myb;ESR1;NFIC;RORA_1;RUNX1;znf143	brain/testis/thymus;immune system cells	m
hsa-mir-186	1	71533314	71533399	-	71534938	71534958	20	1624	host gene	0.0606061	0.999815	0.999558	0.00044206	0.39675	0.413402	0.406666	INSM1;NFYA;REL;Spz1;Myb;RREB1;ZNF354C;RUNX1;Tcfcp2l1;SP1	immune system cells	m
hsa-mir-186	1	71533314	71533399	-	71535347	71535366	19	2033	host gene	0.606061	0.999993	0.999984	1.57439e-05	0.472991	0.237272	0.266879	ESR1;Tcfcp2l1;Mafb;Spz1;RREB1;NHLH1;NFKB1;REL;RELA;Zfp423	lung/liver	m
hsa-mir-186	1	71533314	71533399	-	71536053	71536073	20	2739	intronic	0.333333	0.740917	0.520865	0.479135	0.345066	0.171396	0.207529	NFIC;ELK4;USF1;Tcfcp2l1;MAX;NHLH1;TEAD1;znf143;Klf4;RREB1	blood/lung	m
hsa-mir-186	1	71533314	71533399	-	71534204	71534223	19	890	intronic	0.30303	0.950373	0.878734	0.121266	0.21847	0.0764016	0.329089	MZF1_1-4;ZNF354C;INSM1;Myc;Mycn;EWSR1-FLI1;NF-kappaB;NFKB1;MZF1_5-13;NHLH1	bone_marrow/liver	m
hsa-mir-186	1	71533314	71533399	-	71546667	71546792	125	13353	host gene	20.8788	0.999778	1	1.23715e-09	0.653384	0.244181	0.138849	Myb;Esrrb;ESR1;NFYA;EWSR1-FLI1;RORA_1;NFIC;Nkx3-2;RUNX1;znf143	cerebrum;ureter-bladder;kidney-tumor;small intestine-tumor;HepG2;liver-tumor;adipose-tissue-2;pancreas-tumor;T cells;blood/lung;adrenal gland/colon;brain;embryo1;brain;bone_marrow/liver;lung/liver;heart/muscle;colon/spleen;embryo-2;breast;leukemia cell line;acute myeloyd leukemia;T cells2;immune system cells	m
hsa-mir-187	18	33484781	33484889	-	33530115	33530132	17	45334	intergenic	0.0606061	0.955441	0.899743	0.100257	0.659447	0.0448189	0.0156711	TEAD1;Evi1;T;NR4A2;NFIL3;HLF;Gfi;Stat3;znf143;GATA3	acute myeloyd leukemia	v
hsa-mir-187	18	33484781	33484889	-	33530459	33530478	19	45678	intergenic	0.939394	0.98734	0.979231	0.0207689	0.737539	0.0387441	0.102528	TP53;Stat3;T;FEV;SOX10;CREB1;FOXI1;RREB1;Foxa2;TEAD1	brain/testis/thymus	v
hsa-mir-188	X	49768109	49768194	+	49752878	49752899	21	15231	intronic	0.30303	0.863171	0.704756	0.295244	0.187607	0.0563346	0.549174	Nkx3-2;ZEB1;Myc;Tcfcp2l1;Mycn;USF1;Arnt;MAX;CTCF;RREB1	small intestine-tumor;leukemia cell line	m
hsa-mir-188	X	49768109	49768194	+	49722581	49722601	20	45528	intronic	1.09091	0.836858	0.786453	0.213547	0.113892	0.0276888	0.580312	Zfp423;NR2F1;Zfx;HNF4A;E2F1;Myc;ZEB1;MIZF;Myb;Mycn	T cells	m
hsa-mir-188	X	49768109	49768194	+	49748058	49748077	19	20051	intronic	1.90909	0.608324	0.754211	0.245789	0.151479	0.0285236	0.481157	Stat3;MIZF;Egr1;TFAP2A;NFKB1;Klf4;ELK4;SP1;znf143;CTCF	lung/liver	m
hsa-mir-188	X	49768109	49768194	+	49745496	49745515	19	22613	intronic	5.9697	0.197542	0.969034	0.0309657	0.124068	0.127051	0.212041	TFAP2A;CREB1;ESR2;RUNX1;INSM1;Zfx;BRCA1;HNF4A;RREB1;Esrrb	kidney	m
hsa-mir-188	X	49768109	49768194	+	49748405	49748425	20	19704	intronic	2.15152	0.654112	0.834712	0.165288	0.0965471	0.0319838	0.491567	REST;TP53;Klf4;ELK4;znf143;MZF1_1-4;EBF1;Stat3;Egr1;MIZF	large intestine-tumor	m
hsa-mir-18a	13	92003005	92003075	+	92000251	92000291	40	2754	hybrid	2.36364	1	1	7.24417e-08	0.974154	0.6523	0.0350394		adipose-tissue-1;acute myeloyd leukemia;T cells2;immune system cells	v
hsa-mir-18a	13	92003005	92003075	+	92000591	92000610	19	2414	intronic	2.12121	0.999998	0.999999	6.35836e-07	0.941402	0.559988	0.000231215	Nkx3-2;GATA2;CEBPA;FOXL1;Evi1;PBX1;GATA3;RORA_1;Gata1;RORA_2	small intestine-tumor;monocytic-cells;T cells2	v
hsa-mir-18a	13	92003005	92003075	+	92000744	92000763	19	2261	intronic	2.48485	0.999998	1	4.92766e-07	0.965323	0.544646	9.64864e-05	GATA2;Nkx3-2;CEBPA;FOXL1;Evi1;Gata1;En1;RORA_1;RORA_2;PBX1	monocytic-cells;adipose-tissue-1;adipose-tissue-2	v
hsa-mir-18a	13	92003005	92003075	+	91999144	91999163	19	3861	hybrid	0.787879	0.996783	0.993783	0.00621663	0.723471	0.126697	0.0213705		acute myeloyd leukemia;T cells2	v
hsa-mir-18a	13	92003005	92003075	+	91999940	91999963	23	3065	host gene	4.60606	0.999999	1	3.1011e-08	0.963683	0.567177	0.0350169	GATA2;CEBPA;T;NR4A2;NR2F1;ZEB1;Evi1;SOX9;Nkx2-5;HLF	T cells;adrenal gland/colon;bone_marrow/liver;lung/liver;leukemia cell line;acute myeloyd leukemia;T cells2;immune system cells	v
hsa-mir-18a	13	92003005	92003075	+	91999613	91999634	21	3392	hybrid	2.72727	0.999974	0.999995	4.80304e-06	0.978315	0.392193	0.0361949		HepG2;monocytic-cells;liver-tumor;adipose-tissue-1;bone_marrow/liver;lung/liver;embryo-2;leukemia cell line;T cells2;immune system cells	v
hsa-mir-18a	13	92003005	92003075	+	92002372	92002391	19	633	intronic	1.36364	0.625971	0.625476	0.374524	0.260262	0.182303	0.0450811	REST;NHLH1;Zfp423;Zfx;PLAG1;ESR1;SP1;TFAP2A;NF-kappaB;INSM1	blood/lung	v
hsa-mir-18a	13	92003005	92003075	+	92001062	92001081	19	1943	intronic	3	0.999998	1	3.12636e-07	0.984129	0.525689	0.00011427	Nkx3-2;GATA2;PBX1;RORA_2;HNF1B;T;ZEB1;Pax6;SRF;NFIC	kidney-tumor;colon/spleen;embryo-2;immune system cells	v
hsa-mir-18b	X	133304071	133304141	-	133306564	133306583	19	2493	intergenic	2.45455	0.999935	0.999983	1.68639e-05	0.815477	0.261961	0.107205	FOXD1;Pax2;SRY;Gfi;AP1;ESR2;Myf;Foxd3;NR4A2;Stat3	embryo1	v
hsa-mir-18b	X	133304071	133304141	-	133336311	133336330	19	32240	intergenic	2.30303	0.252509	0.520679	0.479321	0.177221	0.199209	0.142221	MZF1_1-4;PLAG1;Myf;MIZF;Spz1;TFAP2A;ESR1;HNF4A;PPARG;Mafb	lung/liver	v
hsa-mir-18b	X	133304071	133304141	-	133306078	133306098	20	2007	intergenic	0.121212	0.999954	0.999883	0.000116542	0.801775	0.267296	0.106871	GATA3;AP1;CREB1;ESR2;YY1;Gfi;FOXD1;FEV;Pax2;Sox17	acute myeloyd leukemia	v
hsa-mir-18b	X	133304071	133304141	-	133309041	133309060	19	4970	intergenic	2.36364	0.925638	0.977318	0.0226819	0.346709	0.456197	0.0125369	GABPA;MIZF;ZNF354C;Zfx;IRF2;Nkx3-2;ELK4;ZEB1;ELK1;NR2F1	embryo-2	v
hsa-mir-18b	X	133304071	133304141	-	133338834	133338854	20	34763	intergenic	2.90909	0.13741	0.51216	0.48784	0.176054	0.218962	0.0597405	MZF1_1-4;Egr1;Mafb;Pax5;ESR1;NFE2L2;REST;Klf4;SOX10;TEAD1	brain	v
hsa-mir-18b	X	133304071	133304141	-	133307833	133307852	19	3762	intergenic	1.36364	0.999982	0.999982	1.8453e-05	0.555358	0.427236	0.0226042	Nkx3-2;REST;CREB1;Zfx;T;MEF2A;FOXI1;Nr2e3;FEV;ESR1	blood/lung	v
hsa-mir-18b	X	133304071	133304141	-	133305674	133305693	19	1603	intergenic	0.121212	0.999415	0.998528	0.00147233	0.725221	0.180441	0.00414799	CTCF;CREB1;FEV;REL;Sox17;NFE2L2;EBF1;TP53;Zfx;PPARG	acute myeloyd leukemia	v
hsa-mir-1908	11	61582633	61582712	-	61584442	61584511	69	1809	host gene	5.60606	0.995589	0.999953	4.70962e-05	0.834019	0.182583	0.00652077	SOX10;TEAD1;STAT1;FOXA1;Gfi;FOXL1;Foxa2;HNF4A;NR3C1;HLF	cerebrum;large intestine-tumor;HepG2;pancreas-tumor;blood/lung;adrenal gland/colon;brain;bone_marrow/liver;heart/muscle;embryo-2;mammary gland;leukemia cell line;acute myeloyd leukemia;T cells2;immune system cells	m
hsa-mir-1908	11	61582633	61582712	-	61595359	61595416	57	12726	hybrid	1.15152	0.996233	0.99512	0.00488004	0.766766	0.201928	0.000115863		bone_marrow/liver;acute myeloyd leukemia;T cells2;immune system cells	m
hsa-mir-1908	11	61582633	61582712	-	61584289	61584378	89	1656	host gene	24.9394	0.995272	1	8.19162e-09	0.852958	0.182776	0.000773584	Sox2;SRY;RORA_2;SOX10;Foxd3;Nr2e3;STAT1;Pou5f1;AP1;FOXL1	kidney-tumor;small intestine-tumor;HepG2;monocytic-cells;adipose-tissue-1;adipose-tissue-2;pancreas-tumor;T cells;blood/lung;adrenal gland/colon;brain;embryo1;brain;bone_marrow/liver;lung/liver;heart/muscle;brain lobes;embryo-2;mammary gland;leukemia cell line;acute myeloyd leukemia;T cells2;immune system cells	m
hsa-mir-1908	11	61582633	61582712	-	61626465	61626485	20	43832	intronic	0.636364	0.974073	0.9441	0.0559002	0.461403	0.0824687	0.00916794	EWSR1-FLI1;RUNX1;GABPA;ZEB1;ETS1;T;ELK1;Klf4;USF1;Pax5	brain lobes;immune system cells	m
hsa-mir-1908	11	61582633	61582712	-	61583482	61583500	18	849	host gene	1.66667	0.928928	0.95012	0.0498796	0.627211	0.016633	0.00351695	Nkx2-5;Pou5f1;STAT1;HNF1A;HOXA5;NR3C1;HNF1B;ARID3A;MEF2A;Lhx3	small intestine-tumor	m
hsa-mir-1908	11	61582633	61582712	-	61584048	61584067	19	1415	host gene	1.90909	0.996166	0.998056	0.00194447	0.78975	0.194988	0.000773041	Nkx2-5;Nr2e3;STAT1;MEF2A;Pou5f1;FOXL1;Pax6;NR3C1;IRF1;FOXD1	brain	m
hsa-mir-1909	19	1816158	1816237	-	1851685	1851702	17	35527	hybrid	0.0606061	0.934669	0.856896	0.143104	0.58479	0.0271811	0.00431209		acute myeloyd leukemia	p
hsa-mir-1909	19	1816158	1816237	-	1838696	1838716	20	22538	intronic	0.363636	0.938841	0.854624	0.145376	0.506176	0.0223871	0.00740023	NFYA;EWSR1-FLI1;GATA3;Gata1;RORA_1;SOX9;Stat3;Sox17;RREB1;FOXO3	brain	p
hsa-mir-1909	19	1816158	1816237	-	1824512	1824532	20	8354	intronic	0.606061	0.971687	0.937724	0.0622765	0.517045	0.0436768	0.00477636	RUNX1;TEAD1;HNF4A;Ar;T;PPARG;znf143;Pou5f1;ELF5;EWSR1-FLI1	brain/testis/thymus;acute myeloyd leukemia	p
hsa-mir-1909	19	1816158	1816237	-	1852273	1852291	18	36115	hybrid	1.60606	0.995626	0.996757	0.00324279	0.484771	0.0764904	0.152913		cerebrum;monocytic-cells;adipose-tissue-1;adipose-tissue-2;T cells;brain;heart/muscle;brain lobes;leukemia cell line;acute myeloyd leukemia;T cells2;immune system cells	p
hsa-mir-1909	19	1816158	1816237	-	1848202	1848222	20	32044	host gene	0.969697	0.999621	0.999394	0.000606243	0.83173	0.33605	4.96206e-05	Pax4;GATA2;BRCA1;Gata1;ARID3A;Spz1;Evi1;Nkx2-5;TBP;NFE2L2	HepG2;monocytic-cells;colon/spleen;leukemia cell line;acute myeloyd leukemia;T cells2;immune system cells	p
hsa-mir-1909	19	1816158	1816237	-	1863412	1863703	291	47254	host gene	19.0909	0.975339	1	2.51459e-07	1.00185	0.0931863	4.46569e-06	Sox2;SPIB;FOXO3;SOX9;SRY;NR3C1;Foxa2;FOXL1;RORA_1;SOX10	ureter-bladder;liver-tumor;adrenal gland/colon;embryo1;brain lobes;leukemia cell line;acute myeloyd leukemia;T cells2;immune system cells	p
hsa-mir-1909	19	1816158	1816237	-	1863517	1863791	274	47359	host gene	24.2121	0.999981	1	4.03833e-11	0.985394	0.515634	5.21457e-07	SOX9;Sox2;IRF1;SPIB;FOXO3;SRY;FOXA1;SOX10;RORA_2;Foxa2	ureter-bladder;monocytic-cells;blood/lung;adrenal gland/colon;bone_marrow/liver;brain lobes;leukemia cell line;acute myeloyd leukemia;T cells2;immune system cells	p
hsa-mir-1909	19	1816158	1816237	-	1828724	1828744	20	12566	intronic	0.363636	0.999305	0.998187	0.00181266	0.515427	0.281179	0.00041918	Nkx3-2;Foxd3;Nr2e3;MEF2A;HNF1A;GATA3;Pax4;Lhx3;FOXL1;FOXI1	brain	p
hsa-mir-1909	19	1816158	1816237	-	1864404	1864473	69	48246	hybrid	1.48485	0.998246	0.998488	0.00151232	0.762854	0.249998	0.000290248		T cells;brain lobes;leukemia cell line;acute myeloyd leukemia;T cells2;immune system cells	p
hsa-mir-1909	19	1816158	1816237	-	1848403	1848526	123	32245	host gene	104.545	0.999834	1	1.18935e-14	0.836032	0.35824	0.0345646	SOX10;GATA2;Hltf;BRCA1;NFE2L2;Pax4;GATA3;Foxq1;FOXI1;ARID3A	cerebrum;HepG2;blood/lung;adrenal gland/colon;brain;brain/testis/thymus;bone_marrow/liver;brain lobes;colon/spleen;leukemia cell line;acute myeloyd leukemia;immune system cells	p
hsa-mir-1909	19	1816158	1816237	-	1857435	1857455	20	41277	hybrid	0.121212	0.987254	0.968484	0.031516	0.522153	0.131345	0.000139058		acute myeloyd leukemia	p
hsa-mir-1909	19	1816158	1816237	-	1824098	1824118	20	7940	intronic	0.0606061	0.98963	0.975575	0.0244254	0.469661	0.104915	0.000545926	Ar;NR3C1;TEAD1;Sox5;Pou5f1;ARID3A;Sox2;GATA2;SRY;HNF1A	acute myeloyd leukemia	p
hsa-mir-1909	19	1816158	1816237	-	1821959	1822081	122	5801	host gene	21.1515	0.999382	1	3.16328e-09	0.469406	0.256472	6.04384e-06	TBP;Nkx3-2;Prrx2;Nkx2-5;HOXA5;MEF2A;NFATC2;FOXL1;Nr2e3;Pax4	brain/testis/thymus	p
hsa-mir-1909	19	1816158	1816237	-	1864657	1864677	20	48499	hybrid	0.939394	0.991386	0.985832	0.0141684	0.675144	0.156029	0.000290543		embryo-2	p
hsa-mir-1909	19	1816158	1816237	-	1857017	1857037	20	40859	hybrid	0.969697	0.991936	0.987162	0.0128378	0.581205	0.15855	8.69473e-06		embryo1;acute myeloyd leukemia;T cells2	p
hsa-mir-1909	19	1816158	1816237	-	1821786	1821807	21	5628	intronic	0.0606061	0.999443	0.998671	0.00132883	0.472606	0.260961	2.35167e-05	SPIB;Nkx2-5;Prrx2;NFATC2;HOXA5;TBP;Nr2e3;HNF1B;Pdx1;Pax4	acute myeloyd leukemia	p
hsa-mir-1909	19	1816158	1816237	-	1862934	1862966	32	46776	hybrid	4.09091	0.99991	0.999996	3.83574e-06	0.912908	0.424603	0.0004007		kidney-tumor;large intestine-tumor;HepG2;monocytic-cells;liver-tumor;adipose-tissue-1;adipose-tissue-2;T cells;blood/lung;adrenal gland/colon;brain;brain/testis/thymus;brain;bone_marrow/liver;lung/liver;brain lobes;colon/spleen;breast;leukemia cell line;acute myeloyd leukemia;T cells2;immune system cells	p
hsa-mir-1909	19	1816158	1816237	-	1848632	1848752	120	32474	host gene	10.7273	0.999787	1	7.30503e-08	0.816934	0.343003	0.0354674	Hltf;Ar;RREB1;NFE2L2;GATA2;SOX10;IRF1;NFIC;CREB1;TEAD1	monocytic-cells;T cells;blood/lung;brain lobes;leukemia cell line;acute myeloyd leukemia;immune system cells	p
hsa-mir-1909	19	1816158	1816237	-	1829324	1829344	20	13166	intronic	0.0606061	0.922808	0.833431	0.166569	0.506872	0	0.00144191	Pax6;Pax4;Myb;HNF4A;Stat3;EWSR1-FLI1;SRF;ETS1;ELF5;NFATC2	acute myeloyd leukemia	p
hsa-mir-1909	19	1816158	1816237	-	1861768	1861787	19	45610	hybrid	0.363636	0.903935	0.782773	0.217227	0.482824	0.00803937	0.000484396		acute myeloyd leukemia;immune system cells	p
hsa-mir-1909	19	1816158	1816237	-	1864131	1864150	19	47973	hybrid	1.12121	0.999611	0.999477	0.000523012	0.815803	0.338787	5.27715e-05		adipose-tissue-1;embryo1	p
hsa-mir-1909	19	1816158	1816237	-	1862047	1862067	20	45889	hybrid	0.0909091	0.931801	0.847362	0.152638	0.561368	0.0297694	0.000830035		leukemia cell line	p
hsa-mir-1909	19	1816158	1816237	-	1862839	1862859	20	46681	hybrid	0.969697	0.999666	0.999466	0.000533519	0.854673	0.347314	0.0004428		monocytic-cells;colon/spleen;leukemia cell line;acute myeloyd leukemia;immune system cells	p
hsa-mir-1909	19	1816158	1816237	-	1847795	1847814	19	31637	intronic	0.636364	0.983871	0.964815	0.0351853	0.752934	0.114185	0.000228713	ZEB1;NFE2L2;TBP;Nkx2-5;Lhx3;Esrrb;Nobox;Prrx2;Sox2;FOXL1	brain lobes	p
hsa-mir-1909	19	1816158	1816237	-	1856777	1856809	32	40619	hybrid	0.727273	0.988574	0.976811	0.0231893	0.5175	0.137787	1.43639e-05		lung/liver;acute myeloyd leukemia;immune system cells	p
hsa-mir-1909	19	1816158	1816237	-	1855043	1855063	20	38885	hybrid	0.969697	0.998255	0.997212	0.00278798	0.533989	0.247988	0.000624926		large intestine-tumor;acute myeloyd leukemia	p
hsa-mir-1909	19	1816158	1816237	-	1863305	1863443	138	47147	host gene	2.21212	0.999993	0.999997	2.50248e-06	1.01281	0.573391	4.43085e-06	SPIB;Sox2;SOX9;FOXO3;SRY;NR3C1;Foxa2;PBX1;FOXL1;HNF1B	adrenal gland/colon;brain lobes;embryo-2;leukemia cell line;acute myeloyd leukemia;T cells2;immune system cells	p
hsa-mir-190a	15	63116156	63116240	+	63116118	63116137	19	38	host gene	0.606061	0.999654	0.999213	0.000787174	0.260477	0.234429	0.261209	NFIC;Nkx3-2;Tcfcp2l1;PLAG1;MIZF;NFYA;Egr1;NHLH1;ELK4;EWSR1-FLI1	lung/liver	m
hsa-mir-190a	15	63116156	63116240	+	63069302	63069321	19	46854	intronic	0.969697	0.993947	0.990352	0.00964842	0.462481	0.154398	0.0293601	Myf;REST;RELA;RUNX1;MZF1_5-13;NR4A2;ELK1;FOXA1;Foxa2;Egr1	large intestine-tumor	m
hsa-mir-190b	1	154166141	154166219	-	154183503	154183523	20	17362	hybrid	0.818182	0.974105	0.952396	0.0476037	0.45414	0.0676725	0.0103088		heart/muscle	m
hsa-mir-190b	1	154166141	154166219	-	154184187	154184207	20	18046	hybrid	0.818182	0.96592	0.937789	0.0622115	0.534637	0.0561643	0.00469539		heart/muscle	m
hsa-mir-190b	1	154166141	154166219	-	154193922	154193941	19	27781	hybrid	0.0909091	0.999999	0.999997	2.6833e-06	0.626644	0.661776	0.0216764		leukemia cell line;acute myeloyd leukemia;immune system cells	m
hsa-mir-190b	1	154166141	154166219	-	154166700	154166720	20	559	intronic	0.939394	0.76426	0.662149	0.337851	0.179168	0.174204	0.000621903	Gfi;HNF1B;Foxd3;Prrx2;Pdx1;Zfx;SRF;Foxa2;NR2F1;SRY	brain	m
hsa-mir-190b	1	154166141	154166219	-	154166962	154166982	20	821	host gene	0.0606061	0.800084	0.626174	0.373826	0.164165	0.22649	0.000983733	Gfi;HNF1B;Foxq1;Pdx1;Prrx2;FOXA1;NR2F1;FOXI1;E2F1;CEBPA	acute myeloyd leukemia	m
hsa-mir-190b	1	154166141	154166219	-	154192992	154193163	171	26851	host gene	27.4848	0.999985	1	1.37957e-11	0.853071	0.508815	0.0176476	Pou5f1;CEBPA;Foxa2;ESR2;FOXI1;Esrrb;FOXA1;Foxd3;PBX1;ARID3A	cerebrum;HepG2;adrenal gland/colon;brain;brain;bone_marrow/liver;lung/liver;brain lobes;leukemia cell line;acute myeloyd leukemia;T cells2;immune system cells	m
hsa-mir-191	3	49058051	49058142	-	49058917	49058940	23	866	hybrid	3.57576	0.99996	0.999997	2.9002e-06	0.811552	0.293339	0.00263709		large intestine-tumor;monocytic-cells;T cells;blood/lung;heart/muscle;leukemia cell line;acute myeloyd leukemia;T cells2;immune system cells	m
hsa-mir-191	3	49058051	49058142	-	49062569	49062589	20	4518	host gene	0.606061	0.98717	0.97123	0.0287702	0.249972	0.555618	0.0155192	EWSR1-FLI1;Nkx2-5;ELF5;IRF2;Pax4;HNF1A;FOXF2;Gata1;Prrx2;Foxd3	HepG2	m
hsa-mir-191	3	49058051	49058142	-	49095299	49095318	19	37248	host gene	0.212121	0.93461	0.84469	0.15531	0.316672	0.525685	0.00553706	CREB1;En1;T;Nkx3-2;RUNX1;ELK1;FOXI1;IRF2;Klf4;E2F1	T cells2	m
hsa-mir-191	3	49058051	49058142	-	49070583	49070603	20	12532	host gene	1.21212	0.873888	0.851758	0.148242	0.133957	0.39372	0.0964642	STAT1;Mafb;NR3C1;RREB1;Myf;NR2F1;NFYA;Pou5f1;GABPA;Evi1	embryo1	m
hsa-mir-191	3	49058051	49058142	-	49065494	49065514	20	7443	host gene	1.21212	0.785947	0.752752	0.247248	0.248248	0.394059	0.0239556	Ar;SRF;HLF;Foxd3;FOXD1;ELF5;Myc;FEV;Pax5;HOXA5	colon/spleen	m
hsa-mir-191	3	49058051	49058142	-	49066530	49066550	20	8479	hybrid	0.0909091	0.999977	0.999942	5.76763e-05	0.644137	0.232323	0.309843		immune system cells	m
hsa-mir-191	3	49058051	49058142	-	49066782	49066898	116	8731	host gene	32.4545	0.999949	1	1.47923e-11	0.740536	0.394487	0.0396413	SPI1;ELF5;ETS1;EWSR1-FLI1;RUNX1;MZF1_5-13;GATA3;TEAD1;SOX9;Nr2e3	cerebrum;large intestine-tumor;kidney;HepG2;adrenal gland/colon;brain;brain/testis/thymus;brain lobes;acute myeloyd leukemia	m
hsa-mir-191	3	49058051	49058142	-	49058679	49058698	19	628	host gene	0.939394	0.999991	0.999985	1.46943e-05	0.775228	0.361976	0.000812701	TEAD1;FOXA1;FOXL1;STAT1;Lhx3;FOXO3;AP1;Foxa2;Pax4;Nobox	brain/testis/thymus	m
hsa-mir-191	3	49058051	49058142	-	49058376	49058508	132	325	host gene	6.57576	0.999997	1	1.60817e-08	0.670012	0.385843	8.3495e-05	HNF1B;PBX1;Pou5f1;FOXA1;HNF1A;Pax4;STAT1;FOXO3;TBP;Lhx3	brain/testis/thymus;T cells2	m
hsa-mir-191	3	49058051	49058142	-	49059535	49059600	65	1484	host gene	2.81818	0.999857	0.999976	2.41461e-05	0.819799	0.257642	0.00196499	En1;SRY;Foxd3;STAT1;NR3C1;Lhx3;Gfi;FOXI1;FOXD1;SRF	brain/testis/thymus	m
hsa-mir-191	3	49058051	49058142	-	49070311	49070331	20	12260	host gene	0.939394	0.911214	0.861195	0.138805	0.0942025	0.428477	0.0804206	Foxd3;Mafb;RREB1;NR3C1;SRY;MIZF;Prrx2;Pdx1;GABPA;Zfx	brain/testis/thymus	m
hsa-mir-191	3	49058051	49058142	-	49067097	49067117	20	9046	hybrid	0.272727	0.999998	0.999995	4.97575e-06	0.763982	0.588105	0.0417576		acute myeloyd leukemia	m
hsa-mir-191	3	49058051	49058142	-	49063172	49063192	20	5121	hybrid	0.545455	0.971104	0.933788	0.0662117	0.158536	0.512723	0.016591		blood/lung	m
hsa-mir-1910	16	85775227	85775306	-	85784609	85784744	135	9382	host gene	5.45455	0.970432	0.999632	0.000368284	0.816684	0.0492362	9.71901e-05	GATA2;ZEB1;NR3C1;AP1;Pdx1;HNF1A;FOXL1;Prrx2;Lhx3;HLF	monocytic-cells;adipose-tissue-2;T cells;blood/lung;adrenal gland/colon;embryo1;heart/muscle;colon/spleen;embryo-2;mammary gland;breast;leukemia cell line;acute myeloyd leukemia;immune system cells	p
hsa-mir-1910	16	85775227	85775306	-	85784085	85784104	19	8858	intronic	1.48485	0.997052	0.997458	0.0025421	0.748496	0.183598	0.000907309	ZEB1;SOX10;Sox17;Evi1;Ar;Prrx2;IRF1;IRF2;Sox2;Foxd3	pancreas-tumor	p
hsa-mir-1910	16	85775227	85775306	-	85784905	85784924	19	9678	hybrid	0.242424	0.9523	0.883121	0.116879	0.735775	0.0211457	0.00011188		adrenal gland/colon	p
hsa-mir-1910	16	85775227	85775306	-	85822511	85822531	20	47284	hybrid	0.363636	0.843431	0.67352	0.32648	0.346845	0.0842032	0.510713		brain	p
hsa-mir-1910	16	85775227	85775306	-	85784621	85784773	152	9394	host gene	57.6364	0.969949	1	1.62774e-10	0.804127	0.0483021	9.71803e-05	GATA2;AP1;SPIB;NR3C1;ZEB1;Pdx1;HNF1A;Prrx2;Lhx3;FOXL1	ureter-bladder;pancreas-tumor;T cells;adrenal gland/colon;embryo1;heart/muscle;embryo-2;mammary gland;leukemia cell line;acute myeloyd leukemia;immune system cells	p
hsa-mir-1910	16	85775227	85775306	-	85805732	85805752	20	30505	hybrid	5.81818	0.972138	0.999745	0.000255162	0.485595	0.0766635	0.00569919		thymus	p
hsa-mir-1910	16	85775227	85775306	-	85783547	85783565	18	8320	intronic	0.636364	0.998724	0.997165	0.00283455	0.483103	0.123176	0.141123	T;Foxd3;Spz1;SRY;IRF2;SOX9;Pax2;CEBPA;FEV;NFYA	brain lobes	p
hsa-mir-1913	6	166922842	166922921	-	166944938	166944957	19	22096	intronic	0.363636	0.97723	0.942647	0.0573531	0.587572	0.0724173	0.0206002	EWSR1-FLI1;USF1;CTCF;Zfx;ESR1;Klf4;INSM1;SP1;MAX;NFE2L2	brain	p
hsa-mir-1913	6	166922842	166922921	-	166944316	166944336	20	21474	intronic	0.121212	0.979371	0.949585	0.0504146	0.515284	0.0725259	0.027539	E2F1;HNF4A;EWSR1-FLI1;NFYA;ELK4;NFIC;Prrx2;znf143;CTCF;Evi1	T cells2	p
hsa-mir-1913	6	166922842	166922921	-	166948047	166948066	19	25205	intronic	0.0909091	0.954437	0.894863	0.105137	0.457085	0.0424724	0.00750886	TP53;Stat3;STAT1;ELK4;MZF1_1-4;znf143;PLAG1;ESR2;En1;Egr1	leukemia cell line	p
hsa-mir-1914	20	62572818	62572897	-	62612987	62613006	19	40169	hybrid	0.636364	0.976675	0.949554	0.050446	0.672843	0.084811	0.0129126		leukemia cell line;T cells2;immune system cells	p
hsa-mir-1914	20	62572818	62572897	-	62587202	62587222	20	14384	intronic	0.121212	0.952124	0.887516	0.112484	0.734169	0.0311421	1.59136e-05	FOXC1;SOX9;PBX1;SRY;Nobox;ARID3A;Prrx2;GATA3;Pdx1;YY1	acute myeloyd leukemia	p
hsa-mir-1914	20	62572818	62572897	-	62605420	62605440	20	32602	hybrid	0.121212	0.999678	0.999188	0.000812145	0.457929	0.110134	0.307621		acute myeloyd leukemia	p
hsa-mir-1914	20	62572818	62572897	-	62573729	62573749	20	911	intronic	0.606061	0.999702	0.999322	0.000678038	0.469661	0.135258	0.000596187	GATA2;GATA3;PBX1;YY1;FOXC1;En1;Gfi;ARID3A;Pdx1;Lhx3	lung/liver	p
hsa-mir-1914	20	62572818	62572897	-	62601253	62601314	61	28435	host gene	30.8485	0.999979	1	8.76125e-12	0.874837	0.503201	7.73937e-05	Nkx3-2;SPIB;FOXL1;Evi1;NFIL3;BRCA1;HOXA5;NR3C1;Nr2e3;NKX3-1	cerebrum;ureter-bladder;kidney-tumor;kidney;HepG2;monocytic-cells;liver-tumor;adipose-tissue-1;adipose-tissue-2;pancreas-tumor;blood/lung;adrenal gland/colon;brain;brain/testis/thymus;embryo1;brain;bone_marrow/liver;lung/liver;heart/muscle;brain lobes;colon/spleen;embryo-2;mammary gland;breast;leukemia cell line;acute myeloyd leukemia;T cells2;immune system cells	p
hsa-mir-1914	20	62572818	62572897	-	62611123	62611398	275	38305	host gene	7.09091	0.99465	0.999982	1.78768e-05	0.679389	0.180575	0.00165427	HLF;NR3C1;GATA3;Prrx2;Nobox;Pdx1;Lhx3;NFYA;YY1;HOXA5	large intestine-tumor;brain;bone_marrow/liver;acute myeloyd leukemia;T cells2;immune system cells	p
hsa-mir-1914	20	62572818	62572897	-	62605077	62605096	19	32259	hybrid	0.636364	0.999708	0.999351	0.000649199	0.4728	0.114689	0.309106		T cells2	p
hsa-mir-1914	20	62572818	62572897	-	62609842	62609861	19	37024	hybrid	5.12121	0.936508	0.998904	0.00109552	0.489074	0.0317441	0.000833151		thymus;T cells;acute myeloyd leukemia;immune system cells	p
hsa-mir-1914	20	62572818	62572897	-	62610193	62610212	19	37375	hybrid	0.121212	0.954493	0.89272	0.10728	0.609688	0.0527047	0.000649896		acute myeloyd leukemia	p
hsa-mir-1914	20	62572818	62572897	-	62610976	62610996	20	38158	host gene	4.30303	0.997892	0.999927	7.3191e-05	0.775784	0.23578	0.00131247	CEBPA;HLF;Foxd3;GATA3;YY1;NR3C1;HOXA5;Nkx3-2;Prrx2;Sox5	HepG2;monocytic-cells;liver-tumor;adipose-tissue-1;T cells;adrenal gland/colon;brain;bone_marrow/liver;breast;leukemia cell line;acute myeloyd leukemia;T cells2;immune system cells	p
hsa-mir-1914	20	62572818	62572897	-	62600959	62600988	29	28141	hybrid	3.75758	0.999975	0.999999	1.47822e-06	0.845507	0.494484	7.46081e-05		monocytic-cells;blood/lung;adrenal gland/colon;brain;embryo1;lung/liver;leukemia cell line;acute myeloyd leukemia	p
hsa-mir-1914	20	62572818	62572897	-	62587307	62587326	19	14489	intronic	0.242424	0.957355	0.894697	0.105303	0.771954	0.0384961	1.35996e-05	FOXC1;Pax4;SOX9;PBX1;SRY;Nobox;ARID3A;GATA2;Prrx2;Pdx1	immune system cells	p
hsa-mir-1914	20	62572818	62572897	-	62587709	62587821	112	14891	host gene	64.1515	0.998474	1	3.73767e-12	0.960969	0.186573	0.0668855	SPIB;ETS1;SPI1;Nr2e3;HLF;ELF5;FEV;NFE2L2;Spz1;NFIC	cerebrum;ureter-bladder;kidney-tumor;small intestine-tumor;HepG2;monocytic-cells;liver-tumor;pancreas-tumor;T cells;blood/lung;adrenal gland/colon;brain;brain/testis/thymus;embryo1;brain;bone_marrow/liver;lung/liver;heart/muscle;brain lobes;colon/spleen;embryo-2;mammary gland;breast;leukemia cell line;acute myeloyd leukemia;T cells2;immune system cells	p
hsa-mir-1914	20	62572818	62572897	-	62586678	62586698	20	13860	intronic	1.81818	0.946483	0.968924	0.0310756	0.519136	0.02245	0.000824635	IRF2;FOXC1;RUNX1;Hltf;RORA_2;SOX9;NFATC2;PPARG;RORA_1;Nr2e3	lung/liver	p
hsa-mir-1914	20	62572818	62572897	-	62594196	62594216	20	21378	hybrid	0.121212	0.999757	0.999388	0.000612415	0.556935	0.354834	7.0866e-05		acute myeloyd leukemia	p
hsa-mir-1914	20	62572818	62572897	-	62577870	62577890	20	5052	host gene	1.24242	0.571771	0.534549	0.465451	0.387268	0.312137	0.000632799	FOXL1;Pax4;NFATC2;FOXO3;E2F1;Pax2;HLF;T;PBX1;IRF1	blood/lung	p
hsa-mir-1914	20	62572818	62572897	-	62573087	62573109	22	269	host gene	0.121212	0.999678	0.999188	0.000811651	0.451352	0.0155356	0.000356213	FOXC1;NR2F1;SRY;Foxd3;CEBPA;NR3C1;FOXI1;HNF1A;FOXF2;FOXD1	kidney-tumor;T cells2	p
hsa-mir-1914	20	62572818	62572897	-	62611297	62611398	101	38479	host gene	6.27273	0.98324	0.999895	0.00010522	0.639408	0.11274	0.00170013	HLF;NR3C1;Sox5;CEBPA;SRY;GATA3;Spz1;ARID3A;Myb;Nkx2-5	large intestine-tumor;brain;bone_marrow/liver;acute myeloyd leukemia;T cells2;immune system cells	p
hsa-mir-1914	20	62572818	62572897	-	62580247	62580267	20	7429	intronic	2.12121	0.999438	0.999781	0.000218715	0.481322	0.00616706	0.339923	FOXC1;Evi1;Pdx1;Nkx2-5;SPIB;NKX3-1;RORA_2;Hltf;Sox2;NR2F1	large intestine-tumor;immune system cells	p
hsa-mir-1914	20	62572818	62572897	-	62612583	62612602	19	39765	hybrid	1.30303	0.981237	0.979771	0.0202295	0.766685	0.107591	7.6503e-05		brain	p
hsa-mir-1914	20	62572818	62572897	-	62610645	62610664	19	37827	hybrid	1.78788	0.998679	0.999221	0.000778696	0.879431	0.264154	8.00867e-05		HepG2;T cells;bone_marrow/liver;immune system cells	p
hsa-mir-1914	20	62572818	62572897	-	62575501	62575521	20	2683	intronic	1.12121	0.670084	0.601753	0.398247	0.317315	0.253408	4.78549e-05	HNF1A;MEF2A;Pax4;TBP;NKX3-1;Lhx3;Foxq1;FOXF2;Nobox;HNF1B	adrenal gland/colon	p
hsa-mir-1915	10	21785491	21785570	-	21816488	21816507	19	30997	hybrid	0.606061	0.995233	0.989202	0.0107984	1.01974	0.163488	0.0300588		lung/liver;acute myeloyd leukemia	p
hsa-mir-1915	10	21785491	21785570	-	21824693	21824712	19	39202	hybrid	0.121212	0.94405	0.870033	0.129967	0.559974	0.0179213	0.0305378		T cells2	p
hsa-mir-1915	10	21785491	21785570	-	21824302	21824323	21	38811	hybrid	0.121212	0.984522	0.961883	0.0381166	0.778484	0.118169	0.00138156		T cells2;immune system cells	p
hsa-mir-1915	10	21785491	21785570	-	21814530	21814549	19	29039	host gene	0.484848	0.999999	0.999997	2.89624e-06	0.766942	0.604587	0.0918761	TP53;ESR2;Evi1;ARID3A;Zfx;PBX1;NR4A2;Sox17;Prrx2;NR3C1	HepG2	p
hsa-mir-1915	10	21785491	21785570	-	21816259	21816279	20	30768	hybrid	0.969697	0.990017	0.984126	0.0158744	0.981985	0.122004	0.0269118		monocytic-cells;leukemia cell line;acute myeloyd leukemia	p
hsa-mir-1915	10	21785491	21785570	-	21785879	21785921	42	388	host gene	0.606061	0.999995	0.999989	1.14311e-05	0.747494	0.290045	6.30703e-05	Nkx3-2;Evi1;RORA_2;MEF2A;ARID3A;Foxd3;PBX1;NR3C1;FOXI1;HOXA5	bone_marrow/liver;brain lobes;leukemia cell line;acute myeloyd leukemia	p
hsa-mir-1915	10	21785491	21785570	-	21823238	21823257	19	37747	hybrid	0.181818	0.999994	0.999986	1.43973e-05	0.774043	0.585909	0.0010631		leukemia cell line	p
hsa-mir-1915	10	21785491	21785570	-	21806716	21806738	22	21225	host gene	0.121212	1	1	1.68608e-08	0.860869	0.957637	0.0207662	Nr2e3;NR2F1;RORA_1;T;HNF4A;Myb;Spz1;SRF;Nkx3-2;Tcfcp2l1	leukemia cell line;acute myeloyd leukemia;immune system cells	p
hsa-mir-1915	10	21785491	21785570	-	21798563	21798584	21	13072	hybrid	0.636364	0.999968	0.999928	7.18229e-05	0.635937	0.417917	0.0592556		brain lobes;acute myeloyd leukemia	p
hsa-mir-1915	10	21785491	21785570	-	21823641	21823660	19	38150	hybrid	0.121212	0.999998	0.999995	5.4037e-06	0.805703	0.641768	0.00106347		T cells2;immune system cells	p
hsa-mir-1915	10	21785491	21785570	-	21786581	21786601	20	1090	hybrid	0.121212	1	1	5.17153e-09	0.801701	0.835892	0.024133		T cells2	p
hsa-mir-1915	10	21785491	21785570	-	21798067	21798086	19	12576	hybrid	0.30303	0.999969	0.999917	8.25443e-05	0.626391	0.417154	0.061326		bone_marrow/liver;T cells2;immune system cells	p
hsa-mir-1915	10	21785491	21785570	-	21789415	21789434	19	3924	hybrid	0.969697	0.999635	0.999416	0.000583847	0.675233	0.246909	0.0211382		embryo1	p
hsa-mir-1915	10	21785491	21785570	-	21823806	21823825	19	38315	hybrid	1.69697	0.999985	0.99999	1.01161e-05	0.798083	0.52615	0.001067		breast	p
hsa-mir-1915	10	21785491	21785570	-	21797812	21797832	20	12321	hybrid	0.939394	0.999895	0.999826	0.000173775	0.633041	0.344793	0.0618365		embryo-2;acute myeloyd leukemia	p
hsa-mir-1915	10	21785491	21785570	-	21814933	21814951	18	29442	hybrid	0.636364	0.999993	0.999985	1.47843e-05	0.735044	0.570595	0.00294462		bone_marrow/liver;brain lobes	p
hsa-mir-1915	10	21785491	21785570	-	21799029	21799048	19	13538	hybrid	0.0606061	0.999408	0.998588	0.00141245	0.692042	0.291453	0.00217658		acute myeloyd leukemia	p
hsa-mir-1915	10	21785491	21785570	-	21822982	21823001	19	37491	hybrid	1.93939	0.999976	0.999988	1.1854e-05	0.759678	0.49926	0.000335078		large intestine-tumor;monocytic-cells;adipose-tissue-2;embryo1;brain lobes;colon/spleen;embryo-2;breast;leukemia cell line;acute myeloyd leukemia	p
hsa-mir-1915	10	21785491	21785570	-	21799459	21799493	34	13968	hybrid	0.181818	0.999998	0.999994	5.92424e-06	0.611701	0.540841	0.104967		acute myeloyd leukemia;immune system cells	p
hsa-mir-1915	10	21785491	21785570	-	21806194	21806213	19	20703	host gene	0.393939	1	1	4.27299e-08	0.991758	0.918366	0.00192675	Pax2;RORA_1;Nr2e3;Sox2;NR3C1;AP1;EWSR1-FLI1;T;Nkx3-2;FOXC1	brain;acute myeloyd leukemia	p
hsa-mir-1915	10	21785491	21785570	-	21786140	21786246	106	649	host gene	9	1	1	1.19108e-10	0.798137	0.541533	0.0180065	Nkx3-2;RORA_2;RUNX1;ESR2;En1;GABPA;BRCA1;SRF;FOXL1;ELK4	HepG2;brain;bone_marrow/liver;colon/spleen;acute myeloyd leukemia;immune system cells	p
hsa-mir-1915	10	21785491	21785570	-	21815495	21815542	47	30004	hybrid	1.93939	0.999447	0.999731	0.000269355	0.849234	0.285732	0.0357136		colon/spleen;leukemia cell line;immune system cells	p
hsa-mir-1915	10	21785491	21785570	-	21798249	21798268	19	12758	hybrid	0.0606061	0.999963	0.999911	8.88459e-05	0.620854	0.409142	0.0589403		acute myeloyd leukemia	p
hsa-mir-1915	10	21785491	21785570	-	21806610	21806630	20	21119	host gene	0.0606061	1	1	1.82974e-08	0.896927	0.950274	0.0198672	Nr2e3;T;ZEB1;RORA_1;Nkx3-2;Gata1;Spz1;SRF;HNF4A;Sox17	immune system cells	p
hsa-mir-192	11	64658609	64658718	-	64693362	64693381	19	34753	intergenic	0.393939	0.93694	0.851784	0.148216	0.250762	0.530961	0.000304398	Nkx3-2;FOXC1;Sox5;Nkx2-5;Prrx2;Foxd3;NFIL3;Gfi;NFATC2;ARID3A	brain	m
hsa-mir-192	11	64658609	64658718	-	64682047	64682067	20	23438	intergenic	2.0303	0.334828	0.536358	0.463642	0.266933	0.31511	0.0147053	FEV;CEBPA;STAT1;ETS1;ELF5;Stat3;FOXI1;IRF1;Pax4;NFYA	kidney	m
hsa-mir-192	11	64658609	64658718	-	64691948	64691967	19	33339	intergenic	0.0606061	0.99976	0.999427	0.000573292	0.550084	0.348846	0.0190201	SRY;GATA3;USF1;Pax6;Arnt;ZEB1;CEBPA;Foxd3;Pdx1;Nkx2-5	immune system cells	m
hsa-mir-192	11	64658609	64658718	-	64701261	64701280	19	42652	intergenic	0.939394	0.724168	0.613474	0.386526	0.208324	0.353039	0.102553	Prrx2;HOXA5;Pdx1;Nkx2-5;Myb;HNF1B;Nobox;Gfi;FOXD1;GATA3	small intestine-tumor	m
hsa-mir-192	11	64658609	64658718	-	64684220	64684239	19	25611	intergenic	0.484848	0.999841	0.999607	0.000393352	0.530655	0.383886	4.52393e-05	TBP;GATA3;PBX1;ARID3A;Pax4;Prrx2;RELA;Gfi;Lhx3;MEF2A	T cells	m
hsa-mir-192	11	64658609	64658718	-	64658820	64658839	19	211	intergenic	0.969697	0.995569	0.99293	0.00706951	0.32569	0.342354	0.00184658	Pax6;ARID3A;SPIB;NFIL3;Pdx1;PBX1;STAT1;Sox2;Myb;Prrx2	large intestine-tumor	m
hsa-mir-192	11	64658609	64658718	-	64692380	64692399	19	33771	intergenic	1.69697	0.999547	0.9997	0.000299503	0.600595	0.324067	0.00269652	FOXC1;Foxa2;Foxd3;SRY;RORA_2;Nobox;FOXD1;FOXA1;Gfi;Pax2	ureter-bladder;small intestine-tumor;liver-tumor;adipose-tissue-1;adipose-tissue-2;T cells;brain/testis/thymus;leukemia cell line;acute myeloyd leukemia;T cells2	m
hsa-mir-193a	17	29887015	29887102	+	29885849	29885868	19	1166	intergenic	0.606061	0.997818	0.995041	0.00495871	0.76861	0.219059	0.00285619	FOXF2;ZEB1;Sox5;BRCA1;Pax6;SOX10;SRF;RUNX1;SRY;SOX9	leukemia cell line;acute myeloyd leukemia;T cells2	v
hsa-mir-193a	17	29887015	29887102	+	29886128	29886148	20	887	intergenic	8.66667	0.998514	0.999998	1.69949e-06	0.884587	0.241429	0.00265283	RORA_2;RUNX1;FOXF2;GATA2;BRCA1;NFYA;SRF;Sox17;SOX10;RORA_1	cerebrum;ureter-bladder;kidney-tumor;small intestine-tumor;large intestine-tumor;HepG2;monocytic-cells;pancreas-tumor;blood/lung;adrenal gland/colon;brain;brain/testis/thymus;embryo1;brain;bone_marrow/liver;lung/liver;heart/muscle;brain lobes;colon/spleen;breast;leukemia cell line;acute myeloyd leukemia;T cells2;immune system cells	v
hsa-mir-193a	17	29887015	29887102	+	29876341	29876360	19	10674	intergenic	0.121212	0.928317	0.837077	0.162923	0.627047	0.0185079	0.00245126	Nkx3-2;CEBPA;ZEB1;CREB1;NFYA;FOXC1;Tcfcp2l1;T;CTCF;HNF1B	leukemia cell line	v
hsa-mir-193a	17	29887015	29887102	+	29877009	29877029	20	10006	intergenic	2.36364	0.983086	0.995054	0.00494586	0.900955	0.10825	5.32772e-05	Sox2;PBX1;GATA2;ARID3A;En1;RORA_2;FOXL1;Nkx2-5;Prrx2;FOXI1	blood/lung;brain;breast;leukemia cell line;acute myeloyd leukemia;immune system cells	v
hsa-mir-193a	17	29887015	29887102	+	29876590	29876609	19	10425	intergenic	1.69697	0.950294	0.966604	0.0333955	0.74834	0.0430157	0.000168799	Nkx3-2;CEBPA;Pax6;FOXC1;FOXL1;Myf;CREB1;SRF;TBP;HNF1B	kidney-tumor	v
hsa-mir-193a	17	29887015	29887102	+	29886405	29886426	21	610	intergenic	1.21212	0.998006	0.997596	0.00240425	0.886229	0.225711	2.28203e-06	GATA2;GATA3;Pou5f1;SRY;SOX10;Foxd3;TBP;Gata1;MEF2A;PBX1	acute myeloyd leukemia;T cells2	v
hsa-mir-193a	17	29887015	29887102	+	29877354	29877374	20	9661	intergenic	0.363636	0.983677	0.958469	0.041531	0.825293	0.108875	0.00173147	Nr2e3;Spz1;En1;ELF5;CREB1;SRF;Nkx3-2;BRCA1;T;Gata1	T cells2	v
hsa-mir-193b	16	14397824	14397906	+	14360927	14360947	20	36897	intergenic	0.0606061	0.926342	0.840348	0.159652	0.256256	0.206899	0.41225	Myf;NHLH1;NFKB1;NF-kappaB;ZEB1;MAX;SP1;ETS1;Mafb;ELK4	acute myeloyd leukemia	v
hsa-mir-193b	16	14397824	14397906	+	14396520	14396539	19	1304	intergenic	0.0909091	0.999633	0.999097	0.000903169	0.785834	0.293094	0.00121924	FOXL1;Nkx3-2;PBX1;CEBPA;HLF;Nobox;Foxq1;MEF2A;FOXD1;Pdx1	acute myeloyd leukemia;T cells2;immune system cells	v
hsa-mir-193b	16	14397824	14397906	+	14397125	14397145	20	699	intergenic	0.212121	0.999741	0.99932	0.000680333	0.788315	0.275311	0.0448906	FOXC1;SOX10;HNF4A;HLF;Nkx3-2;Sox17;Myf;NR2F1;NFE2L2;NHLH1	acute myeloyd leukemia	v
hsa-mir-193b	16	14397824	14397906	+	14396646	14396666	20	1178	intergenic	0.484848	0.999433	0.998596	0.00140356	0.795785	0.266501	0.00124923	FOXL1;SOX10;Sox17;YY1;HNF4A;HLF;SOX9;Nobox;RUNX1;Pdx1	brain;acute myeloyd leukemia;T cells2	v
hsa-mir-193b	16	14397824	14397906	+	14397810	14397829	19	14	intergenic	0.606061	0.998781	0.997226	0.0027741	0.590504	0.199917	0.0154785	ZEB1;Nkx3-2;NFE2L2;Myf;Pax5;Tcfcp2l1;NHLH1;PPARG;RORA_2;SPIB	T cells	v
hsa-mir-193b	16	14397824	14397906	+	14374514	14374533	19	23310	intergenic	1.12121	0.680327	0.612892	0.387108	0.151781	0.0686457	0.452195	Zfp423;ZEB1;NHLH1;Pax5;PLAG1;MIZF;Spz1;TFAP2A;Myf;SP1	brain	v
hsa-mir-193b	16	14397824	14397906	+	14396105	14396124	19	1719	intergenic	1.93939	0.999879	0.999941	5.88063e-05	0.725624	0.356433	0.00786848	NR4A2;RORA_2;RORA_1;CEBPA;ESR2;Pax2;PBX1;SOX9;Pdx1;FOXO3	HepG2;monocytic-cells;brain;brain/testis/thymus;brain;bone_marrow/liver;brain lobes;breast;leukemia cell line;acute myeloyd leukemia;T cells2;immune system cells	v
hsa-mir-193b	16	14397824	14397906	+	14396892	14396913	21	932	intergenic	0.0909091	0.999884	0.999715	0.000284762	0.803522	0.327114	0.0417364	FOXC1;SOX10;Sox17;Ar;SOX9;HNF4A;YY1;HLF;Nkx3-2;GATA2	immune system cells	v
hsa-mir-193b	16	14397824	14397906	+	14379783	14379803	20	18041	intergenic	1.0303	0.991635	0.987554	0.0124456	0.777166	0.14834	0.000746956	RORA_2;RORA_1;NFE2L2;Sox17;T;Nkx3-2;Prrx2;Nkx2-5;Pdx1;FOXL1	heart/muscle	v
hsa-mir-194-1	1	220291499	220291583	-	220316805	220316824	19	25306	hybrid	0.939394	0.722368	0.611339	0.388661	0.330579	0.235031	0.247646		embryo-2	m|v
hsa-mir-194-1	1	220291499	220291583	-	220303836	220303856	20	12337	hybrid	0.363636	0.996236	0.99023	0.0097699	0.263294	0.244083	0.570324		blood/lung;leukemia cell line;immune system cells	m|v
hsa-mir-194-2	11	64658827	64658911	-	64684220	64684239	19	25393	intergenic	0.484848	0.999841	0.999607	0.000393352	0.530655	0.383886	4.52393e-05	TBP;GATA3;PBX1;ARID3A;Pax4;Prrx2;RELA;Gfi;Lhx3;MEF2A	T cells	m|v
hsa-mir-194-2	11	64658827	64658911	-	64701261	64701280	19	42434	intergenic	0.939394	0.724168	0.613474	0.386526	0.208324	0.353039	0.102553	Prrx2;HOXA5;Pdx1;Nkx2-5;Myb;HNF1B;Nobox;Gfi;FOXD1;GATA3	small intestine-tumor	m|v
hsa-mir-194-2	11	64658827	64658911	-	64693362	64693381	19	34535	intergenic	0.393939	0.93694	0.851784	0.148216	0.250762	0.530961	0.000304398	Nkx3-2;FOXC1;Sox5;Nkx2-5;Prrx2;Foxd3;NFIL3;Gfi;NFATC2;ARID3A	brain	m|v
hsa-mir-194-2	11	64658827	64658911	-	64682047	64682067	20	23220	intergenic	2.0303	0.334828	0.536358	0.463642	0.266933	0.31511	0.0147053	FEV;CEBPA;STAT1;ETS1;ELF5;Stat3;FOXI1;IRF1;Pax4;NFYA	kidney	m|v
hsa-mir-194-2	11	64658827	64658911	-	64684601	64684718	117	25774	host gene	11.9394	0.999942	1	1.05444e-08	0.680203	0.439961	0.00500711	Pax4;NR3C1;REL;znf143;RELA;MEF2A;Gata1;NF-kappaB;IRF1;Ar	cerebrum;monocytic-cells;T cells;adrenal gland/colon;brain;brain/testis/thymus;bone_marrow/liver;brain lobes;leukemia cell line;acute myeloyd leukemia;T cells2;immune system cells	m|v
hsa-mir-194-2	11	64658827	64658911	-	64691948	64691967	19	33121	intergenic	0.0606061	0.99976	0.999427	0.000573292	0.550084	0.348846	0.0190201	SRY;GATA3;USF1;Pax6;Arnt;ZEB1;CEBPA;Foxd3;Pdx1;Nkx2-5	immune system cells	m|v
hsa-mir-194-2	11	64658827	64658911	-	64692380	64692399	19	33553	intergenic	1.69697	0.999547	0.9997	0.000299503	0.600595	0.324067	0.00269652	FOXC1;Foxa2;Foxd3;SRY;RORA_2;Nobox;FOXD1;FOXA1;Gfi;Pax2	ureter-bladder;small intestine-tumor;liver-tumor;adipose-tissue-1;adipose-tissue-2;T cells;brain/testis/thymus;leukemia cell line;acute myeloyd leukemia;T cells2	m|v
hsa-mir-195	17	6920934	6921020	-	6923215	6923235	20	2281	hybrid	0.0909091	0.999992	0.999979	2.0544e-05	0.297319	0.926452	0.000370393		immune system cells	m
hsa-mir-195	17	6920934	6921020	-	6939883	6939903	20	18949	hybrid	1.30303	0.999767	0.999748	0.000251625	0.672207	0.35546	0.000361939		lung/liver	m
hsa-mir-195	17	6920934	6921020	-	6922245	6922264	19	1311	intronic	0.0909091	0.99958	0.998967	0.00103277	0.210031	0.608417	0.0230431	HLF;Pax2;T;SPIB;Pax6;REL;SOX9;Sox17;NFATC2;HOXA5	acute myeloyd leukemia	m
hsa-mir-195	17	6920934	6921020	-	6946897	6946916	19	25963	host gene	1.78788	0.999729	0.99984	0.000159744	0.659377	0.352386	0.000365661	FEV;MEF2A;CEBPA;ARID3A;STAT1;Pou5f1;NFATC2;HLF;Foxd3;Nr2e3	cerebrum	m
hsa-mir-195	17	6920934	6921020	-	6947417	6947435	18	26483	host gene	1.69697	0.991402	0.994304	0.00569588	0.682144	0.1488	0.000444615	Sox17;SRF;Stat3;STAT1;FEV;TBP;SOX9;SOX10;Nkx2-5;ELF5	adipose-tissue-2	m
hsa-mir-195	17	6920934	6921020	-	6922959	6922979	20	2025	host gene	1.21212	0.999993	0.999992	8.05882e-06	0.2935	0.919156	0.00913825	Hltf;Foxa2;SOX9;HLF;FOXF2;HOXA5;YY1;SRY;Pax6;FOXL1	brain;brain lobes	m
hsa-mir-195	17	6920934	6921020	-	6952267	6952286	19	31333	hybrid	1.78788	0.997789	0.998696	0.00130389	0.369184	0.187508	0.71027		cerebrum;T cells2	m
hsa-mir-195	17	6920934	6921020	-	6923558	6923578	20	2624	hybrid	2.36364	0.998588	0.999592	0.000408285	0.244331	0.63824	0.00213803		ureter-bladder	m
hsa-mir-195	17	6920934	6921020	-	6935579	6935598	19	14645	hybrid	1.69697	0.619907	0.711747	0.288253	0.0591716	0.384862	0.000336921		adipose-tissue-2	m
hsa-mir-195	17	6920934	6921020	-	6946113	6946132	19	25179	hybrid	1.66667	0.999985	0.99999	1.01225e-05	0.660297	0.523122	0.000394452		adipose-tissue-1;acute myeloyd leukemia	m
hsa-mir-195	17	6920934	6921020	-	6927764	6927784	20	6830	hybrid	0.0909091	0.960511	0.908113	0.091887	0.363138	0.514576	0.000110556		acute myeloyd leukemia	m
hsa-mir-195	17	6920934	6921020	-	6921225	6921243	18	291	host gene	0.969697	0.999933	0.999893	0.000106861	0.240866	0.452437	0.21002	Nkx3-2;Prrx2;NR3C1;T;Lhx3;HNF1B;HOXA5;ARID3A;Nkx2-5;Pdx1	colon/spleen	m
hsa-mir-195	17	6920934	6921020	-	6922005	6922026	21	1071	intronic	0.181818	0.999347	0.998302	0.00169776	0.168789	0.56011	0.014051	Nkx3-2;T;SOX9;REL;Sox17;FOXC1;STAT1;CREB1;NFYA;USF1	acute myeloyd leukemia;immune system cells	m
hsa-mir-195	17	6920934	6921020	-	6922608	6922630	22	1674	intronic	0.181818	0.999921	0.999794	0.000205571	0.263767	0.740083	0.0225426	Pax2;T;HLF;Pax6;NFATC2;Myc;SOX9;USF1;Arnt;Sox17	acute myeloyd leukemia	m
hsa-mir-195	17	6920934	6921020	-	6927225	6927244	19	6291	hybrid	1.48485	0.999953	0.999959	4.09385e-05	0.630436	0.409177	6.88559e-05		brain	m
hsa-mir-195	17	6920934	6921020	-	6939584	6939605	21	18650	hybrid	0.0909091	0.999262	0.998185	0.00181486	0.712854	0.287358	0.000240278		acute myeloyd leukemia	m
hsa-mir-195	17	6920934	6921020	-	6946605	6946624	19	25671	hybrid	1.21212	0.999905	0.999886	0.000114102	0.670789	0.414185	0.000300686		brain lobes;T cells2	m
hsa-mir-195	17	6920934	6921020	-	6939126	6939146	20	18192	hybrid	1.27273	0.984464	0.982624	0.0173756	0.580357	0.106366	0.00070072		brain/testis/thymus;immune system cells	m
hsa-mir-196a-1	17	46709852	46709921	-	46724077	46724117	40	14225	host gene	3.75758	0.999931	0.999996	4.12086e-06	0.677406	0.0976425	0.423118	FOXC1;Prrx2;Pdx1;En1;CEBPA;HLF;PBX1;NKX3-1;Gfi;NR3C1	small intestine-tumor;large intestine-tumor	v
hsa-mir-196a-1	17	46709852	46709921	-	46716720	46716741	21	6868	host gene	1.87879	0.596817	0.737925	0.262075	0.160642	0.351764	0.000901261	NFE2L2;Nkx3-2;MAX;CREB1;E2F1;Pax6;USF1;Arnt;Zfx;Pax5	small intestine-tumor	v
hsa-mir-196a-1	17	46709852	46709921	-	46711007	46711030	23	1155	host gene	4.15152	0.999948	0.999998	2.11051e-06	0.783682	0.234217	0.0384501	YY1;En1;Nkx3-2;Pax2;Pax6;AP1;GATA3;HNF1B;PBX1;Nkx2-5	small intestine-tumor;HepG2;embryo1;leukemia cell line	v
hsa-mir-196a-1	17	46709852	46709921	-	46724936	46724977	41	15084	hybrid	2.81818	0.743846	0.945158	0.0548424	0.377245	0.0953307	0.425027		small intestine-tumor	v
hsa-mir-196a-1	17	46709852	46709921	-	46724661	46724680	19	14809	hybrid	0.939394	0.999967	0.999945	5.48867e-05	0.603044	0.140614	0.424227		small intestine-tumor	v
hsa-mir-196a-1	17	46709852	46709921	-	46748547	46748567	20	38695	hybrid	0.0909091	0.963329	0.914337	0.0856632	0.491882	0.0573049	0.012908		leukemia cell line	v
hsa-mir-196a-1	17	46709852	46709921	-	46755935	46755954	19	46083	hybrid	0.121212	0.95717	0.898646	0.101354	0.489231	0.0487677	0.0138859		acute myeloyd leukemia;immune system cells	v
hsa-mir-196a-1	17	46709852	46709921	-	46723766	46723785	19	13914	hybrid	0.606061	0.967139	0.928124	0.0718756	0.642781	0.055626	1.85367e-05		brain/testis/thymus	v
hsa-mir-196a-1	17	46709852	46709921	-	46725993	46726011	18	16141	hybrid	0.393939	0.965002	0.914274	0.0857264	0.473284	0.0442038	0.0148972		brain	v
hsa-mir-196a-1	17	46709852	46709921	-	46720021	46720041	20	10169	hybrid	0.939394	0.968337	0.948688	0.0513124	0.653921	0.0174865	0.040048		small intestine-tumor	v
hsa-mir-196a-2	12	54385522	54385631	+	54346476	54346496	20	39046	hybrid	0.242424	0.983744	0.958164	0.0418357	0.542042	0.113391	0.00388161		adrenal gland/colon	v
hsa-mir-196a-2	12	54385522	54385631	+	54368530	54368550	20	16992	hybrid	1.75758	0.999464	0.999672	0.000328072	0.624741	0.303653	0.00135758		mammary gland	v
hsa-mir-196a-2	12	54385522	54385631	+	54380334	54380354	20	5188	host gene	2.18182	0.999968	0.999989	1.14287e-05	0.57902	0.485813	0.000621304	AP1;ZEB1;znf143;FOXL1;ESR2;TBP;RORA_2;GATA2;HLF;EBF1	kidney-tumor;immune system cells	v
hsa-mir-196a-2	12	54385522	54385631	+	54335804	54335824	20	49718	hybrid	0.939394	0.670392	0.551483	0.448517	0.161183	0.400729	0.0224352		brain	v
hsa-mir-196a-2	12	54385522	54385631	+	54368153	54368172	19	17369	hybrid	0.484848	0.99998	0.999951	4.86329e-05	0.65145	0.480102	0.0256294		T cells;adrenal gland/colon	v
hsa-mir-196a-2	12	54385522	54385631	+	54343283	54343301	18	42239	hybrid	1.21212	0.997084	0.996486	0.00351438	0.271438	0.432123	0.373651		cerebrum;embryo1;acute myeloyd leukemia	v
hsa-mir-196a-2	12	54385522	54385631	+	54366893	54366929	36	18629	host gene	0.727273	1	1	1.40007e-07	0.662426	0.833714	0.000863567	NR4A2;ESR2;NFIC;SOX10;ZEB1;AP1;T;znf143;HNF4A;Ar	adrenal gland/colon	v
hsa-mir-196a-2	12	54385522	54385631	+	54354996	54355014	18	30526	hybrid	0.484848	0.987099	0.968656	0.0313439	0.833457	0.104101	0.0302359		leukemia cell line;immune system cells	v
hsa-mir-196a-2	12	54385522	54385631	+	54372239	54372259	20	13283	hybrid	0.0909091	0.880187	0.749052	0.250948	0.282944	0.465519	0.00786774		leukemia cell line	v
hsa-mir-196a-2	12	54385522	54385631	+	54345345	54345365	20	40177	hybrid	0.121212	0.990334	0.975989	0.0240112	0.624591	0.139483	0.0106529		T cells2	v
hsa-mir-196a-2	12	54385522	54385631	+	54384551	54384595	44	971	host gene	5.09091	1	1	5.8606e-09	0.47209	0.740405	0.0125728	TP53;NFE2L2;MIZF;FOXC1;Zfx;SPIB;Prrx2;Pax2;ELK4;GABPA	HepG2;heart/muscle	v
hsa-mir-196a-2	12	54385522	54385631	+	54357390	54357411	21	28132	hybrid	0.121212	0.998092	0.995206	0.00479446	0.606509	0.235346	0.0050042		T cells2	v
hsa-mir-196a-2	12	54385522	54385631	+	54366263	54366283	20	19259	hybrid	1.60606	0.925805	0.943983	0.0560168	0.231549	0.507815	0.00506493		monocytic-cells	v
hsa-mir-196a-2	12	54385522	54385631	+	54347036	54347055	19	38486	hybrid	0.121212	0.987954	0.970183	0.0298171	0.660982	0.127677	0.00838113		T cells2	v
hsa-mir-196a-2	12	54385522	54385631	+	54367710	54367729	19	17812	host gene	1.15152	1	1	2.29027e-08	0.715545	0.893358	0.0254977	NFE2L2;Pax2;ZEB1;Sox17;EBF1;Foxd3;Prrx2;SPIB;FOXO3;Pdx1	adipose-tissue-1	v
hsa-mir-196a-2	12	54385522	54385631	+	54380052	54380142	90	5470	host gene	8.69697	0.999994	1	6.42302e-09	0.656211	0.586425	0.000601578	AP1;FOXC1;FOXL1;RORA_1;SPI1;HLF;NR2F1;NR3C1;ZEB1;TBP	kidney-tumor;monocytic-cells	v
hsa-mir-196a-2	12	54385522	54385631	+	54385284	54385303	19	238	intronic	1.69697	0.986693	0.991171	0.00882914	0.264463	0.626508	0.0019349	Pax2;SOX10;MIZF;MEF2A;Esrrb;Sox17;CREB1;Prrx2;SRY;Foxa2	brain/testis/thymus	v
hsa-mir-196a-2	12	54385522	54385631	+	54384152	54384172	20	1370	hybrid	1.15152	0.999892	0.99986	0.00014039	0.42591	0.894912	0.0224128		ureter-bladder;monocytic-cells;adrenal gland/colon;heart/muscle	v
hsa-mir-196a-2	12	54385522	54385631	+	54378457	54378477	20	7065	hybrid	0.969697	0.999941	0.999905	9.4777e-05	0.527267	0.449338	0.000597671		bone_marrow/liver	v
hsa-mir-196a-2	12	54385522	54385631	+	54376522	54376542	20	9000	hybrid	0.484848	0.99992	0.999802	0.000197663	0.455528	0.388356	0.0117935		T cells	v
hsa-mir-196a-2	12	54385522	54385631	+	54355187	54355241	54	30335	hybrid	0.181818	0.954872	0.890442	0.109558	0.769379	0.0513778	0.000191589		leukemia cell line;acute myeloyd leukemia	v
hsa-mir-196a-2	12	54385522	54385631	+	54348647	54348774	127	36875	host gene	4.84848	1	1	8.58776e-12	0.927142	0.807035	0.442132	STAT1;Esrrb;NR4A2;Tcfcp2l1;NFE2L2;NF-kappaB;NFKB1;Pax2;RORA_1;Stat3	adrenal gland/colon	v
hsa-mir-196a-2	12	54385522	54385631	+	54379050	54379070	20	6472	host gene	5.78788	1	1	1.82531e-10	0.678686	0.911789	0.0106683	Nr2e3;HNF4A;Nkx3-2;Pax6;RELA;Evi1;ARID3A;HOXA5;PBX1;MEF2A	monocytic-cells;embryo1;heart/muscle;colon/spleen;embryo-2	v
hsa-mir-196a-2	12	54385522	54385631	+	54349588	54349607	19	35934	hybrid	0.121212	0.999702	0.99925	0.000749844	0.673393	0.330358	0.0279169		T cells2	v
hsa-mir-196a-2	12	54385522	54385631	+	54362842	54362863	21	22680	hybrid	0.0909091	0.71455	0.504238	0.495762	0.269541	0.368295	0.068005		leukemia cell line	v
hsa-mir-196a-2	12	54385522	54385631	+	54379143	54379162	19	6379	host gene	3.33333	1	1	1.0631e-09	0.72011	0.945516	0.0106452	Nr2e3;Nkx3-2;Pax6;FOXA1;FOXI1;Evi1;Foxa2;FOXF2;ARID3A;HOXA5	monocytic-cells;mammary gland	v
hsa-mir-196a-2	12	54385522	54385631	+	54384350	54384408	58	1172	host gene	16	1	1	3.54565e-12	0.450247	0.800986	0.0189675	TP53;FOXC1;MIZF;NFE2L2;Zfx;HNF4A;Pax2;CREB1;Pax6;ELK4	adrenal gland/colon;embryo1;heart/muscle;embryo-2	v
hsa-mir-196a-2	12	54385522	54385631	+	54368190	54368210	20	17332	hybrid	0.242424	0.999968	0.999916	8.41556e-05	0.666936	0.451619	0.0256295		T cells;adrenal gland/colon	v
hsa-mir-196a-2	12	54385522	54385631	+	54349152	54349172	20	36370	host gene	1.93939	1	1	1.65946e-07	0.912519	0.729275	0.0274698	PBX1;Lhx3;SRY;Pax4;YY1;NFATC2;AP1;Evi1;Foxd3;NFIC	monocytic-cells;adrenal gland/colon;bone_marrow/liver;colon/spleen;embryo-2;leukemia cell line;acute myeloyd leukemia;T cells2;immune system cells	v
hsa-mir-196b	7	27209099	27209182	-	27225165	27225184	19	16066	hybrid	0.0909091	0.999999	0.999998	1.76683e-06	0.632381	0.692173	0.000492186		leukemia cell line	v
hsa-mir-196b	7	27209099	27209182	-	27253763	27253782	19	44664	hybrid	0.0606061	0.969765	0.930673	0.0693268	0.512528	0.0773307	0.00395272		immune system cells	v
hsa-mir-196b	7	27209099	27209182	-	27232393	27232458	65	23294	hybrid	1.69697	0.999188	0.999463	0.000536514	0.777885	0.284783	0.00224831		leukemia cell line;acute myeloyd leukemia;immune system cells	v
hsa-mir-196b	7	27209099	27209182	-	27225466	27225509	43	16367	hybrid	0.575758	0.999978	0.999949	5.06833e-05	0.544611	0.492154	0.000304375		T cells;leukemia cell line;acute myeloyd leukemia;immune system cells	v
hsa-mir-196b	7	27209099	27209182	-	27239269	27239287	18	30170	host gene	1.12121	1	1	5.48439e-09	0.919054	0.981039	0.0355451	AP1;HOXA5;SRY;GATA3;SPIB;IRF2;ETS1;NFE2L2;Ar;NR4A2	liver-tumor	v
hsa-mir-196b	7	27209099	27209182	-	27214350	27214370	20	5251	host gene	0.0606061	0.999894	0.999748	0.000252155	0.565497	0.347841	0.00916055	NFE2L2;AP1;Pax6;EWSR1-FLI1;TP53;Foxd3;Myf;HOXA5;TEAD1;SPIB	acute myeloyd leukemia	v
hsa-mir-196b	7	27209099	27209182	-	27239736	27239755	19	30637	host gene	4.12121	0.999999	1	2.25361e-08	0.915096	0.69211	0.0373333	FOXC1;SRF;Nr2e3;Nkx3-2;AP1;NKX3-1;NFE2L2;PBX1;Nkx2-5;IRF1	monocytic-cells;T cells;adrenal gland/colon;colon/spleen;acute myeloyd leukemia;immune system cells	v
hsa-mir-196b	7	27209099	27209182	-	27213475	27213495	20	4376	host gene	0.363636	1	1	1.94496e-08	0.983172	0.905693	0.000154301	Nkx3-2;Foxa2;FOXA1;T;FOXF2;NFIL3;NFATC2;HNF1B;Foxd3;FOXD1	blood/lung;leukemia cell line;acute myeloyd leukemia	v
hsa-mir-196b	7	27209099	27209182	-	27224176	27224195	19	15077	host gene	0.969697	1	1	2.70665e-13	0.896609	0.950126	0.834976	GATA2;SPIB;PBX1;SPI1;ELF5;AP1;TEAD1;ZEB1;T;Pdx1	large intestine-tumor;embryo-2;immune system cells	v
hsa-mir-196b	7	27209099	27209182	-	27223630	27223650	20	14531	hybrid	0.121212	1	1	3.69887e-12	0.780463	0.66362	1.04227		T cells2	v
hsa-mir-196b	7	27209099	27209182	-	27235705	27235724	19	26606	host gene	0.0606061	0.994866	0.98782	0.01218	0.226347	0.616587	0.0812817	znf143;ELK4;Nkx3-2;REL;MZF1_1-4;INSM1;PLAG1;TFAP2A;NF-kappaB;SP1	acute myeloyd leukemia	v
hsa-mir-196b	7	27209099	27209182	-	27215617	27215638	21	6518	intronic	0.0606061	0.98893	0.973951	0.026049	0.461691	0.0905394	0.00222234	RREB1;Foxq1;SOX9;TEAD1;FOXD1;HLF;SRY;PBX1;HNF1B;Pax2	acute myeloyd leukemia	v
hsa-mir-196b	7	27209099	27209182	-	27214127	27214147	20	5028	intronic	0.484848	0.999996	0.999991	9.32646e-06	0.774056	0.541313	0.00917943	SPI1;NR4A2;Evi1;TEAD1;FOXA1;Pax6;Pax4;ETS1;Nr2e3;Myf	T cells	v
hsa-mir-196b	7	27209099	27209182	-	27230702	27230722	20	21603	hybrid	1.15152	0.667953	0.608028	0.391972	0.24024	0.0958176	0.406358		adipose-tissue-1	v
hsa-mir-196b	7	27209099	27209182	-	27232551	27232570	19	23452	hybrid	0.909091	0.998131	0.996808	0.00319171	0.817965	0.236083	0.00186184		monocytic-cells;acute myeloyd leukemia;immune system cells	v
hsa-mir-196b	7	27209099	27209182	-	27224119	27224137	18	15020	host gene	3.36364	1	1	1.31753e-15	0.921093	0.946648	1.02899	GATA2;SPI1;SPIB;PBX1;AP1;ELF5;TEAD1;ZEB1;T;Pdx1	small intestine-tumor;HepG2;monocytic-cells;adipose-tissue-1;T cells;blood/lung;brain;embryo1;bone_marrow/liver;acute myeloyd leukemia;T cells2;immune system cells	v
hsa-mir-196b	7	27209099	27209182	-	27225710	27225730	20	16611	hybrid	0.0909091	0.818436	0.646834	0.353166	0.42559	0.370956	0.101488		leukemia cell line	v
hsa-mir-196b	7	27209099	27209182	-	27238141	27238161	20	29042	hybrid	1.69697	0.99994	0.99996	3.97467e-05	0.510387	0.440497	0.00334238		ureter-bladder;HepG2;T cells;leukemia cell line;acute myeloyd leukemia;immune system cells	v
hsa-mir-196b	7	27209099	27209182	-	27250915	27250934	19	41816	hybrid	0.393939	0.897426	0.7719	0.2281	0.227587	0.250929	0.328486		brain	v
hsa-mir-196b	7	27209099	27209182	-	27241821	27241841	20	32722	hybrid	0.0909091	0.944432	0.873508	0.126492	0.39527	0.516657	0.02849		leukemia cell line	v
hsa-mir-196b	7	27209099	27209182	-	27223212	27223231	19	14113	hybrid	1.21212	0.999997	0.999996	3.56299e-06	0.628741	0.434378	0.224474		adipose-tissue-2	v
hsa-mir-196b	7	27209099	27209182	-	27209810	27209829	19	711	intronic	0.0606061	1	1	4.33997e-07	0.622105	0.517409	0.0354072	Ar;TP53;ESR2;Nkx3-2;YY1;T;NR4A2;NR3C1;Spz1;NFE2L2	acute myeloyd leukemia;immune system cells	v
hsa-mir-196b	7	27209099	27209182	-	27232106	27232126	20	23007	hybrid	0.484848	0.998828	0.997104	0.00289563	0.744091	0.263319	0.00181498		monocytic-cells	v
hsa-mir-196b	7	27209099	27209182	-	27244616	27244635	19	35517	hybrid	0.484848	0.960629	0.907873	0.092127	0.611964	0.061689	0.000245497		HepG2	v
hsa-mir-196b	7	27209099	27209182	-	27227534	27227553	19	18435	hybrid	0.30303	1	1	3.41949e-08	0.616166	0.419476	0.67009		bone_marrow/liver	v
hsa-mir-196b	7	27209099	27209182	-	27228685	27228705	20	19586	hybrid	0.484848	0.999827	0.999571	0.000428728	0.647755	0.367735	0.00845498		T cells;acute myeloyd leukemia	v
hsa-mir-196b	7	27209099	27209182	-	27213255	27213274	19	4156	host gene	1.21212	1	1	2.26257e-08	0.904855	0.842669	0.0069927	Nkx3-2;GATA3;T;Sox5;GATA2;Gfi;HLF;NFIL3;Pax2;NFATC2	kidney-tumor;blood/lung;bone_marrow/liver;leukemia cell line;acute myeloyd leukemia;immune system cells	v
hsa-mir-196b	7	27209099	27209182	-	27219821	27219841	20	10722	host gene	0.939394	1	1	1.7532e-10	0.604396	0.653909	0.713843	ZEB1;FOXC1;Nkx3-2;AP1;ESR2;ZNF354C;RORA_2;Myc;Evi1;CREB1	small intestine-tumor;acute myeloyd leukemia	v
hsa-mir-196b	7	27209099	27209182	-	27240017	27240035	18	30918	hybrid	1.54545	0.999964	0.999971	2.86796e-05	0.831418	0.445448	0.0377222		liver-tumor;pancreas-tumor;leukemia cell line;acute myeloyd leukemia;T cells2;immune system cells	v
hsa-mir-196b	7	27209099	27209182	-	27232955	27232975	20	23856	host gene	0.151515	0.999907	0.999762	0.000237767	0.816299	0.39986	0.0193603	NR2F1;YY1;Esrrb;HNF4A;ESR2;NR4A2;SRF;Sox17;MAX;RORA_2	acute myeloyd leukemia	v
hsa-mir-196b	7	27209099	27209182	-	27213882	27213901	19	4783	host gene	2.18182	1	1	3.03381e-08	0.880522	0.761917	0.00916019	STAT1;SPI1;T;ELF5;NFATC2;Nkx3-2;Nr2e3;TEAD1;FOXA1;Evi1	prostate/mammary_gland;monocytic-cells;T cells;adrenal gland/colon;leukemia cell line;acute myeloyd leukemia;immune system cells	v
hsa-mir-196b	7	27209099	27209182	-	27240016	27240037	21	30917	hybrid	0.242424	0.999964	0.999904	9.57365e-05	0.833103	0.444894	0.0377222		liver-tumor;pancreas-tumor;leukemia cell line;acute myeloyd leukemia;T cells2;immune system cells	v
hsa-mir-196b	7	27209099	27209182	-	27219442	27219468	26	10343	host gene	1.45455	1	1	1.01712e-09	0.745854	0.512114	0.715169	ZEB1;Foxa2;FOXA1;En1;ESR2;CREB1;Mafb;ESR1;ZNF354C;Foxq1	small intestine-tumor;monocytic-cells;T cells;leukemia cell line	v
hsa-mir-196b	7	27209099	27209182	-	27209624	27209644	20	525	intronic	0.878788	1	0.999999	8.03266e-07	0.643418	0.443718	0.0205789	Nkx3-2;Ar;Pou5f1;NR3C1;NR4A2;Sox5;CEBPA;TP53;Spz1;Hltf	T cells;heart/muscle;acute myeloyd leukemia;immune system cells	v
hsa-mir-196b	7	27209099	27209182	-	27229001	27229019	18	19902	hybrid	0.939394	0.999081	0.998481	0.00151936	0.465797	0.206624	0.0911227		brain;heart/muscle;leukemia cell line;acute myeloyd leukemia;immune system cells	v
hsa-mir-196b	7	27209099	27209182	-	27209361	27209381	20	262	host gene	0.484848	0.999999	0.999998	1.88853e-06	0.699334	0.362043	0.00983664	SRY;Nkx3-2;Foxa2;FOXA1;FOXD1;Foxd3;Ar;SOX9;Nkx2-5;GATA2	monocytic-cells;immune system cells	v
hsa-mir-196b	7	27209099	27209182	-	27219169	27219188	19	10070	intronic	3.09091	0.999537	0.999943	5.72274e-05	0.723504	0.29561	0.00327133	ESR1;ESR2;ZNF354C;SRF;FOXA1;Nobox;MEF2A;TEAD1;FOXI1;Myf	monocytic-cells;adipose-tissue-2;pancreas-tumor;immune system cells	v
hsa-mir-196b	7	27209099	27209182	-	27224726	27224918	192	15627	host gene	98.2424	1	1	7.32137e-18	0.701216	0.832667	0.000608251	Stat3;STAT1;AP1;Foxq1;NR3C1;HOXA5;FOXF2;SRY;FOXI1;IRF2	monocytic-cells;adipose-tissue-1;T cells;adrenal gland/colon;embryo1;leukemia cell line;acute myeloyd leukemia;immune system cells	v
hsa-mir-196b	7	27209099	27209182	-	27224759	27224805	46	15660	host gene	1.93939	1	1	1.87205e-08	0.721409	0.863691	0.000608255	Stat3;ZEB1;STAT1;AP1;Foxq1;NR3C1;HOXA5;FOXF2;SRY;FOXI1	small intestine-tumor;large intestine-tumor;kidney;prostate/mammary_gland;HepG2;monocytic-cells;adipose-tissue-1;T cells;adrenal gland/colon;embryo1;heart/muscle;colon/spleen;leukemia cell line;acute myeloyd leukemia;T cells2;immune system cells	v
hsa-mir-196b	7	27209099	27209182	-	27231872	27231892	20	22773	hybrid	2.18182	0.986062	0.994927	0.00507331	0.604363	0.117772	0.000438659		prostate/mammary_gland;T cells;acute myeloyd leukemia	v
hsa-mir-196b	7	27209099	27209182	-	27228427	27228446	19	19328	hybrid	0.484848	0.999859	0.99965	0.000349805	0.618413	0.379425	0.00847239		T cells	v
hsa-mir-196b	7	27209099	27209182	-	27212418	27212437	19	3319	host gene	0.484848	0.999988	0.999971	2.87562e-05	0.556522	0.442752	0.0140845	T;En1;AP1;IRF1;HLF;Sox5;BRCA1;TEAD1;Prrx2;ZNF354C	T cells;acute myeloyd leukemia	v
hsa-mir-197	1	110141515	110141589	+	110098381	110098400	19	43134	hybrid	6.42424	0.00632095	0.537033	0.462967	0.357684	0.0731654	0.00545942		thymus	m
hsa-mir-197	1	110141515	110141589	+	110091633	110091655	22	49882	hybrid	0.121212	0.999453	0.998623	0.00137659	0.76838	0.29469	0.0320063		acute myeloyd leukemia	m
hsa-mir-1972-1	16	15104178	15104254	-	15141370	15141390	20	37192	host gene	0.939394	0.999493	0.999162	0.000838061	0.477216	0.314111	0.00871	SRF;znf143;E2F1;TFAP2A;GATA3;INSM1;Gfi;SP1;Prrx2;NF-kappaB	brain	p
hsa-mir-1972-1	16	15104178	15104254	-	15142094	15142114	20	37916	hybrid	0.242424	0.867877	0.713143	0.286857	0.262856	0.458396	0.0338023		adrenal gland/colon	p
hsa-mir-1972-1	16	15104178	15104254	-	15149877	15149972	95	45699	host gene	6.90909	0.993871	0.999977	2.34215e-05	0.753957	0.175874	1.7275e-05	GATA2;TBP;NR3C1;Pou5f1;IRF2;RUNX1;HNF4A;YY1;Sox17;GATA3	kidney-tumor;HepG2;blood/lung;adrenal gland/colon;brain;bone_marrow/liver;brain lobes;colon/spleen;embryo-2;leukemia cell line;acute myeloyd leukemia;T cells2;immune system cells	p
[truncated: 7,305 more rows]
