# Supplementary material for: PROmiRNA: a new miRNA promoter recognition method uncovers the complex regulation of intronic miRNAs
Source: Genome Biol. 2013 Aug 16;14(8):R84. doi: 10.1186/gb-2013-14-8-r84 (PMC4053815; doi:10.1186/gb-2013-14-8-r84)
Supplement: Additional file 3 [file gb-2013-14-8-r84-S3.XLSX]

## Sheet: supplementary_table_2
miRNA	chrom	tss_start	tss_stop	strand	PolII_peak	peak_start	peak_stop	overlap	coverage_RNA_seq	start_Barski	stop_Barski	start_Ozsolak	stop_Ozsolak	CAGE_Encode	start_cage_cluster	stop_cage_cluster
hsa-mir-100	chr11	122053535	122053554	-	Hct116;U87	122050658	122054947	0.999000999001	0.2165603375	None	None	None	None	Yes	122053536	122053585
hsa-mir-100	chr11	122036466	122036485	-	Hct116;Sknsh;U87	121998304	122037687	0.999000999001	0.2009159375	None	None	None	None	Yes	122036933	122036966
hsa-mir-100	chr11	122066882	122066901	-	Hct116;huvec	122066407	122067009	0.601398601399	0.2124787625	None	None	None	None	no	None	None
hsa-mir-101-1	chr1	65532366	65532386	-	A549;ECC1;Gm12878;Gm12892;H1hesc;H1neurons;Hct116;Helas3;Hl60;K562;Sknmc;U87;huvec	65531727	65533003	1.0	0.5743728	None	None	65532792	65533792	Yes	65532551	65532573
hsa-mir-101-1	chr1	65531317	65531337	-	H1hesc;Sknmc	65531184	65534488	0.642357642358	0.5932046125	None	None	None	None	Yes	65531109	65531159
hsa-mir-101-1	chr1	65526189	65526208	-		None	None	None	0.6347424625	None	None	None	None	Yes	65525836	65525971
hsa-mir-101-1	chr1	65533397	65533419	-	A549;ECC1;Gm12878;Gm12891;Gm12892;H1hesc;H1neurons;Hct116;Helas3;Hepg2;Hl60;K562;Sknmc;Sknsh;U87;huvec	65532097	65534173	1.0	0.5376267375	65533189	65534189	65532792	65533792	Yes	65533400	65533433
hsa-mir-101-1	chr1	65533230	65533249	-	A549;ECC1;Gm12878;Gm12891;Gm12892;H1hesc;H1neurons;Hct116;Helas3;Hepg2;Hl60;K562;Sknmc;Sknsh;U87;huvec	65532097	65534173	0.999000999001	0.5370045875	65533189	65534189	65532792	65533792	Yes	65533400	65533433
hsa-mir-101-1	chr1	65524691	65524710	-		None	None	None	0.751806625	None	None	None	None	Yes	65524842	65524891
hsa-mir-101-1	chr1	65533739	65533759	-	A549;ECC1;Gm12878;Gm12891;Gm12892;H1hesc;H1neurons;Hct116;Helas3;Hepg2;Hl60;K562;Sknmc;Sknsh;U87;huvec	65533116	65535076	1.0	0.5202957125	65533189	65534189	65532792	65533792	Yes	65533400	65533433
hsa-mir-101-1	chr1	65532864	65532884	-	A549;ECC1;Gm12878;Gm12892;H1hesc;H1neurons;Hct116;Helas3;Hl60;K562;Sknmc;Sknsh;U87;huvec	65532097	65534173	1.0	0.551903675	65533189	65534189	65532792	65533792	Yes	65533370	65533433
hsa-mir-101-1	chr1	65531943	65531962	-	ECC1;H1hesc;H1neurons;Hct116;Helas3;Hl60;K562;Sknmc;U87;huvec	65531184	65534488	0.999000999001	0.5874353875	None	None	None	None	Yes	65531499	65531571
hsa-mir-101-1	chr1	65532376	65532415	-	A549;ECC1;Gm12878;Gm12892;H1hesc;H1neurons;Hct116;Helas3;Hl60;K562;Sknmc;U87;huvec	65531727	65533003	0.999000999001	0.574428225	None	None	65532792	65533792	Yes	65532551	65532573
hsa-mir-101-1	chr1	65534292	65534312	-	A549;ECC1;Gm12878;Gm12891;Gm12892;H1hesc;H1neurons;Hct116;Helas3;Hepg2;Hl60;K562;Sknmc;U87;huvec	65533116	65535076	1.0	0.4962909375	65533189	65534189	65532896	65533896	Yes	65533781	65533837
hsa-mir-101-1	chr1	65527583	65527603	-		None	None	None	0.580120825	None	None	None	None	Yes	65527582	65527604
hsa-mir-101-2	chr9	4804049	4804069	+		None	None	None	0.2902762375	None	None	None	None	Yes	4803509	4803600
hsa-mir-101-2	chr9	4801709	4801728	+		None	None	None	0.2847780375	None	None	None	None	Yes	4801503	4801619
hsa-mir-101-2	chr9	4804304	4804324	+		None	None	None	0.2907556375	None	None	None	None	Yes	4803933	4804087
hsa-mir-101-2	chr9	4839747	4839876	+	Hepg2	4839286	4839973	0.661338661339	0.33144185	None	None	None	None	Yes	4840139	4840143
hsa-mir-101-2	chr9	4804617	4804636	+		None	None	None	0.2914805	None	None	None	None	Yes	4805065	4805127
hsa-mir-101-2	chr9	4834692	4834711	+	Gm12878;K562;U87;huvec	4833926	4834621	0.41958041958	0.36285195	None	None	None	None	Yes	4834143	4834266
hsa-mir-103a-1	chr5	167990874	167990893	-		None	None	None	0.5828868625	None	None	None	None	Yes	167990938	167991124
hsa-mir-103a-1	chr5	168006479	168006769	-	A549;ECC1;Gm12878;Gm12891;Gm12892;H1hesc;H1neurons;Hct116;Helas3;Hepg2;Hl60;K562;Panc1;Pfsk1;Sknmc;Sknsh;U87;huvec	168005957	168007319	1.0	0.3508560375	168006504	168007504	168006088	168007088	Yes	168006284	168006452
hsa-mir-103a-1	chr5	168005943	168005963	-	A549;ECC1;Gm12878;Gm12891;Gm12892;H1hesc;H1neurons;Hct116;Helas3;Hepg2;Hl60;K562;Panc1;Pfsk1;Sknmc;Sknsh;U87;huvec	168005547	168007853	0.905094905095	0.3543265625	None	None	168006088	168007088	Yes	168006284	168006452
hsa-mir-103a-1	chr5	167989849	167989869	-		None	None	None	0.5972998375	None	None	None	None	Yes	167990050	167990188
hsa-mir-103a-1	chr5	167996134	167996153	-		None	None	None	0.496650075	None	None	None	None	Yes	167995972	167995976
hsa-mir-103a-1	chr5	168006278	168006452	-	A549;ECC1;Gm12878;Gm12891;Gm12892;H1hesc;H1neurons;Hct116;Helas3;Hepg2;Hl60;K562;Panc1;Pfsk1;Sknmc;Sknsh;U87;huvec	168005631	168007257	1.0	0.3542418	168006504	168007504	168006088	168007088	Yes	168006284	168006452
hsa-mir-103a-2	chr20	3870491	3870511	+	A549;ECC1;Gm12878;Gm12891;Gm12892;H1hesc;H1neurons;Hct116;Helas3;Hepg2;Hl60;K562;Panc1;Pfsk1;Sknmc;Sknsh;U87;huvec	3869090	3872426	1.0	0.3484964125	3869528	3870528	None	None	Yes	3869979	3870081
hsa-mir-103a-2	chr20	3897245	3897263	+	Gm12878;K562	3896963	3897456	0.492507492507	0.8609717125	None	None	None	None	Yes	3897697	3897699
hsa-mir-103a-2	chr20	3889071	3889091	+	Gm12878;Gm12891;Gm12892;H1hesc;K562;Sknmc	3888601	3889191	0.589410589411	0.5324838125	None	None	None	None	Yes	3888601	3888783
hsa-mir-103a-2	chr20	3869950	3870108	+	A549;ECC1;Gm12878;Gm12891;Gm12892;H1hesc;H1neurons;Hct116;Helas3;Hepg2;Hl60;K562;Panc1;Pfsk1;Sknmc;Sknsh;U87;huvec	3868849	3870733	1.0	0.35435085	3869528	3870528	None	None	Yes	3869979	3870081
hsa-mir-103a-2	chr20	3869569	3869625	+	A549;ECC1;Gm12878;Gm12891;Gm12892;H1hesc;H1neurons;Hct116;Helas3;Hepg2;Hl60;K562;Panc1;Pfsk1;Sknmc;Sknsh;U87;huvec	3868853	3870362	1.0	0.353451275	3869528	3870528	None	None	Yes	3869979	3870081
hsa-mir-103a-2	chr20	3873598	3873617	+	Gm12878;H1hesc;Sknsh	3873288	3874449	0.818181818182	0.3503869875	None	None	None	None	Yes	3873557	3873597
hsa-mir-103a-2	chr20	3896525	3896544	+	Gm12878	3896963	3897456	0.0709290709291	0.8178001	None	None	None	None	Yes	3896735	3896875
hsa-mir-103a-2	chr20	3869116	3869136	+	A549;ECC1;Gm12878;Gm12891;Gm12892;H1hesc;H1neurons;Hct116;Helas3;Hepg2;Hl60;K562;Panc1;Pfsk1;Sknmc;Sknsh;U87;huvec	3868293	3871370	1.0	0.3495594375	3869528	3870528	None	None	Yes	3869488	3869490
hsa-mir-103a-2	chr20	3869495	3869628	+	A549;ECC1;Gm12878;Gm12891;Gm12892;H1hesc;H1neurons;Hct116;Helas3;Hepg2;Hl60;K562;Panc1;Pfsk1;Sknmc;Sknsh;U87;huvec	3868853	3870362	0.999000999001	0.3526355625	3869528	3870528	None	None	Yes	3869979	3870081
hsa-mir-103a-2	chr20	3896261	3896280	+		None	None	None	0.7545673375	None	None	None	None	Yes	3895931	3895936
hsa-mir-103a-2	chr20	3870090	3870109	+	A549;ECC1;Gm12878;Gm12891;Gm12892;H1hesc;H1neurons;Hct116;Helas3;Hepg2;Hl60;K562;Panc1;Pfsk1;Sknmc;Sknsh;U87;huvec	3868849	3870733	0.999000999001	0.3535007625	3869528	3870528	None	None	Yes	3869979	3870081
hsa-mir-103b-1	chr5	167956298	167956435	+	ECC1;H1hesc;H1neurons	167955882	167957106	0.983016983017	0.07131575	None	None	None	None	Yes	167956664	167956675
hsa-mir-103b-1	chr5	167956791	167956811	+	ECC1;H1hesc;H1neurons	167955882	167957106	0.805194805195	0.0709336375	None	None	None	None	Yes	167957212	167957218
hsa-mir-103b-1	chr5	167956734	167956753	+	ECC1;H1hesc;H1neurons	167955882	167957106	0.862137862138	0.070804775	None	None	None	None	Yes	167957212	167957218
hsa-mir-103b-2	chr20	3936474	3936492	-		None	None	None	0.3672972	None	None	None	None	Yes	3936003	3936045
hsa-mir-103b-2	chr20	3935938	3935958	-		None	None	None	0.368919275	None	None	None	None	Yes	3935578	3935700
hsa-mir-103b-2	chr20	3902106	3902125	-	Gm12878;Gm12892;Pfsk1	3902168	3902735	0.446553446553	0.0320242875	None	None	None	None	Yes	3901541	3901652
hsa-mir-105-1	chrX	151596664	151596683	-		None	None	None	0.0326234625	None	None	None	None	Yes	151596417	151596420
hsa-mir-105-1	chrX	151597142	151597160	-		None	None	None	0.032183575	None	None	None	None	no	None	None
hsa-mir-105-2	chrX	151596664	151596683	-		None	None	None	0.0326234625	None	None	None	None	Yes	151596417	151596420
hsa-mir-105-2	chrX	151597142	151597160	-		None	None	None	0.032183575	None	None	None	None	no	None	None
hsa-mir-106a	chrX	133309041	133309060	-	H1hesc	133308999	133309308	0.308691308691	0.019003875	None	None	None	None	no	None	None
hsa-mir-106a	chrX	133307833	133307852	-	H1hesc	133307265	133308721	0.999000999001	0.0247981	133306728	133307728	133307066	133308066	Yes	133307837	133307866
hsa-mir-106a	chrX	133306564	133306583	-	H1hesc	133306495	133306957	0.461538461538	0.0333735625	133306728	133307728	133307066	133308066	Yes	133306387	133306535
hsa-mir-106a	chrX	133336311	133336330	-		None	None	None	0.017597875	None	None	None	None	no	None	None
hsa-mir-106a	chrX	133306078	133306098	-	H1hesc	133305420	133306494	0.906093906094	0.036191675	None	None	133306361	133307361	Yes	133305697	133305829
hsa-mir-106a	chrX	133305674	133305693	-	H1hesc	133305420	133306494	0.762237762238	0.0440238375	None	None	None	None	Yes	133305697	133305829
hsa-mir-106a	chrX	133338834	133338854	-		None	None	None	0.0163279875	None	None	None	None	no	None	None
hsa-mir-106b	chr7	99696573	99696592	-	ECC1;Gm12878;Gm12891;H1hesc;Hl60;K562;Sknsh;Gm12892;Helas3;A549;Panc1;Sknmc	99696030	99697157	0.999000999001	0.3652801875	None	None	None	None	Yes	99696662	99696825
hsa-mir-106b	chr7	99697676	99697695	-	A549;ECC1;Gm12878;Gm12891;Gm12892;H1hesc;H1neurons;Hct116;Helas3;Hepg2;Hl60;K562;Pfsk1;Sknmc;Sknsh;U87;huvec;Panc1	99694577	99700301	0.999000999001	0.4376198	99697818	99698818	99697880	99698880	Yes	99698034	99698177
hsa-mir-106b	chr7	99728710	99728729	-	H1hesc;Hct116	99728503	99728817	0.313686313686	0.26084625	None	None	None	None	no	None	None
hsa-mir-106b	chr7	99699287	99699306	-	A549;ECC1;Gm12878;Gm12891;Gm12892;H1hesc;H1neurons;Hct116;Helas3;Hepg2;Hl60;K562;Pfsk1;Sknmc;Sknsh;U87;huvec;Panc1	99694577	99700301	0.999000999001	0.435538675	99697818	99698818	99697880	99698880	Yes	99698935	99699092
hsa-mir-106b	chr7	99699953	99699973	-	A549;ECC1;Gm12878;Gm12891;Gm12892;H1hesc;H1neurons;Hct116;Helas3;Hepg2;Hl60;K562;Pfsk1;Sknmc;Sknsh;U87;huvec;Panc1	99694505	99700789	1.0	0.404767475	None	None	None	None	Yes	99699516	99699548
hsa-mir-106b	chr7	99698944	99699073	-	A549;ECC1;Gm12878;Gm12891;Gm12892;H1hesc;H1neurons;Hct116;Helas3;Hepg2;Hl60;K562;Pfsk1;Sknmc;Sknsh;U87;huvec;Panc1	99694577	99700301	0.999000999001	0.4336477125	99697818	99698818	99697880	99698880	Yes	99698935	99699092
hsa-mir-106b	chr7	99725238	99725256	-	A549;ECC1;Gm12878;Gm12891;Gm12892;H1hesc;H1neurons;Hct116;Helas3;Hepg2;Hl60;K562;Panc1;Pfsk1;Sknmc;Sknsh;U87;huvec	99723906	99725796	1.0	0.2861709875	None	None	None	None	Yes	99724722	99724821
hsa-mir-106b	chr7	99724685	99724705	-	A549;ECC1;Gm12878;Gm12891;Gm12892;H1hesc;H1neurons;Hct116;Helas3;Hepg2;Hl60;K562;Panc1;Pfsk1;Sknmc;Sknsh;U87;huvec	99723906	99725796	1.0	0.2909277375	None	None	None	None	Yes	99724722	99724821
hsa-mir-106b	chr7	99698343	99698367	-	A549;ECC1;Gm12878;Gm12891;Gm12892;H1hesc;H1neurons;Hct116;Helas3;Hepg2;Hl60;K562;Pfsk1;Sknmc;Sknsh;U87;huvec;Panc1	99694577	99700301	1.0	0.451818975	99697818	99698818	99697880	99698880	Yes	99698034	99698177
hsa-mir-106b	chr7	99720168	99720188	-	ECC1;H1hesc;Hct116;Hepg2;K562;Pfsk1;Sknmc	99719514	99720581	0.903096903097	0.321125475	None	None	None	None	no	None	None
hsa-mir-106b	chr7	99697003	99697023	-	ECC1;Gm12878;Gm12892;H1hesc;Helas3;Sknsh;A549;Gm12891;Hl60;K562;Panc1;Sknmc	99694577	99700301	1.0	0.4115133125	None	None	None	None	Yes	99696662	99696825
hsa-mir-106b	chr7	99694407	99694427	-	A549;ECC1;Gm12878;Gm12891;Gm12892;H1hesc;Helas3;Hepg2;Hl60;K562;Panc1;Pfsk1;Sknmc;Sknsh;U87	99687998	99697728	1.0	0.3311601375	None	None	None	None	no	None	None
hsa-mir-106b	chr7	99716887	99716987	-	A549;ECC1;Gm12878;Gm12891;Gm12892;H1hesc;H1neurons;Hct116;Helas3;Hepg2;Hl60;K562;Panc1;Pfsk1;Sknmc;Sknsh;U87;huvec	99716376	99718659	1.0	0.3386204	None	None	None	None	Yes	99716867	99716998
hsa-mir-106b	chr7	99705269	99705289	-	A549;Gm12878;H1hesc;Hl60;K562;Panc1;Pfsk1;Sknmc;Sknsh	99703375	99706792	1.0	0.286138375	None	None	None	None	Yes	99704947	99704951
hsa-mir-106b	chr7	99696353	99696372	-	ECC1;Gm12878;Gm12891;Gm12892;H1hesc;Hl60;K562;Sknsh;A549;Helas3;Panc1;Sknmc	99694577	99700301	0.999000999001	0.3676828	None	None	None	None	Yes	99696662	99696825
hsa-mir-106b	chr7	99697318	99697338	-	ECC1;Gm12878;Gm12892;H1hesc;H1neurons;Hct116;Helas3;Hl60;K562;Sknsh;huvec;Gm12891;Panc1;Sknmc	99694577	99700301	1.0	0.4363139625	99697818	99698818	None	None	Yes	99697023	99697072
hsa-mir-106b	chr7	99698095	99698144	-	A549;ECC1;Gm12878;Gm12891;Gm12892;H1hesc;H1neurons;Hct116;Helas3;Hepg2;Hl60;K562;Pfsk1;Sknmc;Sknsh;U87;huvec;Panc1	99694577	99700301	0.999000999001	0.45075985	99697818	99698818	99697880	99698880	Yes	99698034	99698177
hsa-mir-106b	chr7	99718355	99718374	-	ECC1;Gm12892;H1hesc;Hct116;Helas3;Hl60;K562;Pfsk1;Sknmc;Sknsh;U87;huvec	99716376	99718659	0.794205794206	0.3272486125	None	None	None	None	Yes	99718777	99718783
hsa-mir-106b	chr7	99698102	99698153	-	A549;ECC1;Gm12878;Gm12891;Gm12892;H1hesc;H1neurons;Hct116;Helas3;Hepg2;Hl60;K562;Pfsk1;Sknmc;Sknsh;U87;huvec;Panc1	99694577	99700301	0.999000999001	0.4505496625	99697818	99698818	99697880	99698880	Yes	99698034	99698177
hsa-mir-106b	chr7	99709661	99709681	-	ECC1;H1hesc;H1neurons;Hl60;K562;Pfsk1;Sknmc	99709173	99709819	0.645354645355	0.3021375875	None	None	None	None	Yes	99709427	99709625
hsa-mir-106b	chr7	99717463	99717482	-	A549;ECC1;Gm12878;Gm12891;Gm12892;H1hesc;H1neurons;Hct116;Helas3;Hepg2;Hl60;K562;Panc1;Pfsk1;Sknmc;Sknsh;U87;huvec	99716569	99717979	0.999000999001	0.3323031375	None	None	None	None	Yes	99716867	99716998
hsa-mir-106b	chr7	99716718	99716738	-	A549;ECC1;Gm12878;Gm12891;Gm12892;H1hesc;H1neurons;Hct116;Helas3;Hepg2;Hl60;K562;Panc1;Pfsk1;Sknmc;Sknsh;U87;huvec	99716347	99717542	0.88011988012	0.3355268375	None	None	None	None	Yes	99716867	99716998
hsa-mir-106b	chr7	99699460	99699564	-	A549;ECC1;Gm12878;Gm12891;Gm12892;H1hesc;H1neurons;Hct116;Helas3;Hepg2;Hl60;K562;Pfsk1;Sknmc;Sknsh;U87;huvec;Panc1	99694577	99700301	1.0	0.42710405	None	None	None	None	Yes	99698935	99699092
hsa-mir-106b	chr7	99717183	99717202	-	A549;ECC1;Gm12878;Gm12891;Gm12892;H1hesc;H1neurons;Hct116;Helas3;Hepg2;Hl60;K562;Panc1;Pfsk1;Sknmc;Sknsh;U87;huvec	99716548	99717814	0.999000999001	0.3355018125	None	None	None	None	Yes	99716867	99716998
hsa-mir-107	chr10	91352791	91352811	-		None	None	None	0.0795687875	None	None	None	None	Yes	91352985	91353073
hsa-mir-10a	chr17	46690841	46690874	-	A549;ECC1;H1neurons;Hct116;Panc1;Sknmc;huvec	46685788	46692102	0.999000999001	0.3527710625	None	None	None	None	Yes	46690838	46690883
hsa-mir-10a	chr17	46681082	46681101	-	A549;ECC1;Hct116;Helas3;K562;Sknmc;U87;huvec;Panc1	46645331	46684907	0.999000999001	0.378218175	None	None	None	None	Yes	46681359	46681425
hsa-mir-10a	chr17	46691560	46691580	-	A549;ECC1;Hct116;Panc1	46685788	46692102	1.0	0.3467013875	None	None	None	None	Yes	46691735	46691787
hsa-mir-10a	chr17	46703199	46703226	-	A549;ECC1;Hct116;K562;Panc1	46692107	46708447	0.999000999001	0.3336571125	None	None	None	None	Yes	46703196	46703267
hsa-mir-10a	chr17	46696118	46696137	-	H1neurons;Hct116;K562;Panc1	46692107	46708447	0.999000999001	0.332609025	None	None	None	None	Yes	46696347	46696370
hsa-mir-10a	chr17	46693363	46693382	-	H1neurons;Panc1	46692107	46708447	0.999000999001	0.348575475	None	None	None	None	Yes	46693177	46693188
hsa-mir-10a	chr17	46683659	46683681	-	ECC1;Hct116;Helas3;Sknmc;Panc1	46645331	46684907	1.0	0.365889575	None	None	None	None	no	None	None
hsa-mir-10a	chr17	46705618	46705637	-	Hct116;K562;Panc1	46692107	46708447	0.999000999001	0.32502365	None	None	None	None	no	None	None
hsa-mir-10a	chr17	46703502	46703522	-	A549;ECC1;Hct116;K562;Panc1	46692107	46708447	1.0	0.3330286875	None	None	None	None	Yes	46703196	46703267
hsa-mir-10a	chr17	46679113	46679132	-	A549;ECC1;Panc1	46645331	46684907	0.999000999001	0.3687480375	None	None	None	None	Yes	46679158	46679165
hsa-mir-10a	chr17	46692838	46692858	-	H1neurons;Hct116;Panc1	46692107	46708447	1.0	0.3509543	None	None	None	None	Yes	46692293	46692358
hsa-mir-10a	chr17	46702777	46702798	-	A549;ECC1;Hct116;K562;Panc1	46692107	46708447	0.999000999001	0.33308485	None	None	None	None	Yes	46703196	46703267
hsa-mir-10a	chr17	46660127	46660147	-	ECC1;Gm12878;Gm12892;Hct116;K562;huvec;Panc1	46645331	46684907	1.0	0.273704825	None	None	None	None	Yes	46659731	46659889
hsa-mir-10a	chr17	46659832	46659851	-	ECC1;Gm12878;Gm12892;Hct116;K562;huvec;Panc1	46645331	46684907	0.999000999001	0.261564275	None	None	None	None	Yes	46659731	46659889
hsa-mir-10a	chr17	46682329	46682359	-	A549;ECC1;Hct116;Helas3;K562;Sknmc;U87;huvec;Panc1	46645331	46684907	1.0	0.384963875	None	None	None	None	Yes	46682328	46682418
hsa-mir-10a	chr17	46692175	46692194	-	A549;ECC1;Hct116;Panc1	46692091	46692736	0.592407592408	0.3495735625	None	None	None	None	Yes	46691735	46691787
hsa-mir-10a	chr17	46670412	46670432	-	A549;ECC1;Hct116;Panc1	46645331	46684907	1.0	0.262889575	None	None	None	None	Yes	46670909	46671001
hsa-mir-10a	chr17	46663393	46663413	-	A549;ECC1;Hct116;K562;U87;huvec;Panc1	46645331	46684907	1.0	0.2485335375	46662710	46663710	46663342	46664342	Yes	46663410	46663454
hsa-mir-10a	chr17	46691893	46691912	-	A549;ECC1;Hct116;Panc1	46685788	46692102	0.699300699301	0.3482252875	None	None	None	None	Yes	46691735	46691787
hsa-mir-10a	chr17	46671383	46671410	-	A549;ECC1;H1neurons;Hct116;K562;Sknmc;huvec;Panc1	46645331	46684907	0.999000999001	0.2709448875	None	None	None	None	Yes	46671099	46671163
hsa-mir-10a	chr17	46659446	46659465	-	ECC1;Gm12878;Gm12892;Hct116;K562;huvec;Panc1	46645331	46684907	0.999000999001	0.270083825	None	None	None	None	Yes	46659731	46659889
hsa-mir-10a	chr17	46702979	46702999	-	A549;ECC1;Hct116;K562;Panc1	46692107	46708447	1.0	0.3318362625	None	None	None	None	Yes	46703196	46703267
hsa-mir-10a	chr17	46680079	46680098	-	A549;ECC1;Hct116;huvec;Panc1	46645331	46684907	0.999000999001	0.3704124875	None	None	None	None	Yes	46679635	46679739
hsa-mir-10a	chr17	46662817	46662838	-	A549;ECC1;Hct116;K562;U87;huvec;Panc1	46645331	46684907	0.999000999001	0.264612325	46662710	46663710	46663287	46664287	Yes	46662778	46662869
hsa-mir-10a	chr17	46688311	46688414	-	A549;ECC1;Gm12878;Gm12891;Gm12892;Hct116;Helas3;K562;Panc1;Sknmc;huvec	46687325	46690996	0.999000999001	0.352971	None	None	None	None	Yes	46687907	46688026
hsa-mir-10a	chr17	46681847	46681866	-	A549;ECC1;Hct116;Helas3;K562;Sknmc;U87;huvec;Panc1	46645331	46684907	0.999000999001	0.3793717625	None	None	None	None	Yes	46682328	46682418
hsa-mir-10a	chr17	46691279	46691299	-	A549;ECC1;H1neurons;Hct116;Panc1;huvec	46685788	46692102	1.0	0.3490912625	None	None	None	None	Yes	46690838	46690883
hsa-mir-10a	chr17	46681400	46681420	-	A549;ECC1;Hct116;Helas3;K562;Sknmc;U87;huvec;Panc1	46645331	46684907	1.0	0.3789344375	None	None	None	None	Yes	46681359	46681425
hsa-mir-10a	chr17	46688085	46688105	-	A549;ECC1;Gm12878;Gm12891;Gm12892;Hct116;Helas3;K562;Panc1;Sknmc;huvec	46687325	46690996	1.0	0.3504383125	None	None	None	None	Yes	46687907	46688026
hsa-mir-10a	chr17	46702422	46702472	-	A549;ECC1;Hct116;K562;Panc1	46692107	46708447	1.0	0.335401875	None	None	None	None	Yes	46701993	46702059
hsa-mir-10a	chr17	46658370	46658390	-	ECC1;H1neurons;Hct116;K562;Panc1	46645331	46684907	1.0	0.29051095	None	None	None	None	Yes	46658039	46658042
hsa-mir-10a	chr17	46671003	46671145	-	A549;ECC1;H1neurons;Hct116;K562;Sknmc;huvec;Panc1	46645331	46684907	1.0	0.2680675625	None	None	None	None	Yes	46671099	46671163
hsa-mir-10a	chr17	46675721	46675741	-	ECC1;huvec;Panc1	46645331	46684907	1.0	0.3334691	None	None	None	None	Yes	46675423	46675573
hsa-mir-10a	chr17	46667578	46667637	-	ECC1;Hct116;Panc1	46645331	46684907	0.999000999001	0.23215635	None	None	None	None	Yes	46667567	46667646
hsa-mir-10a	chr17	46704159	46704178	-	A549;ECC1;Hct116;K562;Panc1	46692107	46708447	0.999000999001	0.33197535	None	None	None	None	Yes	46703951	46703988
hsa-mir-10a	chr17	46703913	46703952	-	A549;ECC1;Hct116;K562;Panc1	46692107	46708447	0.999000999001	0.33371615	None	None	None	None	Yes	46703951	46703988
hsa-mir-10a	chr17	46670932	46671011	-	A549;ECC1;H1neurons;Hct116;K562;Sknmc;huvec;Panc1	46645331	46684907	0.999000999001	0.265790975	None	None	None	None	Yes	46671099	46671163
hsa-mir-10a	chr17	46703421	46703441	-	A549;ECC1;Hct116;K562;Panc1	46692107	46708447	1.0	0.3328369875	None	None	None	None	Yes	46703196	46703267
hsa-mir-10a	chr17	46657530	46657549	-	H1neurons;K562;Sknsh;Panc1	46645331	46684907	0.999000999001	0.4400943375	None	None	None	None	Yes	46657708	46657735
hsa-mir-10a	chr17	46695884	46695903	-	ECC1;H1neurons;Hct116;K562;Panc1	46692107	46708447	0.999000999001	0.3346106375	None	None	None	None	Yes	46696347	46696370
hsa-mir-10a	chr17	46695400	46695420	-	ECC1;H1neurons;Hct116;K562;Panc1	46692107	46708447	1.0	0.336868475	None	None	None	None	no	None	None
hsa-mir-10b	chr2	176980464	176980484	+	Sknmc	176980470	176981010	0.503496503497	0.3864728	None	None	None	None	no	None	None
hsa-mir-10b	chr2	176973554	176973578	+	Sknmc	176972497	176973342	0.276723276723	0.3804826375	None	None	None	None	Yes	176973199	176973295
hsa-mir-10b	chr2	176995708	176995727	+	A549;ECC1;H1neurons;Hct116;Sknmc;Sknsh;U87;huvec	176995286	176995963	0.676323676324	0.37845105	None	None	None	None	Yes	176995304	176995377
hsa-mir-10b	chr2	176994473	176994493	+	A549;ECC1;H1neurons;Hct116;Helas3;Sknmc;Sknsh;U87;huvec	176993918	176995831	1.0	0.385532075	None	None	None	None	Yes	176994414	176994529
hsa-mir-10b	chr2	176972843	176972862	+	H1neurons;Sknmc	176972497	176973342	0.844155844156	0.37443085	None	None	None	None	Yes	176972314	176972465
hsa-mir-10b	chr2	176971690	176971773	+	ECC1;H1neurons;Helas3;Sknmc	176967561	176972330	0.999000999001	0.36708505	None	None	None	None	Yes	176971688	176971695
hsa-mir-10b	chr2	177009940	177009959	+		None	None	None	0.416036675	None	None	None	None	no	None	None
hsa-mir-10b	chr2	176994085	176994105	+	A549;ECC1;H1neurons;Hct116;Helas3;Sknmc;Sknsh;U87;huvec	176993551	176995763	1.0	0.386727975	None	None	None	None	Yes	176994414	176994529
hsa-mir-10b	chr2	176977491	176977511	+		None	None	None	0.3874436875	None	None	None	None	no	None	None
hsa-mir-10b	chr2	176973151	176973171	+	Sknmc	176972497	176973342	0.681318681319	0.376838775	None	None	None	None	Yes	176973199	176973295
hsa-mir-10b	chr2	177005183	177005202	+	A549;ECC1;Hct116;Sknmc;Sknsh;U87;huvec	177003126	177005996	0.999000999001	0.3404035625	None	None	177004950	177005950	Yes	177004830	177004846
hsa-mir-10b	chr2	176979884	176979905	+		None	None	None	0.3902523625	None	None	None	None	no	None	None
hsa-mir-10b	chr2	177005406	177005426	+	A549;ECC1;Hct116;Sknmc;Sknsh;U87;huvec	177003126	177005996	1.0	0.337735375	None	None	177004950	177005950	Yes	177005608	177005618
hsa-mir-10b	chr2	176968699	176968718	+	A549;Sknmc	176967561	176972330	0.999000999001	0.3517444875	None	None	None	None	Yes	176969148	176969302
hsa-mir-10b	chr2	176975670	176975690	+	H1hesc;H1neurons;Sknsh	176975611	176976392	0.568431568432	0.3834015875	None	None	None	None	Yes	176976132	176976173
hsa-mir-10b	chr2	176987419	176987493	+	ECC1;Helas3;Sknmc;Sknsh;U87;huvec	176986399	176988442	1.0	0.368411125	None	None	None	None	Yes	176987415	176987493
hsa-mir-10b	chr2	177001098	177001118	+	A549;ECC1;H1neurons;Hct116;Sknmc;Sknsh;U87;huvec	176999653	177002274	1.0	0.38698435	None	None	177001178	177002178	Yes	177000861	177000966
hsa-mir-10b	chr2	176981510	176981529	+	A549	176980981	176981480	0.460539460539	0.390290925	None	None	None	None	Yes	176981460	176981507
hsa-mir-10b	chr2	176994925	176994944	+	A549;ECC1;H1neurons;Hct116;Helas3;Sknmc;Sknsh;U87;huvec	176993918	176995831	0.999000999001	0.38331035	None	None	None	None	Yes	176994414	176994529
hsa-mir-10b	chr2	176965053	176965071	+	H1neurons	176965220	176965519	0.298701298701	0.3268563875	None	None	None	None	no	None	None
hsa-mir-10b	chr2	176973768	176973788	+	Sknmc	176973860	176974353	0.417582417582	0.3822233	None	None	None	None	Yes	176974193	176974216
hsa-mir-10b	chr2	176987656	176987675	+	ECC1;Helas3;Sknmc;Sknsh;U87;huvec	176986399	176988442	0.999000999001	0.3672574875	None	None	None	None	Yes	176988152	176988261
hsa-mir-10b	chr2	177011111	177011130	+		None	None	None	0.4223300875	None	None	None	None	no	None	None
hsa-mir-10b	chr2	176969233	176969256	+	A549;Sknmc	176967561	176972330	0.999000999001	0.355827975	None	None	None	None	Yes	176969148	176969302
hsa-mir-10b	chr2	176972339	176972359	+	ECC1;H1neurons;Helas3;Sknmc	176971844	176972356	0.507492507493	0.3706023125	None	None	None	None	Yes	176972314	176972465
hsa-mir-10b	chr2	176986763	176986782	+	ECC1;Helas3;Sknmc;Sknsh;U87;huvec	176986399	176988442	0.872127872128	0.3668724625	None	None	None	None	Yes	176987188	176987261
hsa-mir-10b	chr2	176970203	176970242	+	Sknmc	176969496	176970764	0.999000999001	0.3634932875	None	None	None	None	Yes	176970183	176970223
hsa-mir-10b	chr2	176971900	176972127	+	ECC1;H1neurons;Helas3;Sknmc	176967561	176972330	0.816183816184	0.3688640875	None	None	None	None	Yes	176972314	176972465
hsa-mir-10b	chr2	176988461	176988480	+	ECC1;H1neurons;Sknmc;Sknsh	176988344	176988994	0.625374625375	0.3657966	None	None	None	None	Yes	176988152	176988261
hsa-mir-10b	chr2	176987064	176987083	+	ECC1;Helas3;Sknmc;Sknsh;U87;huvec	176986399	176988442	0.999000999001	0.3684764	None	None	None	None	Yes	176987415	176987493
hsa-mir-10b	chr2	177010317	177010337	+		None	None	None	0.4267399375	None	None	None	None	no	None	None
hsa-mir-10b	chr2	176986251	176986272	+	Sknmc	176986399	176988442	0.361638361638	0.3693064	None	None	None	None	Yes	176985954	176985972
hsa-mir-10b	chr2	176971660	176971749	+	ECC1;H1neurons;Helas3;Sknmc	176967561	176972330	0.999000999001	0.3668323125	None	None	None	None	Yes	176971688	176971695
hsa-mir-10b	chr2	176975168	176975188	+	H1neurons	176975611	176976392	0.0669330669331	0.3787597125	None	None	None	None	no	None	None
hsa-mir-10b	chr2	177001776	177001794	+	A549;ECC1;H1neurons;Hct116;Sknmc;Sknsh;U87;huvec	176999653	177002274	0.989010989011	0.392029	None	None	177001178	177002178	Yes	177002176	177002186
hsa-mir-10b	chr2	177001307	177001327	+	A549;ECC1;H1neurons;Hct116;Sknmc;Sknsh;U87;huvec	176999653	177002274	1.0	0.38744255	None	None	177001178	177002178	Yes	177000861	177000966
hsa-mir-10b	chr2	176971435	176971455	+	ECC1;H1neurons;Sknmc	176967561	176972330	1.0	0.3653786875	None	None	None	None	Yes	176970922	176971073
hsa-mir-10b	chr2	176988139	176988159	+	ECC1;H1neurons;Helas3;Sknmc;Sknsh;huvec	176986399	176988442	0.793206793207	0.369103425	None	None	None	None	Yes	176988152	176988261
hsa-mir-10b	chr2	177004632	177004651	+	A549;ECC1;Sknmc;Sknsh;U87;huvec	177003126	177005996	0.999000999001	0.3456222125	None	None	177004950	177005950	Yes	177004580	177004632
hsa-mir-10b	chr2	177012087	177012107	+		None	None	None	0.437102425	None	None	None	None	no	None	None
hsa-mir-10b	chr2	176976995	176977012	+		None	None	None	0.3860595875	None	None	None	None	no	None	None
hsa-mir-10b	chr2	176997475	176997493	+	H1neurons;Sknsh;huvec	176996862	176997894	0.91008991009	0.331387975	None	None	None	None	no	None	None
hsa-mir-10b	chr2	176977757	176977776	+		None	None	None	0.388382625	None	None	None	None	no	None	None
hsa-mir-10b	chr2	176995230	176995250	+	A549;ECC1;H1neurons;Hct116;Sknmc;Sknsh;U87;huvec	176993918	176995831	1.0	0.3838308125	None	None	None	None	Yes	176995304	176995377
hsa-mir-10b	chr2	176982383	176982402	+		None	None	None	0.3843574875	None	None	None	None	Yes	176982049	176982101
hsa-mir-10b	chr2	176976435	176976455	+	H1hesc;H1neurons;Sknsh	176975611	176976392	0.447552447552	0.38661525	None	None	None	None	Yes	176976132	176976173
hsa-mir-10b	chr2	176969996	176970014	+	Sknmc	176969496	176970764	1.0	0.3618298875	None	None	None	None	Yes	176970183	176970223
hsa-mir-10b	chr2	176984699	176984718	+		None	None	None	0.369968375	None	None	None	None	Yes	176984772	176984970
hsa-mir-10b	chr2	176975922	176975941	+	H1hesc;H1neurons;Sknsh	176975611	176976392	0.78021978022	0.385271175	None	None	None	None	Yes	176976132	176976173
hsa-mir-10b	chr2	176981224	176981243	+	A549;Sknmc	176980981	176981480	0.498501498501	0.3883318125	None	None	None	None	Yes	176981460	176981507
hsa-mir-10b	chr2	176987878	176987897	+	ECC1;H1neurons;Helas3;Sknmc;Sknsh;U87;huvec	176986399	176988442	0.999000999001	0.367043825	None	None	None	None	Yes	176988152	176988261
hsa-mir-1-1	chr20	61147659	61147679	+		None	None	None	0.291286375	None	None	None	None	Yes	61147653	61147660
hsa-mir-1-1	chr20	61147924	61147944	+		None	None	None	0.306941125	None	None	None	None	Yes	61147653	61147660
hsa-mir-1-1	chr20	61148621	61148640	+		None	None	None	0.31452135	None	None	None	None	no	None	None
hsa-mir-1-1	chr20	61148351	61148371	+		None	None	None	0.300713875	None	None	None	None	no	None	None
hsa-mir-1179	chr15	89148053	89148073	+	H1neurons	89147066	89149991	1.0	0.1364709125	None	None	None	None	no	None	None
hsa-mir-1179	chr15	89106550	89106570	+		None	None	None	0.07236275	None	None	None	None	no	None	None
hsa-mir-1179	chr15	89107147	89107167	+		None	None	None	0.072577375	None	None	None	None	no	None	None
hsa-mir-1179	chr15	89149349	89149368	+	H1neurons	89147066	89149991	0.999000999001	0.1374640125	None	None	None	None	no	None	None
hsa-mir-1179	chr15	89138849	89138869	+		None	None	None	0.09153105	None	None	None	None	no	None	None
hsa-mir-1179	chr15	89147849	89147869	+	H1neurons	89147066	89149991	1.0	0.138011325	None	None	None	None	no	None	None
hsa-mir-1180	chr17	19248044	19248064	-	H1hesc;H1neurons;U87	19247548	19248871	1.0	0.0423529375	None	None	None	None	no	None	None
hsa-mir-1180	chr17	19281990	19282009	-	A549;ECC1;Gm12878;Gm12891;Gm12892;H1hesc;H1neurons;Hct116;Helas3;Hepg2;Hl60;K562;Panc1;Pfsk1;Sknmc;Sknsh;U87;huvec	19280767	19282360	0.86013986014	0.1822103	None	None	None	None	Yes	19281431	19281522
hsa-mir-1180	chr17	19265987	19266056	-	A549;ECC1;Gm12878;H1hesc;H1neurons;Hct116;Helas3;Hepg2;K562;Panc1;Pfsk1;Sknmc;Sknsh;U87;huvec	19265259	19266593	0.999000999001	0.2684492125	None	None	None	None	Yes	19265870	19266043
hsa-mir-1180	chr17	19285125	19285144	-	Pfsk1;Sknmc;Sknsh;U87	19283838	19291587	0.999000999001	0.1695728625	None	None	None	None	Yes	19284820	19284887
hsa-mir-1180	chr17	19285366	19285385	-	Pfsk1;Sknmc;Sknsh;U87	19283838	19291587	0.999000999001	0.1689008375	None	None	None	None	Yes	19284820	19284887
hsa-mir-1180	chr17	19265639	19265658	-	A549;ECC1;Gm12878;H1hesc;H1neurons;Hct116;Helas3;Hepg2;K562;Panc1;Pfsk1;Sknmc;Sknsh;U87;huvec	19265190	19266649	0.957042957043	0.2668007625	None	None	None	None	Yes	19265870	19266043
hsa-mir-1180	chr17	19282424	19282443	-	A549;ECC1;Gm12878;H1hesc;H1neurons;Hct116;Helas3;Hepg2;K562;Panc1;Pfsk1;Sknmc;Sknsh;U87;huvec	19280767	19282360	0.426573426573	0.180451825	None	None	None	None	no	None	None
hsa-mir-1180	chr17	19281201	19281221	-	A549;ECC1;Gm12878;Gm12891;Gm12892;H1hesc;H1neurons;Hct116;Helas3;Hepg2;Hl60;K562;Panc1;Pfsk1;Sknmc;Sknsh;U87;huvec	19280165	19282124	1.0	0.1848311625	None	None	None	None	Yes	19281205	19281248
hsa-mir-1180	chr17	19284822	19284841	-	Sknsh;U87;Sknmc	19283838	19291587	0.999000999001	0.1707221125	None	None	None	None	Yes	19284820	19284887
hsa-mir-1180	chr17	19281458	19281478	-	A549;ECC1;Gm12878;Gm12891;Gm12892;H1hesc;H1neurons;Hct116;Helas3;Hepg2;Hl60;K562;Panc1;Pfsk1;Sknmc;Sknsh;U87;huvec	19280165	19282124	1.0	0.1844764875	None	None	None	None	Yes	19281205	19281248
hsa-mir-1180	chr17	19290465	19290509	-	A549;ECC1;Gm12878;H1hesc;Hl60;Panc1;Pfsk1;Sknmc;Sknsh;U87;huvec	19283838	19291587	1.0	0.20723055	None	None	None	None	Yes	19290489	19290505
hsa-mir-1180	chr17	19284514	19284532	-	Sknsh;U87;Sknmc	19283838	19291587	1.0	0.1719948375	None	None	None	None	Yes	19284820	19284887
hsa-mir-1181	chr19	10563841	10563860	-	H1neurons	10563372	10563878	0.505494505495	0.0435409875	None	None	None	None	no	None	None
hsa-mir-1181	chr19	10531097	10531120	-	A549;Gm12878;Gm12891;H1neurons;Hct116;K562;Panc1;Sknmc	10526149	10532189	0.999000999001	0.054419375	None	None	None	None	Yes	10530790	10530914
hsa-mir-1181	chr19	10529899	10529920	-	Gm12878;Gm12891;H1neurons;Hct116;K562;Panc1;Sknmc	10526149	10532189	0.999000999001	0.056866575	None	None	None	None	Yes	10530257	10530319
hsa-mir-1181	chr19	10530298	10530318	-	A549;Gm12878;Gm12891;H1neurons;Hct116;K562;Panc1;Sknmc	10526149	10532189	1.0	0.0554800125	None	None	None	None	Yes	10530790	10530914
hsa-mir-1181	chr19	10531967	10531987	-	Gm12878;H1neurons;Hct116;K562;Sknmc	10526149	10532189	0.712287712288	0.05188405	None	None	None	None	no	None	None
hsa-mir-1181	chr19	10542416	10542435	-	ECC1;Gm12878;Gm12891;Gm12892;Hct116;K562;Sknmc	10540992	10543272	0.999000999001	0.038585775	None	None	None	None	Yes	10542687	10542745
hsa-mir-1181	chr19	10543068	10543088	-	ECC1;Gm12878;Hct116;K562;Sknmc	10540992	10543272	0.694305694306	0.0380955375	None	None	None	None	Yes	10542687	10542745
hsa-mir-1181	chr19	10541634	10541663	-	A549;ECC1;Gm12878;Gm12891;Gm12892;Hct116;Hepg2;K562;huvec	10540992	10543272	0.999000999001	0.038330325	None	None	None	None	no	None	None
hsa-mir-1181	chr19	10514195	10514269	-	A549;ECC1;Gm12878;Gm12891;Gm12892;H1hesc;H1neurons;Hct116;Helas3;Hepg2;Hl60;K562;Panc1;Pfsk1;Sknmc;Sknsh;U87;huvec	10512956	10516200	1.0	0.616858225	None	None	None	None	Yes	10514079	10514278
hsa-mir-1181	chr19	10531577	10531596	-	Gm12878;H1neurons;Hct116;K562;Panc1;Sknmc	10526149	10532189	0.999000999001	0.05293885	None	None	None	None	no	None	None
hsa-mir-1181	chr19	10530853	10530872	-	A549;Gm12878;Gm12891;H1neurons;Hct116;K562;Panc1;Sknmc	10526149	10532189	0.999000999001	0.0545245	None	None	None	None	Yes	10530790	10530914
hsa-mir-1181	chr19	10527412	10527431	-	A549;ECC1;Gm12878;Gm12891;Gm12892;H1neurons;Hct116;Helas3;K562;Panc1;Pfsk1;Sknmc;U87	10526611	10528019	0.999000999001	0.063956075	None	None	None	None	Yes	10527259	10527263
hsa-mir-1181	chr19	10529412	10529431	-	H1neurons;K562;Sknmc	10526149	10532189	0.999000999001	0.0586558375	None	None	None	None	Yes	10529795	10529802
hsa-mir-1181	chr19	10515661	10515680	-	Gm12878;Gm12892;H1hesc;H1neurons;K562;Sknmc	10512956	10516200	0.999000999001	0.1024175	None	None	None	None	Yes	10515373	10515444
hsa-mir-1181	chr19	10541343	10541362	-	A549;ECC1;Gm12878;Gm12891;Gm12892;Hct116;Hepg2;K562;huvec	10540992	10543272	0.859140859141	0.0387372875	None	None	None	None	no	None	None
hsa-mir-1182	chr1	231175937	231175956	-	A549;ECC1;Gm12878;H1neurons;Hct116;K562;Sknmc	231174856	231176379	0.932067932068	0.257203475	None	None	None	None	Yes	231175926	231176045
hsa-mir-1182	chr1	231175523	231175541	-	A549;ECC1;Gm12878;H1neurons;Hct116;K562;Sknmc	231174856	231176379	1.0	0.2536168	None	None	None	None	Yes	231175926	231176045
hsa-mir-1182	chr1	231176659	231176679	-	A549;ECC1;Gm12878;Hct116;K562;Sknmc	231175826	231176519	0.350649350649	0.249788575	None	None	None	None	Yes	231177080	231177249
hsa-mir-1182	chr1	231175939	231176014	-	A549;ECC1;Gm12878;H1neurons;Hct116;K562;Sknmc	231174856	231176379	0.902097902098	0.25717845	None	None	None	None	Yes	231175926	231176045
hsa-mir-1183	chr7	21467368	21467388	+	A549;Hct116;ECC1;Gm12878;Gm12891;Gm12892;H1hesc;H1neurons;Helas3;Hepg2;Hl60;K562;Panc1;Pfsk1;Sknmc;Sknsh;U87;huvec	21466842	21468380	1.0	0.268646	None	None	None	None	Yes	21467698	21467857
hsa-mir-1183	chr7	21468631	21468667	+	ECC1;Gm12878;Gm12891;H1hesc;H1neurons;Hct116;Helas3;Hl60;K562;Pfsk1;Sknmc;Sknsh;U87;huvec	21465782	21468620	0.471528471528	0.2694490375	None	None	None	None	Yes	21468327	21468356
hsa-mir-1183	chr7	21466805	21466823	+	A549;Hct116;ECC1;Gm12878;Gm12891;Gm12892;H1hesc;H1neurons;Helas3;Hepg2;Hl60;K562;Panc1;Pfsk1;Sknmc;Sknsh;U87;huvec	21466273	21468342	1.0	0.2655544375	None	None	None	None	Yes	21467128	21467165
hsa-mir-1183	chr7	21467130	21467185	+	A549;Hct116;ECC1;Gm12878;Gm12891;Gm12892;H1hesc;H1neurons;Helas3;Hepg2;Hl60;K562;Panc1;Pfsk1;Sknmc;Sknsh;U87;huvec	21466600	21467997	0.999000999001	0.267527325	None	None	None	None	Yes	21467128	21467165
hsa-mir-1183	chr7	21467647	21467737	+	A549;Hct116;ECC1;Gm12878;Gm12891;Gm12892;H1hesc;H1neurons;Helas3;Hepg2;Hl60;K562;Panc1;Pfsk1;Sknmc;Sknsh;U87;huvec	21466842	21468380	1.0	0.2698188625	None	None	None	None	Yes	21467698	21467857
hsa-mir-1183	chr7	21489563	21489583	+		None	None	None	0.19809505	None	None	None	None	Yes	21489837	21489886
hsa-mir-1183	chr7	21467817	21467878	+	A549;Hct116;ECC1;Gm12878;Gm12891;Gm12892;H1hesc;H1neurons;Helas3;Hepg2;Hl60;K562;Panc1;Pfsk1;Sknmc;Sknsh;U87;huvec	21466842	21468380	0.999000999001	0.2706635	None	None	None	None	Yes	21467698	21467857
hsa-mir-1184-1	chrX	154140530	154140549	-		None	None	None	0.2102809375	None	None	None	None	no	None	None
hsa-mir-1184-1	chrX	154147151	154147171	-		None	None	None	0.2259506125	None	None	None	None	no	None	None
hsa-mir-1184-2	chrX	154652113	154652132	-	H1hesc	154652060	154652321	0.260739260739	0.12046305	None	None	None	None	Yes	154652130	154652133
hsa-mir-1185-1	chr14	101488467	101488487	+		None	None	None	0.096421225	None	None	None	None	no	None	None
hsa-mir-1185-1	chr14	101492491	101492511	+		None	None	None	0.0979241875	None	None	None	None	no	None	None
hsa-mir-1185-1	chr14	101491737	101491755	+		None	None	None	0.0977918125	None	None	None	None	no	None	None
hsa-mir-1185-1	chr14	101489788	101489807	+		None	None	None	0.083580925	None	None	None	None	no	None	None
hsa-mir-1185-1	chr14	101491439	101491458	+		None	None	None	0.0870950625	None	None	None	None	no	None	None
hsa-mir-1185-1	chr14	101481534	101481553	+		None	None	None	0.078363575	None	None	None	None	no	None	None
hsa-mir-1185-2	chr14	101491439	101491458	+		None	None	None	0.0870950625	None	None	None	None	no	None	None
hsa-mir-1185-2	chr14	101491737	101491755	+		None	None	None	0.0977918125	None	None	None	None	no	None	None
hsa-mir-1185-2	chr14	101481534	101481553	+		None	None	None	0.078363575	None	None	None	None	no	None	None
hsa-mir-1185-2	chr14	101489788	101489807	+		None	None	None	0.083580925	None	None	None	None	no	None	None
hsa-mir-1185-2	chr14	101492491	101492511	+		None	None	None	0.0979241875	None	None	None	None	no	None	None
hsa-mir-1185-2	chr14	101488467	101488487	+		None	None	None	0.096421225	None	None	None	None	no	None	None
hsa-mir-1193	chr14	101491737	101491755	+		None	None	None	0.0977918125	None	None	None	None	no	None	None
hsa-mir-1193	chr14	101491439	101491458	+		None	None	None	0.0870950625	None	None	None	None	no	None	None
hsa-mir-1193	chr14	101453918	101453938	+		None	None	None	0.1985045875	None	None	None	None	Yes	101453918	101453969
hsa-mir-1193	chr14	101489788	101489807	+		None	None	None	0.083580925	None	None	None	None	no	None	None
hsa-mir-1193	chr14	101488467	101488487	+		None	None	None	0.096421225	None	None	None	None	no	None	None
hsa-mir-1193	chr14	101492491	101492511	+		None	None	None	0.0979241875	None	None	None	None	no	None	None
hsa-mir-1193	chr14	101481534	101481553	+		None	None	None	0.078363575	None	None	None	None	no	None	None
hsa-mir-1197	chr14	101491737	101491755	+		None	None	None	0.0977918125	None	None	None	None	no	None	None
hsa-mir-1197	chr14	101491439	101491458	+		None	None	None	0.0870950625	None	None	None	None	no	None	None
hsa-mir-1197	chr14	101453918	101453938	+		None	None	None	0.1985045875	None	None	None	None	Yes	101453918	101453969
hsa-mir-1197	chr14	101489788	101489807	+		None	None	None	0.083580925	None	None	None	None	no	None	None
hsa-mir-1197	chr14	101488467	101488487	+		None	None	None	0.096421225	None	None	None	None	no	None	None
hsa-mir-1197	chr14	101481534	101481553	+		None	None	None	0.078363575	None	None	None	None	no	None	None
hsa-mir-1-2	chr18	19457045	19457065	-		None	None	None	0.03548055	None	None	None	None	no	None	None
hsa-mir-1-2	chr18	19420359	19420379	-		None	None	None	0.2465100625	None	None	None	None	no	None	None
hsa-mir-1-2	chr18	19411345	19411365	-		None	None	None	0.613277275	None	None	None	None	no	None	None
hsa-mir-1200	chr7	37006016	37006036	-	Sknsh	37006341	37006682	0.184815184815	0.393977225	None	None	None	None	Yes	37005376	37005566
hsa-mir-1200	chr7	36960437	36960457	-		None	None	None	0.2589552125	None	None	None	None	no	None	None
hsa-mir-1202	chr6	156258958	156258978	+		None	None	None	0.0048512125	None	None	None	None	no	None	None
hsa-mir-1203	chr17	46280632	46280650	-		None	None	None	0.1734158125	None	None	None	None	Yes	46280169	46280229
hsa-mir-1203	chr17	46246071	46246090	-		None	None	None	0.1606012625	None	None	None	None	Yes	46246066	46246076
hsa-mir-1203	chr17	46246337	46246356	-		None	None	None	0.16117235	None	None	None	None	Yes	46246066	46246076
hsa-mir-1203	chr17	46240992	46241011	-		None	None	None	0.1910543125	None	None	None	None	no	None	None
hsa-mir-1203	chr17	46253704	46253723	-		None	None	None	0.172004725	None	None	None	None	no	None	None
hsa-mir-1203	chr17	46265118	46265137	-		None	None	None	0.17534255	None	None	None	None	Yes	46265238	46265296
hsa-mir-1203	chr17	46264720	46264740	-		None	None	None	0.175094775	None	None	None	None	no	None	None
hsa-mir-1203	chr17	46256788	46256807	-		None	None	None	0.1757241875	None	None	None	None	no	None	None
hsa-mir-1204	chr8	128806152	128806274	+	A549;ECC1;Gm12878;Gm12891;Gm12892;H1hesc;Hct116;Helas3;Hepg2;Hl60;K562;Panc1;Pfsk1;Sknmc;Sknsh;U87;huvec	128804619	128825379	1.0	0.2791445125	None	None	None	None	Yes	128806342	128806347
hsa-mir-1204	chr8	128806720	128806882	+	A549;ECC1;Gm12878;Gm12891;Gm12892;H1hesc;Hct116;Helas3;Hepg2;Hl60;K562;Panc1;Pfsk1;Sknmc;Sknsh;U87;huvec	128804619	128825379	1.0	0.345379125	None	None	None	None	Yes	128806743	128806824
hsa-mir-1204	chr8	128807261	128807317	+	A549;ECC1;Gm12878;Gm12891;Gm12892;H1hesc;Hct116;Helas3;Hepg2;Hl60;K562;Panc1;Pfsk1;Sknmc;Sknsh;U87;huvec	128804619	128825379	1.0	0.3660636625	None	None	None	None	Yes	128806743	128806824
hsa-mir-1204	chr8	128808058	128808084	+	A549;Gm12878;Gm12891;Gm12892;H1hesc;Hct116;Helas3;Hl60;Panc1;Pfsk1;Sknmc;Sknsh;U87;huvec	128804619	128825379	1.0	0.516071425	None	None	None	None	Yes	128807991	128808187
hsa-mir-1204	chr8	128806606	128806625	+	A549;ECC1;Gm12878;Gm12891;Gm12892;H1hesc;Hct116;Helas3;Hepg2;Hl60;K562;Panc1;Pfsk1;Sknmc;Sknsh;U87;huvec	128804619	128825379	0.999000999001	0.3235294375	None	None	None	None	Yes	128806743	128806824
hsa-mir-1204	chr8	128806344	128806364	+	A549;ECC1;Gm12878;Gm12891;Gm12892;H1hesc;Hct116;Helas3;Hepg2;Hl60;K562;Panc1;Pfsk1;Sknmc;Sknsh;U87;huvec	128804619	128825379	1.0	0.3024467125	None	None	None	None	Yes	128806743	128806824
hsa-mir-1204	chr8	128807576	128807595	+	A549;ECC1;Gm12878;Gm12891;Gm12892;H1hesc;Hct116;Helas3;Hl60;K562;Panc1;Pfsk1;Sknmc;Sknsh;U87;huvec	128804619	128825379	0.999000999001	0.4241286	None	None	None	None	Yes	128807991	128808187
hsa-mir-1204	chr8	128793391	128793410	+	Sknsh	128793000	128793076	0.0759240759241	0.061871575	None	None	None	None	Yes	128793058	128793061
hsa-mir-1204	chr8	128807171	128807222	+	A549;ECC1;Gm12878;Gm12891;Gm12892;H1hesc;Hct116;Helas3;Hepg2;Hl60;K562;Panc1;Pfsk1;Sknmc;Sknsh;U87;huvec	128804619	128825379	0.999000999001	0.3498383125	None	None	None	None	Yes	128806743	128806824
hsa-mir-1205	chr8	128945175	128945194	+	Gm12878;Gm12891;Gm12892;H1hesc;Helas3;Sknmc;huvec	128943216	128945036	0.351648351648	0.2364311375	None	None	None	None	Yes	128944898	128944920
hsa-mir-1205	chr8	128941663	128941682	+	Gm12878;H1neurons	128941139	128941392	0.21978021978	0.2393923375	None	None	None	None	Yes	128941365	128941376
hsa-mir-1205	chr8	128942156	128942176	+		None	None	None	0.2382935	None	None	None	None	Yes	128942305	128942348
hsa-mir-1206	chr8	129010278	129010297	+	H1hesc	129010204	129010349	0.144855144855	0.3832572625	None	None	None	None	Yes	129010479	129010484
hsa-mir-1207	chr8	129060875	129060895	+	Gm12878;Gm12891;Gm12892;H1hesc;Hl60;K562;Sknsh;huvec	129060136	129063731	1.0	0.288900425	None	None	None	None	Yes	129060504	129060506
hsa-mir-122	chr18	56112500	56112519	+		None	None	None	0.452526625	None	None	None	None	no	None	None
hsa-mir-122	chr18	56068311	56068330	+	H1hesc;Hepg2;Sknmc	56064007	56071963	0.999000999001	0.077288575	None	None	None	None	Yes	56068548	56068595
hsa-mir-122	chr18	56113494	56113514	+		None	None	None	0.5332950875	None	None	None	None	Yes	56113473	56113501
hsa-mir-122	chr18	56113103	56113122	+		None	None	None	0.4965065875	None	None	None	None	Yes	56113473	56113501
hsa-mir-1224	chr3	183948014	183948036	+	ECC1;H1neurons;Hct116;Helas3	183946972	183947669	0.144855144855	0.1797939375	None	None	None	None	no	None	None
hsa-mir-1224	chr3	183921285	183921304	+		None	None	None	0.0834339125	None	None	None	None	no	None	None
hsa-mir-1224	chr3	183948772	183948804	+	ECC1	183948486	183948896	0.40959040959	0.1886475	None	None	None	None	no	None	None
hsa-mir-1224	chr3	183948285	183948305	+	ECC1	183948486	183948896	0.308691308691	0.18282995	None	None	None	None	no	None	None
hsa-mir-1224	chr3	183947360	183947395	+	A549;ECC1;Gm12878;H1neurons;Hct116;Helas3	183946972	183947669	0.696303696304	0.175662775	None	None	None	None	Yes	183947370	183947375
hsa-mir-1224	chr3	183946944	183946964	+	A549;ECC1;Gm12878;H1neurons;Hct116;Helas3	183946972	183947669	0.481518481518	0.1697927625	None	None	None	None	Yes	183947370	183947375
hsa-mir-1224	chr3	183947332	183947395	+	A549;ECC1;Gm12878;H1neurons;Hct116;Helas3	183946972	183947669	0.696303696304	0.17525495	None	None	None	None	Yes	183947370	183947375
hsa-mir-1224	chr3	183947741	183947760	+	A549;ECC1;Gm12878;H1neurons;Hct116;Helas3	183946972	183947669	0.418581418581	0.17581745	None	None	None	None	Yes	183947370	183947375
hsa-mir-1224	chr3	183957825	183957844	+	A549;ECC1;Hct116;Helas3;Sknmc;Sknsh	183957199	183957935	0.6003996004	0.3507653125	None	None	None	None	no	None	None
hsa-mir-1224	chr3	183926192	183926211	+		None	None	None	0.0879981125	None	None	None	None	no	None	None
hsa-mir-1225	chr16	2158865	2158885	-	A549	2158339	2158568	0.193806193806	0.604616025	None	None	None	None	no	None	None
hsa-mir-1225	chr16	2140368	2140387	-	A549;ECC1;Gm12878;Gm12891;H1hesc;H1neurons;Hct116;Hl60;K562;Panc1;Pfsk1;Sknmc;Sknsh;huvec	2137461	2141268	0.999000999001	0.8397177375	None	None	None	None	Yes	2140701	2140807
hsa-mir-1225	chr16	2159879	2159899	-		None	None	None	0.617103825	None	None	None	None	no	None	None
hsa-mir-1225	chr16	2158646	2158665	-	A549;H1hesc	2158339	2158568	0.228771228771	0.6018833875	None	None	None	None	no	None	None
hsa-mir-1225	chr16	2156363	2156383	-	A549;Gm12878;Gm12891;Gm12892;H1hesc;Helas3;Hepg2;K562;Panc1;Sknmc	2155818	2157036	1.0	0.613024675	None	None	None	None	Yes	2156513	2156523
hsa-mir-1225	chr16	2157952	2157968	-	A549;Gm12878;Gm12891;Gm12892;H1hesc;K562	2155012	2157751	0.291708291708	0.5991172875	None	None	None	None	no	None	None
hsa-mir-1225	chr16	2146190	2146224	-	K562;U87;Gm12878;H1hesc	2146102	2146536	0.433566433566	0.6043752125	None	None	None	None	Yes	2146209	2146224
hsa-mir-1225	chr16	2185927	2185946	-	A549;ECC1;Gm12878;Gm12891;Gm12892;H1hesc;H1neurons;Hct116;Helas3;Hepg2;Hl60;K562;Panc1;Pfsk1;Sknmc;Sknsh;U87;huvec	2183071	2186576	0.999000999001	0.491269525	None	None	None	None	Yes	2185892	2185926
hsa-mir-1225	chr16	2167234	2167254	-	A549;Gm12878;Gm12891;Gm12892;H1hesc;Helas3	2161728	2169136	1.0	0.6233019875	None	None	None	None	no	None	None
hsa-mir-1225	chr16	2142046	2142066	-	A549;ECC1;H1hesc;H1neurons;Hct116;K562;Panc1;Pfsk1;Sknmc;huvec	2141493	2143387	1.0	0.5745122	None	None	None	None	Yes	2142074	2142229
hsa-mir-1225	chr16	2140891	2140910	-	A549;ECC1;Gm12878;H1hesc;H1neurons;Hct116;K562;Panc1;Pfsk1;Sknmc;huvec	2140221	2141808	0.999000999001	0.7452514125	None	None	None	None	Yes	2140938	2140966
hsa-mir-1225	chr16	2164457	2164477	-	A549;Gm12878;Gm12891;Gm12892;H1hesc;Helas3;Hepg2	2161662	2166438	1.0	0.6358846625	None	None	None	None	no	None	None
hsa-mir-1225	chr16	2187891	2187910	-		None	None	None	0.05714625	None	None	None	None	no	None	None
hsa-mir-1225	chr16	2159373	2159392	-		None	None	None	0.6102983	None	None	None	None	no	None	None
hsa-mir-1225	chr16	2145709	2145729	-	K562;U87;Gm12878;H1hesc	2145404	2145792	0.387612387612	0.6029887875	None	None	None	None	Yes	2146209	2146224
hsa-mir-1225	chr16	2140683	2140702	-	A549;ECC1;Gm12878;Gm12891;H1hesc;H1neurons;Hct116;Hl60;K562;Panc1;Pfsk1;Sknmc;huvec	2137461	2141268	0.999000999001	0.7674672625	None	None	None	None	Yes	2140938	2140966
hsa-mir-1225	chr16	2141638	2141657	-	A549;ECC1;Gm12878;H1hesc;H1neurons;Hct116;K562;Panc1;Pfsk1;Sknmc;huvec	2140765	2142587	0.999000999001	0.5542022	None	None	None	None	Yes	2142074	2142229
hsa-mir-1225	chr16	2143794	2143814	-	K562;Panc1	2143431	2144196	0.764235764236	0.6105187125	None	None	None	None	Yes	2143681	2143732
hsa-mir-1226	chr3	47866748	47866768	+	A549;ECC1;Gm12878;Gm12891;Gm12892;H1hesc;H1neurons;Hct116;Helas3;Hepg2;Hl60;K562;Panc1;Pfsk1;Sknmc;Sknsh;U87;huvec	47865908	47867654	1.0	0.4050547125	47866060	47867060	None	None	Yes	47866471	47866550
hsa-mir-1226	chr3	47845259	47845279	+	A549;ECC1;Gm12878;Gm12891;Gm12892;H1hesc;H1neurons;Hct116;Helas3;Hepg2;Hl60;K562;Panc1;Pfsk1;Sknmc;Sknsh;U87;huvec	47843730	47845755	0.986013986014	0.3376408	None	None	None	None	Yes	47844971	47844978
hsa-mir-1226	chr3	47844921	47844980	+	A549;ECC1;Gm12878;Gm12891;Gm12892;H1hesc;H1neurons;Hct116;Helas3;Hepg2;Hl60;K562;Panc1;Pfsk1;Sknmc;Sknsh;U87;huvec	47843555	47845539	0.999000999001	0.335279775	None	None	None	None	Yes	47844619	47844681
hsa-mir-1226	chr3	47844620	47844700	+	A549;ECC1;Gm12878;Gm12891;Gm12892;H1hesc;H1neurons;Hct116;Helas3;Hepg2;Hl60;K562;Panc1;Pfsk1;Sknmc;Sknsh;U87;huvec	47843555	47845539	1.0	0.33450135	None	None	None	None	Yes	47844619	47844681
hsa-mir-1226	chr3	47889918	47889938	+	A549;ECC1;Gm12878;H1hesc;H1neurons;Hct116;Helas3;Hepg2;U87;huvec;Gm12891;Gm12892;Hl60;K562;Panc1;Pfsk1;Sknmc;Sknsh	47889241	47890754	1.0	0.772042225	None	None	None	None	Yes	47890406	47890410
hsa-mir-1226	chr3	47889087	47889106	+	A549;ECC1;Gm12878;Gm12892;H1hesc;H1neurons;Hct116;Helas3;Hepg2;Hl60;Sknsh;U87;huvec;Gm12891;K562;Panc1;Pfsk1;Sknmc	47888386	47893329	0.999000999001	0.738299375	None	None	None	None	Yes	47889328	47889336
hsa-mir-1226	chr3	47866236	47866256	+	A549;ECC1;Gm12878;Gm12891;Gm12892;H1hesc;H1neurons;Hct116;Helas3;Hepg2;Hl60;K562;Panc1;Pfsk1;Sknmc;Sknsh;U87;huvec	47865880	47867752	0.865134865135	0.4061188	47866060	47867060	None	None	Yes	47866471	47866550
hsa-mir-1226	chr3	47844522	47844675	+	A549;ECC1;Gm12878;Gm12891;Gm12892;H1hesc;H1neurons;Hct116;Helas3;Hepg2;Hl60;K562;Panc1;Pfsk1;Sknmc;Sknsh;U87;huvec	47843555	47845539	0.999000999001	0.333922775	None	None	None	None	Yes	47844619	47844681
hsa-mir-1226	chr3	47888539	47888559	+	A549;Gm12878;Gm12892;H1hesc;H1neurons;Hct116;Helas3;Hepg2;Hl60;Sknsh;U87;huvec;ECC1;Gm12891;K562;Panc1;Pfsk1;Sknmc	47886888	47894258	1.0	0.7050535875	None	None	None	None	Yes	47888944	47888959
hsa-mir-1226	chr3	47866466	47866550	+	A549;ECC1;Gm12878;Gm12891;Gm12892;H1hesc;H1neurons;Hct116;Helas3;Hepg2;Hl60;K562;Panc1;Pfsk1;Sknmc;Sknsh;U87;huvec	47865908	47867654	1.0	0.4045562625	47866060	47867060	None	None	Yes	47866471	47866550
hsa-mir-1226	chr3	47844208	47844227	+	A549;ECC1;Gm12878;Gm12891;Gm12892;H1hesc;H1neurons;Hct116;Helas3;Hepg2;Hl60;K562;Panc1;Pfsk1;Sknmc;Sknsh;U87;huvec	47843555	47845539	0.999000999001	0.331986	None	None	None	None	Yes	47844619	47844681
hsa-mir-1227	chr19	2270777	2270796	-	A549;ECC1;Gm12878;Gm12891;Gm12892;H1hesc;H1neurons;Hct116;Helas3;Hepg2;Hl60;K562;Pfsk1;Sknmc;Sknsh;U87;huvec	2268991	2272114	0.999000999001	0.08262	None	None	None	None	Yes	2270818	2270833
hsa-mir-1227	chr19	2269513	2269533	-	A549;ECC1;Gm12878;Gm12891;Gm12892;H1hesc;H1neurons;Hct116;Helas3;Hepg2;Hl60;K562;Panc1;Pfsk1;Sknmc;Sknsh;U87;huvec	2268970	2270151	1.0	0.0855246625	None	None	None	None	Yes	2269717	2269750
hsa-mir-1227	chr19	2252128	2252147	-	A549;ECC1;Gm12878;Gm12891;Gm12892;H1hesc;H1neurons;Helas3;K562;Pfsk1;U87;huvec	2251552	2252569	0.931068931069	0.0688947375	None	None	None	None	no	None	None
hsa-mir-1227	chr19	2269276	2269295	-	A549;ECC1;Gm12878;Gm12891;Gm12892;H1hesc;H1neurons;Hct116;Helas3;Hepg2;Hl60;K562;Panc1;Pfsk1;Sknmc;Sknsh;U87;huvec	2268803	2270021	0.981018981019	0.0860652125	None	None	None	None	Yes	2269717	2269750
hsa-mir-1227	chr19	2236631	2236650	-	A549;ECC1;Gm12878;Gm12891;Gm12892;H1hesc;H1neurons;Hct116;Helas3;Hepg2;Hl60;K562;Panc1;Pfsk1;Sknmc;Sknsh;U87;huvec	2235930	2237420	0.999000999001	0.3787003375	2235815	2236815	None	None	Yes	2236186	2236352
hsa-mir-1227	chr19	2269694	2269714	-	A549;ECC1;Gm12878;Gm12891;Gm12892;H1hesc;H1neurons;Hct116;Helas3;Hepg2;Hl60;K562;Panc1;Pfsk1;Sknmc;Sknsh;U87;huvec	2269009	2271098	1.0	0.08509265	None	None	None	None	Yes	2269717	2269750
hsa-mir-1227	chr19	2270325	2270344	-	A549;ECC1;Gm12878;Gm12891;Gm12892;H1hesc;H1neurons;Hct116;Helas3;Hepg2;Hl60;K562;Panc1;Pfsk1;Sknmc;Sknsh;U87;huvec	2269009	2271098	0.999000999001	0.0836441375	None	None	None	None	Yes	2270818	2270833
hsa-mir-1227	chr19	2271395	2271415	-	A549;ECC1;Gm12878;Gm12891;Gm12892;H1hesc;H1neurons;Hct116;Helas3;Hepg2;Hl60;K562;Pfsk1;Sknmc;Sknsh;U87;huvec	2268991	2272114	1.0	0.081259675	None	None	None	None	Yes	2271809	2271857
hsa-mir-1227	chr19	2253535	2253555	-	A549;ECC1;H1hesc;H1neurons;Helas3;K562;Panc1;Pfsk1;Sknsh;U87	2252806	2253896	0.851148851149	0.0926476625	None	None	None	None	Yes	2253183	2253365
hsa-mir-1227	chr19	2253326	2253346	-	A549;ECC1;H1hesc;H1neurons;Helas3;K562;Panc1;Pfsk1;Sknsh;U87	2252806	2253896	1.0	0.0928012	None	None	None	None	Yes	2253183	2253365
hsa-mir-1227	chr19	2278537	2278555	-	Gm12878;Gm12891;Gm12892;H1hesc;H1neurons;Helas3;Hl60;K562;Panc1;Sknmc;U87	2278028	2279830	1.0	0.09045405	None	None	None	None	no	None	None
hsa-mir-1227	chr19	2250946	2250965	-	A549;ECC1;Gm12878;Gm12891;Gm12892;H1hesc;H1neurons;Hct116;Helas3;Hl60;K562;Panc1;Pfsk1;Sknmc;Sknsh;U87;huvec	2249120	2251579	0.999000999001	0.067829975	None	None	None	None	no	None	None
hsa-mir-1227	chr19	2271948	2271968	-	A549;ECC1;Gm12878;Gm12891;Gm12892;H1hesc;Hct116;Helas3;Hepg2;Hl60;K562;Pfsk1;Sknmc;Sknsh;U87	2268982	2273289	1.0	0.0800798125	None	None	None	None	Yes	2271809	2271857
hsa-mir-1227	chr19	2272767	2272786	-	ECC1;Gm12878;Gm12891;Gm12892;H1hesc;Hct116;Helas3;Hepg2;Hl60;K562;Pfsk1;Sknmc;U87	2272272	2273301	0.999000999001	0.078725	None	None	None	None	Yes	2272794	2272821
hsa-mir-1227	chr19	2273878	2273897	-	A549;ECC1;Gm12878;Gm12891;Gm12892;H1hesc;H1neurons;Hct116;Helas3;Hepg2;Hl60;K562;Panc1;Pfsk1;Sknmc;Sknsh;U87;huvec	2273300	2274719	0.999000999001	0.07891645	None	None	None	None	Yes	2273421	2273423
hsa-mir-1227	chr19	2251964	2251983	-	A549;ECC1;Gm12878;Gm12891;Gm12892;H1hesc;H1neurons;Helas3;K562;Pfsk1;U87;huvec	2251552	2252569	0.92007992008	0.0652239875	None	None	None	None	no	None	None
hsa-mir-1227	chr19	2251517	2251536	-	A549;ECC1;Gm12878;Gm12891;Gm12892;H1hesc;H1neurons;Helas3;Hl60;K562;Panc1;Pfsk1;huvec	2248822	2252185	0.999000999001	0.06570005	None	None	None	None	Yes	132251138	132251157
hsa-mir-1227	chr19	2236204	2236350	-	A549;ECC1;Gm12878;Gm12891;Gm12892;H1hesc;H1neurons;Hct116;Helas3;Hepg2;Hl60;K562;Panc1;Pfsk1;Sknmc;Sknsh;U87;huvec	2235682	2237202	1.0	0.4377400875	2235815	2236815	None	None	Yes	2236186	2236352
hsa-mir-1228	chr12	57573771	57573790	+	H1hesc;U87	57571715	57575407	0.999000999001	0.432029775	None	None	None	None	Yes	57573593	57573653
hsa-mir-1228	chr12	57551530	57551549	+	H1hesc;U87	57551433	57552164	0.605394605395	0.404882725	None	None	None	None	Yes	57551634	57551656
hsa-mir-1228	chr12	57588179	57588198	+	H1hesc	57588411	57589329	0.276723276723	0.6408279125	None	None	None	None	Yes	57587682	57587732
hsa-mir-1228	chr12	57551890	57551923	+	H1hesc;U87	57551493	57552227	0.733266733267	0.4050195375	None	None	None	None	Yes	57552220	57552334
hsa-mir-1228	chr12	57578414	57578434	+	U87	57577543	57578636	0.712287712288	0.391057775	None	None	None	None	Yes	57578103	57578184
hsa-mir-1228	chr12	57581162	57581219	+	U87	57579804	57581774	0.999000999001	0.3901024	None	None	None	None	Yes	57581064	57581176
hsa-mir-1228	chr12	57586887	57586907	+	H1hesc;Hepg2;U87	57586149	57587494	1.0	0.480078125	None	None	None	None	Yes	57587376	57587445
hsa-mir-1228	chr12	57587169	57587188	+	H1hesc;Hepg2;U87	57586149	57587574	0.895104895105	0.4517260875	None	None	None	None	Yes	57587376	57587445
hsa-mir-1229	chr5	179248156	179248175	-	A549;ECC1;Gm12878;Gm12891;Gm12892;H1hesc;H1neurons;Hct116;Helas3;Hepg2;Hl60;K562;Panc1;Pfsk1;Sknmc;Sknsh;U87;huvec	179247381	179249477	0.999000999001	0.2646514125	None	None	None	None	Yes	179248126	179248160
hsa-mir-1229	chr5	179233427	179233447	-	A549;ECC1;Gm12878;Gm12891;Gm12892;H1hesc;H1neurons;Hct116;Helas3;Hepg2;Hl60;K562;Panc1;Pfsk1;Sknmc;Sknsh;U87;huvec	179232550	179234137	1.0	0.5684213625	179233544	179234544	None	None	Yes	179233801	179233951
hsa-mir-1229	chr5	179243633	179243653	-	Gm12878;H1hesc;Hl60;K562;Panc1	179243272	179244108	0.835164835165	0.3245958125	None	None	None	None	no	None	None
hsa-mir-1229	chr5	179235067	179235086	-	A549;Gm12878;Gm12891;Gm12892;H1hesc;H1neurons;Hct116;Helas3;Hepg2;Hl60;K562;Panc1;Pfsk1;Sknmc;Sknsh;U87;huvec	179234695	179235622	0.88011988012	0.5038542375	None	None	None	None	Yes	179234982	179234996
hsa-mir-1229	chr5	179248513	179248533	-	A549;ECC1;Gm12878;Gm12891;Gm12892;H1hesc;H1neurons;Hct116;Helas3;Hepg2;Hl60;K562;Panc1;Pfsk1;Sknmc;Sknsh;U87;huvec	179247381	179249477	1.0	0.2612918875	None	None	None	None	Yes	179248751	179248812
hsa-mir-1229	chr5	179227484	179227503	-	A549;Gm12878;Gm12892;H1hesc;H1neurons;Helas3;Hl60;K562;Panc1	179224688	179234670	0.999000999001	0.6480153875	None	None	None	None	Yes	179227562	179227588
hsa-mir-1229	chr5	179232021	179232041	-	A549;Gm12878;Gm12891;H1hesc;Helas3;Hepg2;Hl60;K562;Pfsk1	179224688	179234670	1.0	0.611605225	None	None	None	None	Yes	179231620	179231713
hsa-mir-1229	chr5	179244129	179244149	-	Gm12878;H1hesc;K562;Panc1	179243721	179244426	0.704295704296	0.3161448125	None	None	None	None	no	None	None
hsa-mir-1229	chr5	179246140	179246159	-	A549;ECC1;Gm12878;Gm12891;Gm12892;H1hesc;H1neurons;Hct116;Helas3;Hepg2;Hl60;K562;Panc1;Pfsk1;Sknmc;Sknsh;U87;huvec	179245564	179246792	0.999000999001	0.2868079875	None	None	None	None	Yes	179245956	179246008
hsa-mir-1229	chr5	179225363	179225382	-	Gm12878;H1neurons;Helas3;Hl60;K562;Panc1	179224688	179234670	0.999000999001	0.7789473375	None	None	None	None	Yes	179224871	179224880
hsa-mir-1229	chr5	179234344	179234570	-	A549;ECC1;Gm12878;Gm12891;Gm12892;H1hesc;H1neurons;Hct116;Helas3;Hepg2;Hl60;K562;Panc1;Pfsk1;Sknmc;Sknsh;U87;huvec	179233249	179234757	0.8001998002	0.5365449	179233544	179234544	None	None	Yes	179233801	179233983
hsa-mir-1229	chr5	179233800	179233881	-	A549;ECC1;Gm12878;Gm12891;Gm12892;H1hesc;H1neurons;Hct116;Helas3;Hepg2;Hl60;K562;Panc1;Pfsk1;Sknmc;Sknsh;U87;huvec	179232134	179234679	0.999000999001	0.5647787375	179233544	179234544	None	None	Yes	179233801	179233951
hsa-mir-1229	chr5	179233764	179233980	-	A549;ECC1;Gm12878;Gm12891;Gm12892;H1hesc;H1neurons;Hct116;Helas3;Hepg2;Hl60;K562;Panc1;Pfsk1;Sknmc;Sknsh;U87;huvec	179232134	179234679	1.0	0.5657092125	179233544	179234544	None	None	Yes	179233801	179233951
hsa-mir-1229	chr5	179229216	179229236	-	A549;Gm12878;Gm12891;Gm12892;H1hesc;Hct116;Helas3;Hepg2;Hl60;K562;Panc1;Pfsk1;U87;huvec	179224688	179234670	1.0	0.6254833125	None	None	None	None	Yes	179228846	179228853
hsa-mir-1229	chr5	179226554	179226574	-	A549;Gm12878;Gm12892;H1neurons;Helas3;Hl60;K562;Panc1	179224688	179234670	1.0	0.73136855	None	None	None	None	Yes	179226990	179226994
hsa-mir-1229	chr5	179234343	179234400	-	A549;ECC1;Gm12878;Gm12891;Gm12892;H1hesc;H1neurons;Hct116;Helas3;Hepg2;Hl60;K562;Panc1;Pfsk1;Sknmc;Sknsh;U87;huvec	179233249	179234757	0.885114885115	0.5366027875	179233544	179234544	None	None	Yes	179233801	179233951
hsa-mir-1229	chr5	179228080	179228097	-	A549;Gm12878;Gm12892;H1hesc;H1neurons;Hl60;K562;Panc1	179224688	179234670	0.999000999001	0.58665055	None	None	None	None	Yes	179228433	179228436
hsa-mir-1229	chr5	179227188	179227213	-	A549;Gm12878;Gm12892;H1hesc;H1neurons;Helas3;Hl60;K562;Panc1	179224688	179234670	0.999000999001	0.666943125	None	None	None	None	Yes	179227562	179227588
hsa-mir-1229	chr5	179232404	179232423	-	A549;ECC1;Gm12878;Gm12891;Gm12892;H1hesc;H1neurons;Hct116;Helas3;Hepg2;Hl60;K562;Panc1;Pfsk1;Sknmc;huvec	179224688	179234670	0.999000999001	0.618447975	None	None	None	None	Yes	179231950	179232098
hsa-mir-1229	chr5	179232833	179232853	-	A549;ECC1;Gm12878;Gm12891;Gm12892;H1hesc;H1neurons;Hct116;Helas3;Hepg2;Hl60;K562;Panc1;Pfsk1;Sknmc;Sknsh;huvec	179232134	179234679	1.0	0.5936170375	None	None	None	None	Yes	179233320	179233324
hsa-mir-1229	chr5	179228939	179228959	-	A549;Gm12878;Gm12891;Gm12892;H1hesc;Hct116;Helas3;Hepg2;Hl60;K562;Panc1;Pfsk1;huvec	179227663	179229654	1.0	0.6173271125	None	None	None	None	Yes	179228846	179228853
hsa-mir-1229	chr5	179238754	179238773	-	Helas3;K562;Panc1;Sknmc	179238132	179238899	0.635364635365	0.4252339875	None	None	None	None	no	None	None
hsa-mir-1229	chr5	179225685	179225704	-	Gm12878;Gm12892;H1neurons;Helas3;Hl60;K562;Panc1	179224688	179234670	0.999000999001	0.6258237375	None	None	None	None	Yes	179225971	179225973
hsa-mir-1229	chr5	179228338	179228373	-	A549;Gm12878;Gm12891;Gm12892;H1hesc;H1neurons;Hct116;Helas3;Hepg2;Hl60;K562;Panc1;Pfsk1;huvec	179227663	179229654	0.999000999001	0.5951687	None	None	None	None	Yes	179228433	179228436
hsa-mir-1229	chr5	179226510	179226535	-	A549;Gm12878;Gm12892;H1neurons;Helas3;Hl60;K562;Panc1	179224688	179234670	0.999000999001	0.7284392625	None	None	None	None	Yes	179226990	179226994
hsa-mir-1229	chr5	179247698	179247717	-	A549;ECC1;Gm12878;Gm12891;Gm12892;H1hesc;H1neurons;Hct116;Helas3;Hepg2;Hl60;K562;Panc1;Pfsk1;Sknmc;Sknsh;U87;huvec	179246880	179249298	0.999000999001	0.2700099625	None	None	None	None	Yes	179248126	179248160
hsa-mir-1231	chr1	201773461	201773480	+		None	None	None	0.3812807	None	None	None	None	Yes	201773405	201773557
hsa-mir-1231	chr1	201754480	201754500	+	H1hesc	201753891	201754017	0.027972027972	0.3664531625	None	None	None	None	Yes	201754281	201754480
hsa-mir-1231	chr1	201777624	201777643	+	H1neurons	201777408	201778055	0.646353646354	0.7325397125	None	None	None	None	Yes	201777597	201777648
hsa-mir-1231	chr1	201773845	201773864	+	U87	201773975	201774340	0.364635364635	0.3990290625	None	None	None	None	Yes	201773405	201773557
hsa-mir-1231	chr1	201751812	201751833	+		None	None	None	0.3707562875	None	None	None	None	Yes	201751689	201751879
hsa-mir-1234	chr8	145654779	145654798	-	A549;ECC1;Gm12878;Gm12892;H1hesc;Hct116;Hepg2;Hl60;K562;Sknsh;huvec;Panc1;Pfsk1;Sknmc	145652538	145656901	0.999000999001	0.35138285	None	None	None	None	Yes	145654514	145654520
hsa-mir-1234	chr8	145653356	145653376	-	A549;Gm12878;H1hesc;Hepg2;K562;ECC1;Gm12891;Gm12892;H1neurons;Hct116;Helas3;Hl60;Panc1;Pfsk1;Sknmc;Sknsh;U87;huvec	145652698	145654311	1.0	0.3533721375	None	None	None	None	Yes	145653799	145653948
hsa-mir-1234	chr8	145663576	145663594	-	K562;Pfsk1;Sknmc	145663138	145663935	0.796203796204	0.312576	None	None	None	None	Yes	145664073	145664087
hsa-mir-1234	chr8	145638924	145638998	-	A549;ECC1;Gm12878;Gm12891;Gm12892;H1hesc;Hct116;Helas3;Hl60;K562;Panc1;Sknmc;Sknsh;U87;huvec	145638048	145639488	1.0	0.3827049625	None	None	None	None	Yes	145638928	145639029
hsa-mir-1234	chr8	145653846	145653932	-	A549;Hepg2;K562;Sknsh;huvec;ECC1;Gm12878;Gm12891;Gm12892;H1hesc;H1neurons;Hct116;Helas3;Hl60;Panc1;Pfsk1;Sknmc;U87	145652538	145656901	1.0	0.3521423375	None	None	None	None	Yes	145653874	145653948
hsa-mir-1234	chr8	145634471	145634502	-	A549;ECC1;Gm12878;Gm12891;Gm12892;H1hesc;H1neurons;Hct116;Helas3;Hepg2;Hl60;K562;Panc1;Pfsk1;Sknmc;Sknsh;U87;huvec	145633356	145635618	0.999000999001	0.402683425	145634328	145635328	None	None	Yes	145634692	145634782
hsa-mir-1234	chr8	145642208	145642324	-	Hct116;Helas3;Hepg2	145641310	145644915	1.0	0.3737035625	None	None	None	None	Yes	145642228	145642231
hsa-mir-1234	chr8	145635014	145635069	-	A549;ECC1;Gm12878;Gm12891;Gm12892;H1hesc;H1neurons;Hct116;Helas3;Hepg2;Hl60;K562;Panc1;Pfsk1;Sknmc;Sknsh;U87;huvec	145633356	145635618	0.999000999001	0.3923580375	145634328	145635328	None	None	Yes	145634692	145634782
hsa-mir-1234	chr8	145639957	145639975	-	Sknmc	145638048	145639488	0.022977022977	0.379124	None	None	None	None	Yes	145639665	145639735
hsa-mir-1234	chr8	145634691	145634784	-	A549;ECC1;Gm12878;Gm12891;Gm12892;H1hesc;H1neurons;Hct116;Helas3;Hepg2;Hl60;K562;Panc1;Pfsk1;Sknmc;Sknsh;U87;huvec	145634110	145635497	0.999000999001	0.3997713625	145634328	145635328	None	None	Yes	145634692	145634782
hsa-mir-1234	chr8	145663795	145663813	-	Hl60;K562;Pfsk1;Sknmc	145663564	145666741	0.739260739261	0.3125070125	None	None	None	None	Yes	145664073	145664087
hsa-mir-1234	chr8	145635325	145635345	-	A549;ECC1;Gm12878;Gm12891;Gm12892;H1hesc;H1neurons;Hct116;Helas3;Hepg2;Hl60;K562;Panc1;Pfsk1;Sknmc;Sknsh;U87;huvec	145634395	145636064	1.0	0.38587495	145634328	145635328	None	None	Yes	145635229	145635247
hsa-mir-1234	chr8	145626727	145626747	-	Gm12878;H1hesc;K562;Sknmc	145625533	145627653	1.0	0.590060175	None	None	None	None	Yes	145626415	145626471
hsa-mir-1234	chr8	145669482	145669502	-	Gm12878;Gm12891;Gm12892;H1hesc;Hepg2;K562;Sknsh;U87;A549;ECC1;H1neurons;Hct116;Helas3;Hl60;Panc1;Pfsk1;Sknmc;huvec	145668557	145671085	1.0	0.2636859375	None	None	None	None	Yes	145669791	145669862
hsa-mir-1234	chr8	145626340	145626360	-	A549;Gm12878;Gm12892;H1hesc;K562	145625533	145627653	1.0	0.6042711625	None	None	None	None	Yes	145626156	145626213
hsa-mir-1234	chr8	145625955	145625974	-	A549;Gm12878;Gm12892;H1hesc;Hct116;K562	145625533	145627653	0.93006993007	0.5976292	None	None	None	None	Yes	145625411	145625467
hsa-mir-1234	chr8	145653614	145653633	-	A549;Gm12878;H1hesc;ECC1;Gm12891;Gm12892;H1neurons;Hct116;Helas3;Hepg2;Hl60;K562;Panc1;Pfsk1;Sknmc;Sknsh;U87;huvec	145652698	145654311	0.999000999001	0.352812025	None	None	None	None	Yes	145653874	145653948
hsa-mir-1234	chr8	145657186	145657205	-	A549;ECC1;Gm12878;Gm12892;H1hesc;Hepg2;Hl60;K562;Panc1;Pfsk1;Sknmc	145652661	145658554	0.999000999001	0.3360192625	None	None	None	None	Yes	145657666	145657718
hsa-mir-1234	chr8	145669752	145669853	-	Gm12878;Gm12891;Gm12892;H1hesc;Hepg2;K562;Sknsh;U87;A549;ECC1;H1neurons;Hct116;Helas3;Hl60;Panc1;Pfsk1;Sknmc;huvec	145669286	145670688	0.999000999001	0.2626781875	None	None	None	None	Yes	145669791	145669862
hsa-mir-1234	chr8	145641815	145641946	-	Hct116;Helas3;Hepg2	145641310	145644915	0.999000999001	0.372765	None	None	None	None	Yes	145642228	145642231
hsa-mir-1236	chr6	31938622	31938643	-	A549;ECC1;Gm12878;Gm12891;Gm12892;H1hesc;Hct116;Helas3;Hepg2;Hl60;K562;Panc1;Pfsk1;Sknmc;Sknsh;U87;huvec	31937686	31940604	0.999000999001	0.1815254125	None	None	None	None	Yes	31939125	31939132
hsa-mir-1236	chr6	31939162	31939201	-	A549;ECC1;Gm12878;Gm12891;Gm12892;H1hesc;H1neurons;Hct116;Helas3;Hepg2;Hl60;K562;Panc1;Pfsk1;Sknmc;Sknsh;U87;huvec	31938559	31940522	0.999000999001	0.2048352125	None	None	None	None	Yes	31939125	31939132
hsa-mir-1236	chr6	31939713	31939732	-	A549;ECC1;Gm12878;Gm12891;Gm12892;H1hesc;H1neurons;Hct116;Helas3;Hepg2;Hl60;K562;Panc1;Pfsk1;Sknmc;Sknsh;U87;huvec	31938840	31941263	0.999000999001	0.23203895	None	None	None	None	Yes	31939739	31939826
hsa-mir-1236	chr6	31940340	31940375	-	A549;ECC1;Gm12878;Gm12891;Gm12892;H1hesc;H1neurons;Hct116;Helas3;Hepg2;Hl60;K562;Panc1;Pfsk1;Sknmc;Sknsh;U87;huvec	31938840	31941263	0.999000999001	0.238091875	None	None	None	None	Yes	31939886	31939940
hsa-mir-1236	chr6	31926675	31926857	-	A549;ECC1;Gm12878;Gm12891;Gm12892;H1hesc;H1neurons;Hct116;Helas3;Hepg2;Hl60;K562;Panc1;Pfsk1;Sknmc;Sknsh;U87;huvec	31926105	31927437	1.0	0.4359229875	None	None	None	None	Yes	31926689	31926888
hsa-mir-1236	chr6	31928055	31928075	-		None	None	None	0.2846936	None	None	None	None	no	None	None
hsa-mir-1236	chr6	31938834	31938859	-	A549;ECC1;Gm12878;Gm12891;Gm12892;H1hesc;Hct116;Helas3;Hepg2;Hl60;K562;Panc1;Pfsk1;Sknmc;Sknsh;U87;huvec	31937686	31940604	0.999000999001	0.19192155	None	None	None	None	Yes	31939125	31939132
hsa-mir-1236	chr6	31936170	31936188	-	ECC1;Gm12878;Gm12892;H1hesc;Hepg2;K562;Panc1;Pfsk1;Sknmc	31935314	31941127	1.0	0.1351773875	None	None	None	None	no	None	None
hsa-mir-1236	chr6	31939888	31939916	-	A549;ECC1;Gm12878;Gm12891;Gm12892;H1hesc;H1neurons;Hct116;Helas3;Hepg2;Hl60;K562;Panc1;Pfsk1;Sknmc;Sknsh;U87;huvec	31938840	31941263	1.0	0.2372188625	None	None	None	None	Yes	31939739	31939826
hsa-mir-1236	chr6	31943805	31943824	-		None	None	None	0.2163920125	None	None	None	None	no	None	None
hsa-mir-1236	chr6	31929263	31929282	-		None	None	None	0.228233975	None	None	None	None	no	None	None
hsa-mir-1236	chr6	31936929	31936948	-	ECC1;Gm12878;Gm12891;Gm12892;H1hesc;Hepg2;K562;Panc1;Pfsk1;Sknmc	31935314	31941127	0.999000999001	0.1315432	None	None	None	None	no	None	None
hsa-mir-1237	chr11	64126610	64126745	+	A549;Gm12878;Gm12891;Gm12892;H1neurons;Hct116;Hepg2;K562;Pfsk1;Sknsh;U87;huvec;ECC1;Helas3;Hl60;Panc1;Sknmc	64126124	64127308	0.999000999001	0.3178032	64126303	64127303	None	None	Yes	64126618	64126714
hsa-mir-1237	chr11	64126794	64126813	+	A549;Gm12878;Gm12891;Gm12892;H1neurons;Hct116;Hepg2;K562;Pfsk1;Sknsh;U87;huvec;ECC1;Helas3;Hl60;Panc1;Sknmc	64126124	64127308	0.999000999001	0.3217827	64126303	64127303	None	None	Yes	64126618	64126714
hsa-mir-1237	chr11	64110212	64110232	+	A549;ECC1;Gm12878;Gm12892;H1hesc;Hct116;Helas3;Hl60;K562;Panc1;Sknmc;U87	64109646	64110382	0.66033966034	0.3151858875	None	None	None	None	Yes	64110453	64110475
hsa-mir-1237	chr11	64110108	64110127	+	A549;ECC1;Gm12878;Gm12892;H1hesc;Hct116;Helas3;Hl60;K562;Panc1;Sknmc;U87	64108979	64110358	0.74025974026	0.3157771375	None	None	None	None	Yes	64110453	64110475
hsa-mir-1237	chr11	64107622	64107734	+	Gm12878;Gm12891;Gm12892;Hl60	64106788	64108606	1.0	0.3151089	None	None	None	None	Yes	64107667	64107729
hsa-mir-1237	chr11	64136047	64136066	+	Gm12878;Hl60	64135465	64136352	0.795204795205	0.5512114625	None	None	None	None	Yes	64135600	64135604
hsa-mir-1237	chr11	64120607	64120627	+	Gm12878;Gm12892	64120498	64121111	0.612387612388	0.299714375	None	None	None	None	Yes	64120570	64120575
hsa-mir-1237	chr11	64086060	64086080	+	A549;ECC1;Gm12878;Gm12891;Gm12892;H1hesc;H1neurons;Hct116;Helas3;Hepg2;Hl60;K562;Panc1;Pfsk1;Sknmc;Sknsh;U87;huvec	64084640	64086410	0.84015984016	0.2337072375	None	None	None	None	Yes	64085566	64085760
hsa-mir-1237	chr11	64128029	64128048	+	Gm12878;K562;Hl60	64125369	64128440	0.901098901099	0.3210127375	None	None	None	None	Yes	64128027	64128032
hsa-mir-1238	chr19	10613152	10613171	+	A549;ECC1;Gm12878;Gm12891;Gm12892;H1hesc;H1neurons;Hct116;Helas3;Hepg2;Hl60;K562;Panc1;Pfsk1;Sknmc;Sknsh;U87;huvec	10612462	10614403	0.999000999001	0.0976005875	None	None	None	None	Yes	10613578	10613603
hsa-mir-1238	chr19	10624343	10624363	+		None	None	None	0.1172196625	None	None	None	None	no	None	None
hsa-mir-1238	chr19	10613606	10613626	+	A549;ECC1;Gm12878;Gm12891;Gm12892;H1hesc;H1neurons;Hct116;Helas3;Hepg2;Hl60;K562;Panc1;Pfsk1;Sknmc;Sknsh;U87;huvec	10612462	10614403	1.0	0.0984977375	None	None	None	None	Yes	10613578	10613603
hsa-mir-1238	chr19	10614265	10614284	+	A549;ECC1;Gm12878;Gm12891;Gm12892;H1hesc;H1neurons;Hct116;Helas3;Hepg2;Hl60;K562;Panc1;Pfsk1;Sknmc;Sknsh;U87;huvec	10612578	10614626	0.851148851149	0.0998297125	None	None	None	None	no	None	None
hsa-mir-1238	chr19	10612896	10612916	+	A549;ECC1;Gm12878;Gm12891;Gm12892;H1hesc;H1neurons;Hct116;Helas3;Hepg2;Hl60;K562;Panc1;Pfsk1;Sknmc;Sknsh;U87;huvec	10612177	10613928	1.0	0.0971019125	None	None	None	None	no	None	None
hsa-mir-1238	chr19	10654851	10654917	+	A549;ECC1;Gm12878;Gm12891;Gm12892;H1hesc;H1neurons;Hct116;Helas3;Hepg2;Hl60;K562;Panc1;Pfsk1;Sknmc;Sknsh;U87;huvec	10654218	10655926	1.0	0.4181446875	10654041	10655041	None	None	Yes	10654440	10654623
hsa-mir-1238	chr19	10628667	10628686	+	A549;ECC1;Hct116;Pfsk1;Sknmc	10627557	10629728	0.999000999001	0.1298425375	None	None	None	None	no	None	None
hsa-mir-1238	chr19	10655390	10655409	+	ECC1;Gm12878;Gm12892;H1hesc;H1neurons;Helas3;Hl60;K562;Pfsk1;huvec	10654218	10655926	0.999000999001	0.4229593875	10654041	10655041	None	None	Yes	10654928	10654953
hsa-mir-1238	chr19	10654363	10654383	+	A549;ECC1;Gm12878;Gm12891;Gm12892;H1hesc;H1neurons;Hct116;Helas3;Hepg2;Hl60;K562;Panc1;Pfsk1;Sknmc;Sknsh;U87;huvec	10654049	10654886	0.823176823177	0.4018095	10654041	10655041	None	None	Yes	10654440	10654623
hsa-mir-1238	chr19	10628128	10628148	+	A549;ECC1;Hct116;Pfsk1;Sknmc	10627557	10629728	1.0	0.1278355375	None	None	None	None	no	None	None
hsa-mir-1238	chr19	10662476	10662495	+	A549;ECC1;Gm12878;Gm12891;Gm12892;H1hesc;Hct116;Helas3;Hepg2;Hl60;K562;Panc1;Pfsk1;Sknsh;U87;Sknmc	10662180	10667167	0.804195804196	0.5414271875	None	None	None	None	Yes	10662587	10662615
hsa-mir-1238	chr19	10624571	10624590	+		None	None	None	0.1178143125	None	None	None	None	no	None	None
hsa-mir-1238	chr19	10654569	10654619	+	A549;ECC1;Gm12878;Gm12891;Gm12892;H1hesc;H1neurons;Hct116;Helas3;Hepg2;Hl60;K562;Panc1;Pfsk1;Sknmc;Sknsh;U87;huvec	10654218	10655926	0.875124875125	0.4116295	10654041	10655041	None	None	Yes	10654440	10654623
hsa-mir-1238	chr19	10613724	10613745	+	A549;ECC1;Gm12878;Gm12891;Gm12892;H1hesc;H1neurons;Hct116;Helas3;Hepg2;Hl60;K562;Panc1;Pfsk1;Sknmc;Sknsh;U87;huvec	10612462	10614403	0.999000999001	0.098733625	None	None	None	None	Yes	10613578	10613603
hsa-mir-124-1	chr8	9762161	9762180	-	H1hesc;H1neurons	9758404	9764972	0.999000999001	0.215140125	None	None	None	None	Yes	9761810	9761874
hsa-mir-124-1	chr8	9768234	9768253	-	H1neurons	9768121	9768470	0.348651348651	0.0796178375	None	None	None	None	no	None	None
hsa-mir-124-1	chr8	9763544	9763606	-	H1neurons	9758404	9764972	1.0	0.1899596	None	None	None	None	Yes	9763220	9763332
hsa-mir-124-1	chr8	9763698	9763717	-	H1neurons	9758404	9764972	0.999000999001	0.1812500125	None	None	None	None	Yes	9763220	9763332
hsa-mir-124-1	chr8	9761557	9761575	-	H1hesc;H1neurons	9758404	9764972	1.0	0.2245343375	None	None	None	None	Yes	9761810	9761874
hsa-mir-124-1	chr8	9764640	9764661	-	H1neurons	9759634	9765032	0.881118881119	0.1409817375	None	None	None	None	Yes	9764179	9764319
hsa-mir-124-1	chr8	9764167	9764206	-	H1neurons	9758404	9764972	0.999000999001	0.15674545	None	None	None	None	Yes	9764179	9764319
hsa-mir-124-1	chr8	9761822	9761866	-	H1hesc;H1neurons	9758404	9764972	1.0	0.2443283125	None	None	None	None	Yes	9761810	9761874
hsa-mir-124-1	chr8	9763039	9763059	-	H1neurons	9758404	9764972	1.0	0.1921721375	None	None	None	None	Yes	9762868	9762878
hsa-mir-124-1	chr8	9763234	9763316	-	H1neurons	9758404	9764972	1.0	0.183606075	None	None	None	None	Yes	9762868	9762878
hsa-mir-124-2	chr8	65286713	65286732	+	H1hesc;H1neurons	65280622	65295094	0.999000999001	0.16180435	None	None	None	None	no	None	None
hsa-mir-124-2	chr8	65290757	65290776	+	H1neurons	65288951	65295304	0.999000999001	0.38011315	None	None	None	None	no	None	None
hsa-mir-124-2	chr8	65289782	65289801	+	H1neurons	65288951	65295304	0.999000999001	0.2828978125	None	None	None	None	no	None	None
hsa-mir-124-2	chr8	65285816	65285923	+	H1hesc;H1neurons	65280622	65295094	0.999000999001	0.170751225	None	None	None	None	Yes	65285697	65285883
hsa-mir-124-2	chr8	65288319	65288338	+	H1neurons	65280622	65295094	0.999000999001	0.2140019375	None	None	None	None	no	None	None
hsa-mir-124-2	chr8	65286334	65286354	+	H1hesc;H1neurons	65280622	65295094	1.0	0.155419975	None	None	None	None	Yes	65285697	65285883
hsa-mir-124-2	chr8	65289427	65289447	+	H1neurons	65280622	65295094	1.0	0.2624546125	None	None	None	None	no	None	None
hsa-mir-124-2	chr8	65283023	65283046	+	H1hesc;H1neurons	65280622	65295094	0.999000999001	0.11778115	None	None	None	None	no	None	None
hsa-mir-124-2	chr8	65281974	65281993	+	H1hesc;H1neurons	65280622	65295094	0.999000999001	0.1053413125	None	None	None	None	Yes	65281508	65281621
hsa-mir-1243	chr4	114010554	114010571	+		None	None	None	0.258710725	None	None	None	None	no	None	None
hsa-mir-1243	chr4	114009497	114009517	+		None	None	None	0.2586061875	None	None	None	None	Yes	114009546	114009700
hsa-mir-1243	chr4	114019525	114019545	+		None	None	None	0.3051386125	None	None	None	None	Yes	114020031	114020155
hsa-mir-124-3	chr20	61808935	61808954	+	H1neurons	61808066	61810180	0.999000999001	0.0672560375	None	None	None	None	no	None	None
hsa-mir-124-3	chr20	61782883	61782903	+		None	None	None	0.0076788	None	None	None	None	no	None	None
hsa-mir-124-3	chr20	61761741	61761760	+	H1neurons	61761673	61762056	0.382617382617	0.00578285	None	None	None	None	no	None	None
hsa-mir-124-3	chr20	61808683	61808701	+	H1neurons	61808066	61810180	1.0	0.0548758125	None	None	None	None	no	None	None
hsa-mir-124-3	chr20	61806655	61806674	+	H1neurons	61805973	61806662	0.497502497502	0.033043875	None	None	None	None	no	None	None
hsa-mir-124-3	chr20	61809687	61809706	+	H1hesc;H1neurons	61808168	61811041	0.999000999001	0.0	None	None	None	None	no	None	None
hsa-mir-124-3	chr20	61809142	61809161	+	H1hesc;H1neurons	61808066	61810180	0.999000999001	0.0739011	None	None	None	None	no	None	None
hsa-mir-124-3	chr20	61806361	61806381	+	H1neurons	61805973	61806662	0.688311688312	0.0304118125	None	None	None	None	no	None	None
hsa-mir-124-3	chr20	61760138	61760157	+		None	None	None	0.00577995	None	None	None	None	no	None	None
hsa-mir-1244-1	chr2	232575143	232575195	+	A549;ECC1;Gm12891;Gm12892;H1neurons;Helas3;Hepg2;K562;Pfsk1;Sknmc;Sknsh;U87;huvec;Gm12878;H1hesc;Hct116;Hl60;Panc1	232570680	232575922	1.0	0.8434355875	None	None	None	None	Yes	232575165	232575224
hsa-mir-1244-1	chr2	232574342	232574362	+	A549;ECC1;Gm12891;Gm12892;H1neurons;Helas3;Hepg2;K562;Pfsk1;Sknmc;Sknsh;U87;huvec;Gm12878;H1hesc;Hct116;Hl60;Panc1	232570582	232575377	1.0	0.7879959	None	None	None	None	Yes	232574139	232574141
hsa-mir-1244-1	chr2	232572102	232572122	+	A549;ECC1;Gm12891;H1neurons;Hepg2;K562;Sknsh;U87;Gm12878;Gm12892;H1hesc;Hct116;Helas3;Hl60;Panc1;huvec	232570582	232575377	1.0	0.60325465	None	None	None	None	Yes	232571867	232571895
hsa-mir-1244-1	chr2	232571204	232571223	+	A549;ECC1;Gm12891;H1neurons;Hepg2;K562;Sknsh;U87;Gm12878;Gm12892;H1hesc;Hct116;Helas3;Hl60;Panc1;huvec	232570582	232575377	0.999000999001	0.5661503	None	None	None	None	Yes	232571310	232571370
hsa-mir-1244-1	chr2	232574334	232574353	+	A549;ECC1;Gm12891;Gm12892;H1neurons;Helas3;Hepg2;K562;Pfsk1;Sknmc;Sknsh;U87;huvec;Gm12878;H1hesc;Hct116;Hl60;Panc1	232570582	232575377	0.999000999001	0.7869858875	None	None	None	None	Yes	232574139	232574141
hsa-mir-1244-1	chr2	232577414	232577433	+	A549;ECC1;Gm12891;Gm12892;H1hesc;Helas3;Hepg2;K562;Pfsk1;Sknmc;Sknsh;huvec;Gm12878;Hct116;Hl60;Panc1	232570612	232580363	0.999000999001	1.0	None	None	None	None	Yes	232577116	232577182
hsa-mir-1244-1	chr2	232573259	232573286	+	A549;ECC1;Gm12891;Gm12892;H1neurons;Helas3;Hepg2;K562;Pfsk1;Sknmc;Sknsh;U87;huvec;Gm12878;H1hesc;Hct116;Hl60;Panc1	232570582	232575377	0.999000999001	0.7243705875	None	None	None	None	Yes	232573210	232573280
hsa-mir-1244-1	chr2	232571348	232571367	+	A549;ECC1;Gm12891;H1neurons;Hepg2;K562;Sknsh;U87;Gm12878;Gm12892;H1hesc;Hct116;Helas3;Hl60;Panc1;huvec	232570582	232575377	0.999000999001	0.57573445	None	None	None	None	Yes	232571310	232571370
hsa-mir-1244-1	chr2	232575835	232575855	+	A549;ECC1;Gm12891;Gm12892;H1neurons;Helas3;Hepg2;K562;Pfsk1;Sknmc;Sknsh;U87;huvec;Gm12878;H1hesc;Hct116;Hl60;Panc1	232570576	232577585	1.0	0.948095425	None	None	None	None	Yes	232575509	232575511
hsa-mir-1244-1	chr2	232573048	232573093	+	A549;ECC1;Gm12891;Gm12892;H1neurons;Helas3;Hepg2;K562;Pfsk1;Sknmc;Sknsh;U87;huvec;Gm12878;H1hesc;Hct116;Hl60;Panc1	232570582	232575377	0.999000999001	0.6966286625	None	None	None	None	Yes	232573210	232573280
hsa-mir-1244-1	chr2	232571870	232571890	+	A549;ECC1;Gm12891;H1neurons;Hepg2;K562;Sknsh;U87;Gm12878;Gm12892;H1hesc;Hct116;Helas3;Hl60;Panc1;huvec	232570582	232575377	1.0	0.596789425	None	None	None	None	Yes	232571867	232571895
hsa-mir-1244-1	chr2	232573928	232573948	+	A549;ECC1;Gm12891;Gm12892;H1neurons;Helas3;Hepg2;K562;Pfsk1;Sknmc;Sknsh;U87;huvec;Gm12878;H1hesc;Hct116;Hl60;Panc1	232570582	232575377	1.0	0.7486324375	None	None	None	None	Yes	232573533	232573658
hsa-mir-1244-1	chr2	232574737	232574757	+	A549;ECC1;Gm12891;Gm12892;H1neurons;Helas3;Hepg2;K562;Pfsk1;Sknmc;Sknsh;U87;huvec;Gm12878;H1hesc;Hct116;Hl60;Panc1	232570582	232575377	1.0	0.8163894625	None	None	None	None	Yes	232575165	232575224
hsa-mir-1244-1	chr2	232546196	232546216	+	A549;ECC1;Gm12878;Gm12891;Gm12892;H1hesc;Hct116;Helas3;Hepg2;Hl60;Panc1;Sknsh;huvec	232544604	232548117	1.0	0.152214475	None	None	None	None	Yes	232545916	232546008
hsa-mir-1244-1	chr2	232545706	232545726	+	A549;ECC1;Gm12878;Gm12891;Gm12892;H1hesc;Hct116;Helas3;Hepg2;Hl60;Panc1;Sknsh;huvec	232544604	232548117	1.0	0.149920825	None	None	None	None	Yes	232545916	232546008
hsa-mir-1244-1	chr2	232572624	232572644	+	A549;ECC1;Gm12891;Gm12892;H1neurons;Helas3;Hepg2;K562;Pfsk1;Sknmc;Sknsh;U87;huvec;Gm12878;H1hesc;Hct116;Hl60;Panc1	232570582	232575377	1.0	0.64578125	None	None	None	None	Yes	232573039	232573048
hsa-mir-1244-1	chr2	232572366	232572386	+	A549;ECC1;Gm12891;Gm12892;H1neurons;Hepg2;K562;Pfsk1;Sknmc;Sknsh;U87;huvec;Gm12878;H1hesc;Hct116;Helas3;Hl60;Panc1	232570582	232575377	1.0	0.627219175	None	None	None	None	Yes	232571867	232571895
hsa-mir-1244-1	chr2	232545972	232545991	+	A549;ECC1;Gm12878;Gm12891;Gm12892;H1hesc;Hct116;Helas3;Hepg2;Hl60;Panc1;Sknsh;huvec	232545367	232546683	0.999000999001	0.1511573125	None	None	None	None	Yes	232545916	232546008
hsa-mir-1244-1	chr2	232573571	232573590	+	A549;ECC1;Gm12891;Gm12892;H1neurons;Helas3;Hepg2;K562;Pfsk1;Sknmc;Sknsh;U87;huvec;Gm12878;H1hesc;Hct116;Hl60;Panc1	232570582	232575377	0.999000999001	0.721684925	None	None	None	None	Yes	232573210	232573280
hsa-mir-1244-2	chr5	118309255	118309276	+	A549;Gm12878;Gm12891;Gm12892;H1hesc;Helas3;Hepg2;Panc1;Sknmc;Sknsh	118309025	118310616	0.739260739261	0.847777325	None	None	None	None	Yes	118309255	118309257
hsa-mir-1244-3	chr12	9411294	9411313	-		None	None	None	0.0652694125	None	None	None	None	no	None	None
hsa-mir-1244-3	chr12	9393074	9393095	-	A549;Gm12878;Gm12891;Gm12892;H1hesc;Helas3;Hepg2;Panc1;Sknmc;U87	9392262	9393245	0.66033966034	0.8107968625	None	None	None	None	Yes	9393087	9393097
hsa-mir-1244-3	chr12	9395094	9395114	-		None	None	None	0.3180903875	None	None	None	None	no	None	None
hsa-mir-1245a	chr2	189805014	189805032	+		None	None	None	0.05488895	None	None	None	None	no	None	None
hsa-mir-1245a	chr2	189839078	189839259	+	Pfsk1;Sknsh	189838224	189842514	0.999000999001	0.411479175	None	None	None	None	Yes	189839028	189839211
hsa-mir-1245b	chr2	189861143	189861163	-	Sknsh	189861047	189861746	0.605394605395	0.0043322125	None	None	None	None	Yes	189861144	189861227
hsa-mir-1245b	chr2	189860856	189860876	-	Sknsh	189858590	189860882	0.516483516484	0.0044003875	None	None	None	None	Yes	189861144	189861227
hsa-mir-1245b	chr2	189842934	189842953	-	Hct116;Sknsh	189842563	189844830	0.879120879121	0.019841275	None	None	None	None	no	None	None
hsa-mir-1246	chr2	177503067	177503086	-	A549;ECC1;H1neurons;Pfsk1;Sknmc;Sknsh;U87;huvec	177501621	177503383	0.806193806194	0.15642055	None	None	None	None	Yes	177502716	177502740
hsa-mir-1246	chr2	177502788	177502910	-	A549;ECC1;H1neurons;Pfsk1;Sknmc;Sknsh;U87;huvec	177501621	177503383	1.0	0.1575912	None	None	None	None	Yes	177502307	177502381
hsa-mir-1246	chr2	177503637	177503655	-	H1neurons;Sknmc;Sknsh;U87;huvec	177502966	177503650	0.504495504496	0.1540822125	None	None	None	None	Yes	177503156	177503170
hsa-mir-1247	chr14	102028687	102028706	-	Pfsk1	102027358	102029572	0.999000999001	0.056617325	None	None	None	None	no	None	None
hsa-mir-1247	chr14	102039067	102039085	-		None	None	None	0.0137922125	None	None	None	None	no	None	None
hsa-mir-1247	chr14	102031367	102031385	-	A549;H1neurons;Pfsk1	102031112	102031631	0.518481518482	0.030801125	None	None	None	None	Yes	102031411	102031586
hsa-mir-1247	chr14	102027521	102027541	-	H1neurons;Hct116;Helas3;Pfsk1	102027358	102029572	0.672327672328	0.1167958125	None	None	None	None	no	None	None
hsa-mir-1247	chr14	102050876	102050896	-	H1neurons;Pfsk1;Sknmc;Sknsh	102050504	102051251	0.746253746254	0.0142472875	None	None	None	None	Yes	102050932	102050942
hsa-mir-1247	chr14	102050366	102050383	-	H1neurons;Pfsk1;Sknmc;Sknsh	102050421	102051130	0.452547452547	0.0137571875	None	None	None	None	no	None	None
hsa-mir-1247	chr14	102027178	102027197	-	H1neurons;Hct116;Pfsk1	102027358	102029572	0.328671328671	0.1516909875	None	None	None	None	Yes	102026648	102026801
hsa-mir-1247	chr14	102028110	102028129	-	H1neurons;Hct116;Helas3;Pfsk1	102027358	102029572	0.999000999001	0.0759934875	None	None	None	None	no	None	None
hsa-mir-1247	chr14	102031159	102031179	-	A549;H1neurons;Pfsk1	102027521	102031357	0.688311688312	0.032154175	None	None	None	None	Yes	102031411	102031586
hsa-mir-1247	chr14	102026824	102026845	-		None	None	None	0.26375	None	None	None	None	Yes	102026648	102026801
hsa-mir-1247	chr14	102030675	102030694	-	A549;H1neurons;Pfsk1	102027521	102031357	0.999000999001	0.0358151125	None	None	None	None	no	None	None
hsa-mir-1248	chr3	186490847	186490866	+	Gm12878;Gm12891;Gm12892;Hl60	186490116	186491275	0.918081918082	0.2701064125	None	None	None	None	Yes	186490323	186490430
hsa-mir-1248	chr3	186501995	186502015	+	A549;ECC1;Gm12878;Gm12891;Gm12892;H1hesc;H1neurons;Hct116;Helas3;Hepg2;Hl60;K562;Panc1;Pfsk1;Sknmc;Sknsh;U87;huvec	186500209	186507286	1.0	0.9707895875	None	None	None	None	Yes	186502187	186502362
hsa-mir-1248	chr3	186490419	186490438	+	Gm12878;Gm12891;Gm12892;Hl60	186490116	186491275	0.811188811189	0.263700675	None	None	None	None	Yes	186490323	186490430
hsa-mir-1248	chr3	186501586	186501606	+	A549;ECC1;Gm12878;Gm12891;Gm12892;H1hesc;H1neurons;Hct116;Helas3;Hepg2;Hl60;K562;Panc1;Pfsk1;Sknmc;Sknsh;U87;huvec	186500209	186507286	1.0	0.9587398375	None	None	None	None	Yes	186501329	186501401
hsa-mir-1248	chr3	186502587	186502607	+	A549;ECC1;Gm12878;Gm12891;Gm12892;H1hesc;H1neurons;Hct116;Helas3;Hepg2;Hl60;K562;Panc1;Pfsk1;Sknmc;Sknsh;U87;huvec	186500209	186507286	1.0	0.997830275	None	None	None	None	Yes	186502187	186502362
hsa-mir-1248	chr3	186503994	186504014	+	ECC1;Gm12878;Gm12891;Gm12892;H1hesc;Hct116;Helas3;Hepg2;Hl60;K562;Panc1;Pfsk1;Sknmc;Sknsh;U87;huvec	186500209	186507286	1.0	1.0	None	None	None	None	Yes	186503704	186503709
hsa-mir-1248	chr3	186479501	186479520	+		None	None	None	0.17844295	None	None	None	None	Yes	186479393	186479403
hsa-mir-1248	chr3	186502240	186502259	+	A549;ECC1;Gm12878;Gm12891;Gm12892;H1hesc;H1neurons;Hct116;Helas3;Hepg2;Hl60;K562;Panc1;Pfsk1;Sknmc;Sknsh;U87;huvec	186500209	186507286	0.999000999001	0.998141275	None	None	None	None	Yes	186502187	186502362
hsa-mir-1248	chr3	186489925	186489945	+	Gm12878;Gm12891;Gm12892;Hl60	186490116	186491275	0.318681318681	0.2548605625	None	None	None	None	Yes	186490323	186490430
hsa-mir-1248	chr3	186501363	186501391	+	A549;ECC1;Gm12878;Gm12891;Gm12892;H1hesc;H1neurons;Hct116;Helas3;Hepg2;Hl60;K562;Panc1;Pfsk1;Sknmc;Sknsh;U87;huvec	186500209	186507286	1.0	0.9484914875	None	None	None	None	Yes	186501329	186501401
hsa-mir-1248	chr3	186501083	186501103	+	A549;ECC1;Gm12878;Gm12891;Gm12892;H1hesc;H1neurons;Hct116;Helas3;Hepg2;Hl60;K562;Panc1;Pfsk1;Sknmc;Sknsh;U87;huvec	186500209	186507286	1.0	0.8877864875	None	None	None	None	Yes	186501329	186501401
hsa-mir-1248	chr3	186504287	186504306	+	ECC1;Gm12878;Gm12891;Gm12892;H1hesc;Hct116;Helas3;Hepg2;Hl60;K562;Panc1;Pfsk1;Sknmc;Sknsh;U87;huvec	186500209	186507286	0.999000999001	1.0	None	None	None	None	Yes	186504003	186504007
hsa-mir-1249	chr22	45596967	45596986	-	Hl60	45595781	45596857	0.380619380619	0.367469875	None	None	None	None	Yes	45596837	45596839
hsa-mir-1249	chr22	45630966	45630985	-	Gm12878;Gm12891;Gm12892;Hl60	45630826	45633572	0.648351648352	0.189304125	None	None	None	None	Yes	45631229	45631405
hsa-mir-1249	chr22	45636753	45636774	-	A549;ECC1;Gm12878;Gm12892;H1hesc;H1neurons;Hct116;Hepg2;Hl60	45635410	45636977	0.713286713287	0.1903260375	None	None	None	None	Yes	45636712	45636828
hsa-mir-1249	chr22	45636140	45636159	-	A549;ECC1;Gm12878;Gm12892;H1neurons;Hct116;Hl60	45634059	45636927	0.999000999001	0.1903430125	None	None	None	None	Yes	45636556	45636570
hsa-mir-1249	chr22	45613383	45613401	-	Hl60	45611975	45612938	0.046953046953	0.21349565	None	None	None	None	no	None	None
hsa-mir-1250	chr17	79112473	79112493	-	Gm12892;Pfsk1	79112057	79112627	0.569430569431	0.0920600625	None	None	None	None	no	None	None
hsa-mir-1250	chr17	79140194	79140213	-	H1hesc;H1neurons;Hepg2	79140096	79140782	0.606393606394	0.10105395	None	None	None	None	Yes	79139938	79139947
hsa-mir-1250	chr17	79140488	79140509	-	H1neurons	79140096	79140782	0.685314685315	0.1001721625	None	None	None	None	Yes	79139934	79140030
hsa-mir-1250	chr17	79155516	79155536	-		None	None	None	0.078963975	None	None	None	None	no	None	None
hsa-mir-1250	chr17	79139991	79140028	-	H1hesc;H1neurons;Hepg2	79139487	79140069	0.559440559441	0.10167195	None	None	None	None	Yes	79139938	79139947
hsa-mir-1250	chr17	79127098	79127118	-	K562	79127100	79127413	0.312687312687	0.1015725	None	None	None	None	Yes	79127172	79127226
hsa-mir-1250	chr17	79121688	79121707	-		None	None	None	0.0933051375	None	None	None	None	Yes	79121200	79121246
hsa-mir-1250	chr17	79111446	79111465	-	ECC1;Pfsk1	79111494	79111822	0.327672327672	0.0981720375	None	None	None	None	no	None	None
hsa-mir-1250	chr17	79134165	79134279	-		79134065	79134417	0.351648351648	0.1135911125	None	None	None	None	Yes	79134205	79134233
hsa-mir-1250	chr17	79122121	79122139	-	Gm12892	79122301	79122866	0.328671328671	0.094967375	None	None	None	None	Yes	79121888	79121934
hsa-mir-1251	chr12	97858806	97858825	+	H1hesc;H1neurons	97858235	97859439	0.999000999001	0.6047274875	None	None	None	None	Yes	97858554	97858610
hsa-mir-1251	chr12	97856764	97856784	+	H1neurons	97856314	97857559	0.959040959041	0.60821345	None	None	None	None	Yes	97856377	97856481
hsa-mir-1251	chr12	97860737	97860756	+		None	None	None	0.6093638125	None	None	None	None	no	None	None
hsa-mir-1251	chr12	97858576	97858595	+	H1hesc;H1neurons	97858235	97859439	0.849150849151	0.6043398125	None	None	None	None	Yes	97858554	97858610
hsa-mir-1252	chr12	79764906	79764926	+		None	None	None	0.1080233375	None	None	None	None	no	None	None
hsa-mir-1252	chr12	79771550	79771570	+		None	None	None	0.1001991	None	None	None	None	Yes	79771108	79771159
hsa-mir-1252	chr12	79763210	79763229	+		None	None	None	0.1079492	None	None	None	None	Yes	79763289	79763384
hsa-mir-1252	chr12	79775612	79775633	+	H1neurons	79775417	79776029	0.611388611389	0.1032524875	None	None	None	None	Yes	79775613	79775617
hsa-mir-1252	chr12	79791998	79792017	+		None	None	None	0.1016643875	None	None	None	None	no	None	None
hsa-mir-1253	chr17	2658774	2658792	-	H1hesc;Hct116	2658376	2658918	0.541458541459	0.0352209875	None	None	None	None	no	None	None
hsa-mir-1253	chr17	2651638	2651658	-		None	None	None	0.024409875	None	None	None	None	no	None	None
hsa-mir-1253	chr17	2679823	2679845	-	Gm12878;H1hesc;H1neurons;Hepg2	2679407	2680677	0.926073926074	0.034819925	None	None	None	None	Yes	2680078	2680086
hsa-mir-1253	chr17	2652906	2652985	-	H1hesc;H1neurons;Hct116	2652590	2653484	0.854145854146	0.0087226	None	None	None	None	Yes	2652722	2652797
hsa-mir-1253	chr17	2659387	2659407	-	H1hesc;Hct116	2659304	2660002	0.592407592408	0.032592825	None	None	None	None	no	None	None
hsa-mir-1253	chr17	2652573	2652592	-	H1neurons	2652590	2653484	0.491508491508	0.0081192	None	None	None	None	Yes	2652722	2652797
hsa-mir-1253	chr17	2679524	2679544	-	Gm12878;H1hesc;H1neurons	2679407	2680677	0.626373626374	0.0351871125	None	None	None	None	no	None	None
hsa-mir-1253	chr17	2653709	2653731	-	H1hesc;H1neurons;Hct116	2652657	2653544	0.324675324675	0.0059617625	None	None	None	None	no	None	None
hsa-mir-1253	chr17	2680233	2680252	-	Gm12878;H1hesc;H1neurons;Hepg2	2679443	2680776	0.999000999001	0.0345910125	None	None	None	None	Yes	2680078	2680086
hsa-mir-1253	chr17	2653289	2653308	-	H1hesc;H1neurons;Hct116	2652657	2653544	0.745254745255	0.00714455	None	None	None	None	Yes	2652837	2653008
hsa-mir-1253	chr17	2680463	2680483	-	Gm12878;H1hesc;H1neurons;Hepg2	2679443	2680776	0.803196803197	0.0343194125	None	None	None	None	Yes	2680078	2680086
hsa-mir-1254-1	chr10	70484995	70485014	+	Gm12878;Gm12892;H1hesc;Hepg2;K562;Pfsk1	70484688	70485165	0.476523476523	0.3457446	None	None	None	None	no	None	None
hsa-mir-1254-1	chr10	70514940	70514959	+		None	None	None	0.8193194875	None	None	None	None	Yes	70515119	70515256
hsa-mir-1254-1	chr10	70515197	70515217	+		None	None	None	0.8091895625	None	None	None	None	Yes	70515119	70515256
hsa-mir-1254-1	chr10	70481264	70481309	+	A549;ECC1;Gm12878;Gm12891;Gm12892;H1hesc;H1neurons;Hct116;Helas3;Hepg2;Hl60;K562;Panc1;Pfsk1;Sknmc;Sknsh;U87;huvec	70480486	70482171	0.999000999001	0.3372872375	None	None	None	None	Yes	70480907	70481040
hsa-mir-1254-1	chr10	70482298	70482317	+	Gm12878;H1hesc;K562;Pfsk1;Sknmc	70482163	70482700	0.536463536464	0.3380581125	None	None	None	None	Yes	70482195	70482300
hsa-mir-1254-1	chr10	70496543	70496563	+	Gm12878;H1hesc;K562	70496870	70497220	0.182817182817	0.426557275	None	None	None	None	Yes	70496628	70496714
hsa-mir-1254-1	chr10	70508389	70508408	+	K562	70508239	70508719	0.47952047952	0.6595282875	None	None	None	None	Yes	70508790	70508805
hsa-mir-1254-1	chr10	70514102	70514122	+		None	None	None	0.779117525	None	None	None	None	Yes	70514316	70514322
hsa-mir-1254-1	chr10	70517073	70517092	+		None	None	None	0.694368775	None	None	None	None	Yes	70517045	70517135
hsa-mir-1254-1	chr10	70480889	70481086	+	huvec;A549;ECC1;Gm12878;Gm12891;Gm12892;H1hesc;H1neurons;Hct116;Helas3;Hepg2;Hl60;K562;Panc1;Pfsk1;Sknmc;Sknsh;U87	70480486	70482171	0.999000999001	0.3385120875	None	None	None	None	Yes	70480907	70481040
hsa-mir-1254-1	chr10	70481404	70481424	+	A549;ECC1;Gm12878;Gm12891;Gm12892;H1hesc;H1neurons;Hct116;Helas3;Hepg2;Hl60;K562;Panc1;Pfsk1;Sknmc;Sknsh;U87;huvec	70480486	70482171	1.0	0.33821395	None	None	None	None	Yes	70480907	70481040
hsa-mir-1254-1	chr10	70515829	70515849	+	K562	70515907	70516333	0.425574425574	0.77724175	None	None	None	None	Yes	70516063	70516235
hsa-mir-1254-1	chr10	70515402	70515421	+	K562	70515907	70516333	0.003996003996	0.8006067875	None	None	None	None	Yes	70515119	70515256
hsa-mir-1254-1	chr10	70509443	70509462	+		None	None	None	0.6873474375	None	None	None	None	Yes	70509290	70509443
hsa-mir-1254-1	chr10	70516746	70516766	+	K562	70515907	70516333	0.0779220779221	0.732058125	None	None	None	None	Yes	70517045	70517135
hsa-mir-1254-1	chr10	70483413	70483432	+		None	None	None	0.3412002875	None	None	None	None	no	None	None
hsa-mir-1254-1	chr10	70480767	70480788	+	A549;ECC1;Gm12878;Gm12891;Gm12892;H1hesc;H1neurons;Hct116;Helas3;Hepg2;Hl60;K562;Panc1;Pfsk1;Sknmc;Sknsh;U87;huvec	70480372	70482178	0.904095904096	0.337439625	None	None	None	None	Yes	70480907	70481040
hsa-mir-1254-2	chr10	23632859	23632878	+	H1hesc;H1neurons;Sknsh;U87	23632771	23633765	0.596403596404	0.0661424125	None	None	None	None	Yes	23632711	23632909
hsa-mir-1254-2	chr10	23632737	23632757	+	H1hesc;H1neurons;Sknsh;U87	23632557	23633058	0.5004995005	0.066136025	None	None	None	None	Yes	23632711	23632909
hsa-mir-1254-2	chr10	23633258	23633277	+	H1hesc;H1neurons;Sknsh;U87	23632771	23633765	0.993006993007	0.066678	None	None	None	None	Yes	23632711	23632909
hsa-mir-1255a	chr4	102268590	102268783	-	A549;ECC1;Gm12878;Gm12892;H1hesc;Helas3;Hepg2;K562;Sknsh;U87;Gm12891;H1neurons;Hct116;Hl60;Panc1;Pfsk1;Sknmc;huvec	102267689	102269553	0.999000999001	0.6351984875	None	None	None	None	Yes	102268652	102268749
hsa-mir-1255a	chr4	102269148	102269169	-	A549;ECC1;Gm12878;Gm12892;H1hesc;Helas3;Hepg2;K562;Sknsh;U87;Gm12891;H1neurons;Hct116;Hl60;Panc1;Pfsk1;Sknmc;huvec	102268324	102269793	0.999000999001	0.6178098125	None	None	None	None	Yes	102268652	102268749
hsa-mir-1255a	chr4	102252289	102252309	-		None	None	None	0.6592233	None	None	None	None	Yes	102252604	102252641
hsa-mir-1255a	chr4	102268718	102268783	-	A549;ECC1;Gm12878;Gm12892;H1hesc;Helas3;Hepg2;K562;Sknsh;U87;Gm12891;H1neurons;Hct116;Hl60;Panc1;Pfsk1;Sknmc;huvec	102267689	102269553	0.999000999001	0.6306847625	None	None	None	None	Yes	102268652	102268749
hsa-mir-1255a	chr4	102268289	102268422	-	A549;ECC1;Gm12878;Gm12892;H1hesc;Hct116;Helas3;Hepg2;K562;Sknsh;U87;H1neurons;Hl60;Panc1;Pfsk1;Sknmc;huvec	102267689	102269553	0.999000999001	0.6371623625	None	None	None	None	Yes	102268652	102268749
hsa-mir-1255a	chr4	102268060	102268087	-	A549;ECC1;Gm12878;Gm12892;H1hesc;Hct116;Helas3;Hepg2;K562;Sknsh;U87;H1neurons;Hl60;Pfsk1;Sknmc;huvec	102266529	102269707	0.999000999001	0.633719725	None	None	None	None	Yes	102267978	102268100
hsa-mir-1255a	chr4	102267360	102267380	-	A549;ECC1;Gm12878;H1hesc;Hct116;Helas3;Pfsk1;H1neurons;Hl60;Sknmc	102266529	102269707	1.0	0.6435314625	None	None	None	None	Yes	102267583	102267665
hsa-mir-1255a	chr4	102251816	102251835	-		None	None	None	0.6072710875	None	None	None	None	Yes	102251478	102251490
hsa-mir-1255a	chr4	102267997	102268018	-	A549;ECC1;Gm12878;Gm12892;H1hesc;Hct116;Helas3;Hepg2;K562;Sknsh;U87;H1neurons;Hl60;Pfsk1;Sknmc;huvec	102266529	102269707	0.999000999001	0.633849625	None	None	None	None	Yes	102267978	102268100
hsa-mir-1255a	chr4	102267739	102267758	-	A549;ECC1;Gm12878;Gm12892;H1hesc;Hct116;Helas3;H1neurons;Hl60;Pfsk1;Sknmc	102266529	102269707	0.999000999001	0.63283525	None	None	None	None	Yes	102267978	102268100
hsa-mir-1255b-1	chr4	36431258	36431277	-		None	None	None	0.0067363	None	None	None	None	no	None	None
hsa-mir-1255b-2	chr1	167958411	167958430	+		None	None	None	0.3055899625	None	None	None	None	Yes	167958356	167958380
hsa-mir-1255b-2	chr1	167962260	167962279	+		None	None	None	0.30793935	None	None	None	None	Yes	167962475	167962495
hsa-mir-1255b-2	chr1	167928165	167928184	+		None	None	None	0.296621825	None	None	None	None	Yes	167927659	167927709
hsa-mir-1255b-2	chr1	167937685	167937707	+		None	None	None	0.3004677125	None	None	None	None	Yes	167937254	167937397
hsa-mir-1255b-2	chr1	167942386	167942405	+		None	None	None	0.296884725	None	None	None	None	Yes	167942138	167942145
hsa-mir-1256	chr1	21324011	21324030	-		None	None	None	0.328596875	None	None	None	None	Yes	21324278	21324407
hsa-mir-1256	chr1	21327451	21327471	-		None	None	None	0.3087531125	None	None	None	None	Yes	21327471	21327537
hsa-mir-1256	chr1	21328129	21328148	-		None	None	None	0.3173717	None	None	None	None	Yes	21327714	21327769
hsa-mir-1256	chr1	21343531	21343550	-		None	None	None	0.2880263875	None	None	None	None	Yes	21343471	21343524
hsa-mir-1256	chr1	21326560	21326579	-		None	None	None	0.3156425125	None	None	None	None	Yes	21326638	21326812
hsa-mir-1256	chr1	21327066	21327086	-		None	None	None	0.313909625	None	None	None	None	Yes	21326638	21326812
hsa-mir-1256	chr1	21342585	21342604	-		None	None	None	0.2915013375	None	None	None	None	Yes	21342506	21342590
hsa-mir-1257	chr20	60549665	60549683	-	K562	60549134	60549495	0.321678321678	0.0849186375	None	None	None	None	Yes	60550064	60550085
hsa-mir-1257	chr20	60554432	60554452	-		None	None	None	0.149380525	None	None	None	None	Yes	60554286	60554296
hsa-mir-1257	chr20	60539883	60539902	-		None	None	None	0.075374525	None	None	None	None	no	None	None
hsa-mir-1257	chr20	60552873	60552893	-	A549;ECC1;Gm12878	60553022	60553647	0.360639360639	0.1480834375	None	None	None	None	Yes	60552464	60552571
hsa-mir-1257	chr20	60545306	60545326	-	A549;Gm12878;Gm12892;H1hesc;Helas3;Hepg2;Sknmc	60545515	60547012	0.300699300699	0.0674470375	None	None	None	None	no	None	None
hsa-mir-1257	chr20	60557178	60557197	-	Gm12878;Hepg2	60556749	60557386	0.636363636364	0.1455640125	None	None	None	None	Yes	60556742	60556746
hsa-mir-1257	chr20	60557343	60557363	-	Gm12878;Hepg2	60556749	60557386	0.533466533467	0.1451228375	None	None	None	None	Yes	60557354	60557487
hsa-mir-1257	chr20	60540645	60540664	-		None	None	None	0.07068325	None	None	None	None	Yes	60540855	60540953
hsa-mir-1257	chr20	60553815	60553838	-	A549;Gm12878	60553022	60553647	0.320679320679	0.1448126875	None	None	None	None	Yes	60553889	60553919
hsa-mir-1257	chr20	60540897	60540916	-		None	None	None	0.0692577	None	None	None	None	Yes	60540855	60540953
hsa-mir-1257	chr20	60571132	60571152	-		None	None	None	0.1384829125	None	None	None	None	Yes	60571172	60571195
hsa-mir-1257	chr20	60562218	60562237	-		None	None	None	0.1365293	None	None	None	None	Yes	60562109	60562134
hsa-mir-1257	chr20	60571360	60571380	-		None	None	None	0.13832115	None	None	None	None	Yes	60571172	60571195
hsa-mir-1257	chr20	60552557	60552577	-	A549;ECC1;Gm12878;H1hesc	60552034	60552402	0.335664335664	0.1456323625	None	None	None	None	Yes	60552464	60552571
hsa-mir-1258	chr2	180726024	180726077	-	ECC1;H1hesc;H1neurons;Hct116	180725801	180726334	0.532467532468	0.1344553625	None	None	None	None	Yes	180726041	180726234
hsa-mir-1258	chr2	180726031	180726051	-	ECC1;H1hesc;H1neurons;Hct116	180725801	180726334	0.532467532468	0.1356661625	None	None	None	None	Yes	180726041	180726234
hsa-mir-1258	chr2	180726650	180726670	-	ECC1;H1neurons;Hct116	180726170	180726542	0.371628371628	0.088869475	None	None	None	None	Yes	180726041	180726234
hsa-mir-1258	chr2	180733577	180733596	-		None	None	None	0.0261291625	None	None	None	None	no	None	None
hsa-mir-1258	chr2	180726241	180726339	-	ECC1;H1hesc;H1neurons;Hct116	180725801	180726334	0.532467532468	0.1047836	None	None	None	None	Yes	180726041	180726234
hsa-mir-125a	chr19	52194706	52194725	+	A549;Hct116;Hl60;K562;Pfsk1;Sknmc;Sknsh;U87;huvec	52192548	52195125	0.909090909091	0.4204147875	52193671	52194671	None	None	Yes	52194540	52194738
hsa-mir-125a	chr19	52192318	52192338	+	A549;ECC1;H1neurons;Hct116;Helas3;Hepg2;K562;Panc1;Pfsk1;Sknmc;Sknsh;U87;huvec	52190899	52192930	1.0	0.2610503625	None	None	52192174	52193174	Yes	52191805	52191989
hsa-mir-125a	chr19	52192610	52192630	+	A549;ECC1;H1neurons;Hct116;Helas3;Hepg2;K562;Panc1;Pfsk1;Sknmc;Sknsh;U87;huvec	52190816	52194921	1.0	0.2796558375	None	None	52192174	52193174	Yes	52192558	52192733
hsa-mir-125a	chr19	52193765	52193784	+	A549;ECC1;H1neurons;Hct116;Hl60;K562;Panc1;Pfsk1;Sknmc;Sknsh;U87;huvec	52192548	52195125	0.999000999001	0.3495496125	52193671	52194671	None	None	Yes	52194117	52194179
hsa-mir-125a	chr19	52194151	52194172	+	A549;ECC1;Hct116;Hl60;K562;Panc1;Pfsk1;Sknmc;Sknsh;U87;huvec	52192548	52195125	0.999000999001	0.3785211375	52193671	52194671	None	None	Yes	52194540	52194738
hsa-mir-125a	chr19	52192856	52192875	+	A549;ECC1;H1neurons;Hct116;Hepg2;K562;Panc1;Pfsk1;Sknmc;Sknsh;U87;huvec	52190816	52194921	0.999000999001	0.2970657	None	None	52192174	52193174	Yes	52192558	52192733
hsa-mir-125a	chr19	52193165	52193185	+	A549;ECC1;H1neurons;Hct116;K562;Panc1;Pfsk1;Sknmc;Sknsh;U87;huvec	52192548	52195125	1.0	0.3113707	52193671	52194671	52192174	52193174	Yes	52192558	52192733
hsa-mir-125b-1	chr11	121974634	121974653	-	Hct116;Pfsk1;Sknsh;U87	121955710	121982592	0.999000999001	0.4809739	None	None	None	None	no	None	None
hsa-mir-125b-1	chr11	121983499	121983519	-	Hct116;U87	121953786	121984536	1.0	0.31929125	None	None	None	None	no	None	None
hsa-mir-125b-1	chr11	121976045	121976065	-	Hct116;Pfsk1;Sknsh;U87	121955710	121982592	1.0	0.4259515625	None	None	None	None	Yes	121975823	121975906
hsa-mir-125b-1	chr11	121972817	121972836	-	H1neurons;Hct116;Pfsk1;Sknsh;huvec;U87	121955710	121982592	0.999000999001	0.6351391	None	None	None	None	Yes	121972716	121972761
hsa-mir-125b-1	chr11	121970687	121970707	-	H1neurons;Hct116;Pfsk1;Sknsh;huvec;U87	121955710	121982592	1.0	0.5737559375	None	None	None	None	Yes	121971100	121971286
hsa-mir-125b-1	chr11	121972296	121972316	-	H1neurons;Hct116;Pfsk1;Sknsh;huvec;U87	121955710	121982592	1.0	0.719288525	None	None	None	None	Yes	121972716	121972761
hsa-mir-125b-1	chr11	121971528	121971548	-	H1neurons;Hct116;Pfsk1;Sknsh;huvec;U87	121955710	121982592	1.0	0.631037225	None	None	None	None	Yes	121971100	121971286
hsa-mir-125b-1	chr11	121975829	121975847	-	Hct116;Pfsk1;Sknsh;U87	121955710	121982592	1.0	0.4344221875	None	None	None	None	Yes	121975823	121975906
hsa-mir-125b-1	chr11	121971137	121971157	-	H1neurons;Hct116;Pfsk1;Sknsh;huvec;U87	121955710	121982592	1.0	0.6108084875	None	None	None	None	Yes	121971100	121971286
hsa-mir-125b-1	chr11	121975134	121975153	-	Hct116;Pfsk1;Sknsh;U87	121955710	121982592	0.999000999001	0.45943725	None	None	None	None	no	None	None
hsa-mir-125b-1	chr11	121972375	121972428	-	H1neurons;Hct116;Pfsk1;Sknsh;huvec;U87	121955710	121982592	0.999000999001	0.6986966875	None	None	None	None	Yes	121972716	121972761
hsa-mir-125b-2	chr21	17914726	17914746	+		None	None	None	0.431781025	None	None	None	None	Yes	17914573	17914730
hsa-mir-125b-2	chr21	17946708	17946728	+		None	None	None	0.3473502875	None	None	None	None	no	None	None
hsa-mir-125b-2	chr21	17947625	17947645	+		None	None	None	0.3443447625	None	None	None	None	no	None	None
hsa-mir-125b-2	chr21	17961264	17961284	+	A549;H1neurons;Helas3;Pfsk1;Sknsh;U87	17960446	17961379	0.605394605395	0.4745479	None	None	17960491	17961491	Yes	17960946	17961067
hsa-mir-125b-2	chr21	17961021	17961040	+	A549;H1neurons;Helas3;Pfsk1;Sknsh;U87	17960446	17961379	0.848151848152	0.4705501125	None	None	17960491	17961491	Yes	17960946	17961067
hsa-mir-125b-2	chr21	17918820	17918839	+		None	None	None	0.4322723625	None	None	None	None	Yes	17918401	17918510
hsa-mir-125b-2	chr21	17960549	17960568	+	A549;H1neurons;Helas3;Pfsk1;Sknsh;U87	17959256	17961354	0.999000999001	0.4582201125	None	None	17960491	17961491	Yes	17960946	17961067
hsa-mir-125b-2	chr21	17946070	17946089	+		None	None	None	0.34980075	None	None	None	None	no	None	None
hsa-mir-126	chr9	139557368	139557388	+	K562;huvec	139556471	139571697	1.0	0.48730345	None	None	None	None	Yes	139557335	139557339
hsa-mir-126	chr9	139548414	139548431	+		None	None	None	0.26323485	None	None	None	None	Yes	139548334	139548377
hsa-mir-126	chr9	139560434	139560455	+	A549;ECC1;Hct116;K562;huvec	139556471	139571697	0.999000999001	0.506353725	None	None	None	None	Yes	139560197	139560250
hsa-mir-126	chr9	139560193	139560318	+	A549;ECC1;Hct116;K562;huvec	139556471	139571697	0.999000999001	0.4835753875	None	None	None	None	Yes	139560197	139560250
hsa-mir-126	chr9	139557646	139557665	+	K562;huvec	139556471	139571697	0.999000999001	0.4812697	None	None	None	None	Yes	139557335	139557339
hsa-mir-126	chr9	139547722	139547740	+		None	None	None	0.254748475	None	None	None	None	no	None	None
hsa-mir-126	chr9	139560219	139560250	+	A549;ECC1;Hct116;K562;huvec	139556471	139571697	0.999000999001	0.486072475	None	None	None	None	Yes	139560197	139560250
hsa-mir-126	chr9	139538499	139538520	+	Hct116;huvec	139537668	139542141	0.999000999001	0.1938656375	None	None	None	None	no	None	None
hsa-mir-1260a	chr14	77717132	77717150	+		None	None	None	0.1959018625	None	None	None	None	no	None	None
hsa-mir-1260a	chr14	77702769	77702790	+		None	None	None	0.1778099125	None	None	None	None	no	None	None
hsa-mir-1262	chr1	68697547	68697566	-	H1neurons;Helas3;Sknmc;Sknsh;U87;A549;ECC1;Hct116;Pfsk1;huvec	68696878	68698621	0.999000999001	0.2338117625	None	None	None	None	Yes	68698042	68698064
hsa-mir-1262	chr1	68698184	68698233	-	H1neurons;Helas3;Sknmc;Sknsh;A549;ECC1;H1hesc;Hct116;Pfsk1;U87;huvec	68696316	68698745	0.999000999001	0.236776425	None	None	None	None	Yes	68698158	68698239
hsa-mir-1262	chr1	68698568	68698588	-	A549;ECC1;H1hesc;Hct116;Helas3;Pfsk1;Sknmc;Sknsh;U87;huvec	68696316	68698745	0.667332667333	0.2361324	None	None	None	None	Yes	68698158	68698239
hsa-mir-1262	chr1	68694706	68694725	-		None	None	None	0.2370555625	None	None	None	None	no	None	None
hsa-mir-1262	chr1	68696672	68696689	-	H1neurons;U87;Sknmc;huvec	68696316	68698745	0.863136863137	0.235937475	None	None	None	None	Yes	68696338	68696520
hsa-mir-1262	chr1	68698118	68698137	-	H1neurons;Helas3;Sknmc;Sknsh;A549;ECC1;H1hesc;Hct116;Pfsk1;U87;huvec	68697227	68698707	0.999000999001	0.2370945875	None	None	None	None	Yes	68698158	68698239
hsa-mir-1266	chr15	52587679	52587698	-	A549;ECC1;H1hesc;H1neurons;Hct116;Helas3;Hepg2;huvec	52586821	52588336	0.999000999001	0.2591503	None	None	None	None	Yes	52587953	52588116
hsa-mir-1266	chr15	52576954	52576974	-		None	None	None	0.1982780875	None	None	None	None	Yes	52576493	52576597
hsa-mir-1266	chr15	52587935	52587979	-	A549;ECC1;H1hesc;H1neurons;Hct116;Helas3;Hepg2;huvec	52586821	52588336	0.879120879121	0.2579963875	None	None	None	None	Yes	52587953	52588116
hsa-mir-1267	chr13	108208586	108208605	-		None	None	None	0.213415725	None	None	None	None	Yes	108208119	108208306
hsa-mir-1267	chr13	108192387	108192407	-		None	None	None	0.2471327875	None	None	None	None	no	None	None
hsa-mir-1267	chr13	108211911	108211931	-		None	None	None	0.2118075	None	None	None	None	Yes	108211736	108211851
hsa-mir-1268a	chr15	22560109	22560129	-		None	None	None	0.052142625	None	None	None	None	no	None	None
hsa-mir-1268a	chr15	22545965	22545984	-	A549;Hepg2	22545395	22546088	0.613386613387	0.0687621375	None	None	None	None	no	None	None
hsa-mir-1268a	chr15	22546024	22546101	-	A549;Hepg2	22545395	22546088	0.525474525475	0.0686391875	None	None	None	None	no	None	None
hsa-mir-1268a	chr15	22560969	22560988	-		None	None	None	0.0512072375	None	None	None	None	no	None	None
hsa-mir-1268a	chr15	22546903	22546923	-	A549	22546277	22546632	0.21978021978	0.0668580625	None	None	None	None	no	None	None
hsa-mir-1268a	chr15	22545684	22545723	-	A549;Hepg2	22545395	22546088	0.692307692308	0.069353825	None	None	None	None	Yes	22545283	22545421
hsa-mir-1268a	chr15	22545401	22545421	-	A549;Hepg2	22545395	22546088	0.515484515485	0.0699601375	None	None	None	None	Yes	22545283	22545421
hsa-mir-1268a	chr15	22546584	22546603	-	A549	22546277	22546632	0.354645354645	0.06749365	None	None	None	None	no	None	None
hsa-mir-1268a	chr15	22547492	22547510	-		None	None	None	0.0657153875	None	None	None	None	no	None	None
hsa-mir-1268b	chr17	78031884	78031903	+		None	None	None	0.1830532625	None	None	None	None	no	None	None
hsa-mir-1268b	chr17	78051858	78051876	+		None	None	None	0.1694406	None	None	None	None	no	None	None
hsa-mir-1268b	chr17	78024860	78024879	+		None	None	None	0.191913175	None	None	None	None	no	None	None
hsa-mir-1268b	chr17	78043050	78043070	+	Pfsk1	78042463	78043047	0.487512487512	0.1555898875	None	None	None	None	no	None	None
hsa-mir-1268b	chr17	78032541	78032562	+		None	None	None	0.1810399375	None	None	None	None	no	None	None
hsa-mir-1269a	chr4	67113977	67113997	+		None	None	None	0.0922996875	None	None	None	None	Yes	67114435	67114438
hsa-mir-1269a	chr4	67131648	67131667	+		None	None	None	0.02168965	None	None	None	None	Yes	67131104	67131300
hsa-mir-1269b	chr17	12836589	12836608	-		None	None	None	0.0118257875	None	None	None	None	no	None	None
hsa-mir-127	chr14	101315003	101315024	+		None	None	None	0.4358611125	None	None	None	None	Yes	101314830	101315004
hsa-mir-127	chr14	101315828	101315848	+		None	None	None	0.422494675	None	None	None	None	Yes	101315610	101315614
hsa-mir-127	chr14	101300803	101300884	+		None	None	None	0.4526871625	None	None	None	None	Yes	101301230	101301232
hsa-mir-127	chr14	101332742	101332762	+	H1neurons	101331861	101332526	0.274725274725	0.19031685	None	None	None	None	no	None	None
hsa-mir-127	chr14	101301048	101301111	+		None	None	None	0.4504621875	None	None	None	None	Yes	101301230	101301232
hsa-mir-127	chr14	101346455	101346475	+	Pfsk1	101343423	101346499	0.534465534466	0.327711525	None	None	None	None	Yes	101346944	101346968
hsa-mir-127	chr14	101348606	101348627	+	Pfsk1	101347173	101349575	0.999000999001	0.3840659375	None	None	None	None	no	None	None
hsa-mir-127	chr14	101316303	101316322	+		None	None	None	0.4143031375	None	None	None	None	Yes	101315851	101315877
hsa-mir-127	chr14	101348850	101348870	+	Pfsk1	101347173	101349575	1.0	0.3515390375	None	None	None	None	no	None	None
hsa-mir-127	chr14	101327447	101327466	+		None	None	None	0.2185474875	None	None	None	None	Yes	101327207	101327342
hsa-mir-127	chr14	101318726	101318746	+		None	None	None	0.383521425	None	None	None	None	Yes	101319156	101319307
hsa-mir-127	chr14	101323434	101323453	+		None	None	None	0.3034947375	None	None	None	None	Yes	101323337	101323345
hsa-mir-127	chr14	101332353	101332372	+	H1neurons	101331861	101332526	0.663336663337	0.1893754125	None	None	None	None	no	None	None
hsa-mir-127	chr14	101341316	101341334	+		None	None	None	0.2247408625	None	None	None	None	no	None	None
hsa-mir-1271	chr5	175792467	175792523	+	ECC1;Gm12878;Gm12891;Gm12892;H1neurons;Sknmc;Sknsh;U87;huvec	175791980	175793341	1.0	0.1533370625	None	None	None	None	Yes	175792458	175792530
hsa-mir-1271	chr5	175788510	175788530	+	A549;ECC1;Gm12878;Gm12891;Gm12892;H1hesc;H1neurons;Hct116;Helas3;Hepg2;Hl60;K562;Panc1;Pfsk1;Sknmc;Sknsh;U87;huvec	175787929	175789213	1.0	0.0770635625	None	None	None	None	Yes	175788877	175788923
hsa-mir-1271	chr5	175793666	175793684	+	H1neurons;Sknmc;Sknsh;huvec	175792047	175793513	0.338661338661	0.113621025	None	None	None	None	Yes	175793450	175793585
hsa-mir-1271	chr5	175793114	175793134	+	ECC1;Gm12878;Gm12891;Gm12892;H1neurons;Sknmc;Sknsh;U87;huvec	175792047	175793513	0.889110889111	0.1767199	None	None	None	None	Yes	175793080	175793160
hsa-mir-1271	chr5	175792489	175792537	+	Gm12892;ECC1;Gm12878;Gm12891;H1neurons;Sknmc;Sknsh;U87;huvec	175791980	175793341	1.0	0.1546052625	None	None	None	None	Yes	175792458	175792530
hsa-mir-1271	chr5	175756180	175756199	+		None	None	None	0.166645275	None	None	None	None	Yes	175756496	175756499
hsa-mir-1272	chr15	65067751	65067789	-	A549;ECC1;H1hesc;Hct116;Helas3;Panc1;Pfsk1	65066910	65068296	1.0	0.094079675	None	None	None	None	Yes	65068060	65068200
hsa-mir-1272	chr15	65067683	65067703	-	A549;ECC1;H1hesc;Hct116;Helas3;Panc1;Pfsk1	65066910	65068296	1.0	0.0944856	None	None	None	None	Yes	65068060	65068200
hsa-mir-1272	chr15	65062000	65062020	-		None	None	None	0.06831165	None	None	None	None	no	None	None
hsa-mir-1272	chr15	65068134	65068153	-	A549;ECC1;H1hesc;Hct116;Panc1;Pfsk1	65067831	65068955	0.811188811189	0.09227705	None	None	None	None	Yes	65068060	65068200
hsa-mir-1272	chr15	65066933	65066952	-	A549;ECC1;H1hesc;Hct116;Helas3	65064410	65067557	0.999000999001	0.0867338625	None	None	None	None	Yes	65066650	65066742
hsa-mir-1272	chr15	65067195	65067214	-	A549;ECC1;H1hesc;Hct116;Helas3	65064410	65067557	0.852147852148	0.084969575	None	None	None	None	Yes	65067461	65067522
hsa-mir-1272	chr15	65083908	65083927	-		None	None	None	0.064833	None	None	None	None	no	None	None
hsa-mir-1272	chr15	65068340	65068359	-	A549;ECC1;H1hesc;Hct116;Panc1;Pfsk1	65067831	65068955	0.999000999001	0.0918105875	None	None	None	None	Yes	65068060	65068200
hsa-mir-1273c	chr6	155154543	155154562	+	K562	155153240	155154599	0.546453546454	0.5733462375	None	None	None	None	Yes	155154708	155154722
hsa-mir-1273c	chr6	155153750	155153770	+	K562	155153240	155154599	1.0	0.5895006	None	None	None	None	Yes	155153992	155154002
hsa-mir-1273c	chr6	155154151	155154171	+	K562	155153240	155154599	0.938061938062	0.5814876375	None	None	None	None	Yes	155154493	155154524
hsa-mir-1273c	chr6	155166399	155166418	+	Gm12878;Hepg2	155166396	155166961	0.511488511489	0.4258438625	None	None	None	None	Yes	155166011	155166126
hsa-mir-1273d	chr1	10270170	10270189	+	A549;ECC1;Gm12878;Gm12891;Gm12892;H1hesc;H1neurons;Hct116;Helas3;Hepg2;Hl60;K562;Panc1;Pfsk1;Sknmc;Sknsh;U87;huvec	10269637	10270947	0.999000999001	0.212772375	None	None	None	None	Yes	10270546	10270672
hsa-mir-1273d	chr1	10287403	10287423	+		None	None	None	0.12172775	None	None	None	None	no	None	None
hsa-mir-1273d	chr1	10270065	10270110	+	A549;ECC1;Gm12878;Gm12891;Gm12892;H1hesc;H1neurons;Hct116;Helas3;Hepg2;Hl60;K562;Panc1;Pfsk1;Sknmc;Sknsh;U87;huvec	10269637	10270947	0.949050949051	0.21152505	None	None	None	None	Yes	10270546	10270672
hsa-mir-1273d	chr1	10270558	10270700	+	A549;ECC1;Gm12878;Gm12891;Gm12892;H1hesc;H1neurons;Hct116;Helas3;Hepg2;Hl60;K562;Panc1;Pfsk1;Sknmc;Sknsh;U87;huvec	10269756	10272414	1.0	0.21751205	None	None	None	None	Yes	10270546	10270672
hsa-mir-1273d	chr1	10271275	10271294	+	A549;ECC1;Gm12878;Gm12891;Gm12892;H1hesc;H1neurons;Hct116;Helas3;Hepg2;Hl60;K562;Panc1;Pfsk1;Sknmc;Sknsh;U87;huvec	10269756	10272414	0.999000999001	0.2174270875	None	None	None	None	Yes	10270886	10270910
hsa-mir-1273d	chr1	10270627	10270647	+	A549;ECC1;Gm12878;Gm12891;Gm12892;H1hesc;H1neurons;Hct116;Helas3;Hepg2;Hl60;K562;Panc1;Pfsk1;Sknmc;Sknsh;U87;huvec	10269756	10272414	1.0	0.21837715	None	None	None	None	Yes	10270546	10270672
hsa-mir-1273d	chr1	10270908	10270926	+	A549;ECC1;Gm12878;Gm12891;Gm12892;H1hesc;H1neurons;Hct116;Helas3;Hepg2;Hl60;K562;Panc1;Pfsk1;Sknmc;Sknsh;U87;huvec	10269756	10272414	1.0	0.21677995	None	None	None	None	Yes	10270546	10270672
hsa-mir-1273d	chr1	10271680	10271700	+	ECC1;H1hesc;H1neurons;Hct116;Helas3;Pfsk1;Sknsh;U87	10271107	10272411	1.0	0.220567925	None	None	None	None	Yes	10271736	10271748
hsa-mir-1273d	chr1	10286031	10286051	+		None	None	None	0.2508997375	None	None	None	None	Yes	10285969	10286092
hsa-mir-1273f	chr1	53393429	53393448	+	A549;ECC1;Gm12878;Gm12892;H1neurons;Hct116;Helas3;Hepg2;Hl60;K562;Panc1;Pfsk1;Sknsh;U87;huvec	53392663	53393632	0.693306693307	0.2343347375	None	None	None	None	Yes	53392906	53393060
hsa-mir-1273f	chr1	53392937	53392979	+	A549;ECC1;Gm12878;Gm12892;H1neurons;Hct116;Helas3;Hepg2;Hl60;K562;Panc1;Pfsk1;Sknsh;U87;huvec	53392663	53393632	0.794205794206	0.242116975	None	None	None	None	Yes	53392906	53393060
hsa-mir-1273f	chr1	53351025	53351044	+		None	None	None	0.115663375	None	None	None	None	Yes	53350944	53350968
hsa-mir-1273g	chr1	53392937	53392979	+	A549;ECC1;Gm12878;Gm12892;H1neurons;Hct116;Helas3;Hepg2;Hl60;K562;Panc1;Pfsk1;Sknsh;U87;huvec	53392663	53393632	0.794205794206	0.242116975	None	None	None	None	Yes	53392906	53393060
hsa-mir-1273g	chr1	53393429	53393448	+	A549;ECC1;Gm12878;Gm12892;H1neurons;Hct116;Helas3;Hepg2;Hl60;K562;Panc1;Pfsk1;Sknsh;U87;huvec	53392663	53393632	0.693306693307	0.2343347375	None	None	None	None	Yes	53392906	53393060
hsa-mir-1273g	chr1	53405444	53405464	+		None	None	None	0.1421833	None	None	None	None	no	None	None
hsa-mir-1275	chr6	33980012	33980031	-		None	None	None	0.0213431625	None	None	None	None	no	None	None
hsa-mir-1275	chr6	33989792	33989810	-		None	None	None	0.0241030875	None	None	None	None	Yes	33990164	33990309
hsa-mir-1275	chr6	33969923	33969944	-		None	None	None	0.002527375	None	None	None	None	no	None	None
hsa-mir-1275	chr6	33990145	33990164	-		None	None	None	0.0287716875	None	None	None	None	Yes	33990164	33990309
hsa-mir-1275	chr6	33985276	33985295	-		None	None	None	0.025511925	None	None	None	None	no	None	None
hsa-mir-1275	chr6	33985012	33985030	-		None	None	None	0.0258976125	None	None	None	None	no	None	None
hsa-mir-1276	chr15	86337507	86337527	-	A549;ECC1;Gm12878;Gm12891;Gm12892;H1hesc;H1neurons;Hct116;Helas3;Hepg2;Pfsk1;Sknmc;Sknsh;U87;huvec	86336720	86338314	1.0	0.2184737125	None	None	None	None	Yes	86338014	86338190
hsa-mir-1276	chr15	86338097	86338184	-	A549;ECC1;Gm12878;Gm12891;Gm12892;H1hesc;H1neurons;Hct116;Helas3;Hepg2;Pfsk1;Sknmc;Sknsh;U87;huvec	86337680	86338465	0.784215784216	0.218742375	None	None	None	None	Yes	86338060	86338180
hsa-mir-1276	chr15	86314654	86314673	-		None	None	None	0.2791703625	None	None	None	None	Yes	86314476	86314600
hsa-mir-1276	chr15	86337803	86337822	-	A549;ECC1;Gm12878;Gm12891;Gm12892;H1hesc;H1neurons;Hct116;Helas3;Hepg2;Pfsk1;Sknmc;Sknsh;U87;huvec	86337183	86338315	0.999000999001	0.217370025	None	None	None	None	Yes	86338060	86338180
hsa-mir-1276	chr15	86338007	86338180	-	A549;ECC1;Gm12878;Gm12891;Gm12892;H1hesc;H1neurons;Hct116;Helas3;Hepg2;Pfsk1;Sknmc;Sknsh;U87;huvec	86337680	86338465	0.784215784216	0.218413	None	None	None	None	Yes	86338060	86338180
hsa-mir-1276	chr15	86352608	86352627	-		None	None	None	0.14514725	None	None	None	None	no	None	None
hsa-mir-1276	chr15	86314186	86314204	-		None	None	None	0.20883915	None	None	None	None	Yes	86314476	86314600
hsa-mir-1277	chrX	117514019	117514038	+		None	None	None	0.243786325	None	None	None	None	Yes	117514466	117514590
hsa-mir-1277	chrX	117479950	117479969	+	A549;ECC1;Gm12878;Gm12891;Gm12892;H1hesc;H1neurons;Hct116;Helas3;Hepg2;Hl60;K562;Panc1;Pfsk1;Sknmc;Sknsh;U87;huvec	117479441	117480485	0.999000999001	0.23978625	None	None	None	None	Yes	117480029	117480132
hsa-mir-1277	chrX	117478103	117478122	+		None	None	None	0.2295043	None	None	None	None	no	None	None
hsa-mir-1277	chrX	117480416	117480510	+	A549;ECC1;Gm12878;Gm12891;Gm12892;H1hesc;H1neurons;Hct116;Helas3;Hepg2;Hl60;K562;Panc1;Pfsk1;Sknmc;Sknsh;U87;huvec	117479469	117480970	1.0	0.2381822875	None	None	None	None	Yes	117480029	117480132
hsa-mir-1277	chrX	117480051	117480140	+	A549;ECC1;Gm12878;Gm12891;Gm12892;H1hesc;H1neurons;Hct116;Helas3;Hepg2;Hl60;K562;Panc1;Pfsk1;Sknmc;Sknsh;U87;huvec	117479245	117480950	0.999000999001	0.2403841375	None	None	None	None	Yes	117480029	117480132
hsa-mir-1278	chr1	193064782	193064802	+		None	None	None	0.1056490625	None	None	None	None	no	None	None
hsa-mir-1278	chr1	193074410	193074431	+	A549;ECC1;Gm12878;Gm12891;Gm12892;H1hesc;H1neurons;Hct116;Helas3;Hepg2;Hl60;K562;Panc1;Pfsk1;Sknmc;Sknsh;U87;huvec	193073360	193075029	0.999000999001	0.126607125	None	None	None	None	Yes	193074271	193074336
hsa-mir-1278	chr1	193090939	193091341	+	A549;ECC1;Gm12878;Gm12891;Gm12892;H1hesc;H1neurons;Hct116;Helas3;Hepg2;Hl60;K562;Panc1;Pfsk1;Sknmc;Sknsh;U87;huvec	193090521	193091725	1.0	0.1938448625	None	None	None	None	Yes	193091207	193091327
hsa-mir-1278	chr1	193091037	193091374	+	A549;ECC1;Gm12878;Gm12891;Gm12892;H1hesc;H1neurons;Hct116;Helas3;Hepg2;Hl60;K562;Panc1;Pfsk1;Sknmc;Sknsh;U87;huvec	193090521	193091725	0.999000999001	0.19512875	None	None	None	None	Yes	193091207	193091327
hsa-mir-1278	chr1	193091592	193091619	+	A549;ECC1;Gm12878;Gm12891;Gm12892;H1hesc;H1neurons;Hct116;Helas3;Hepg2;Hl60;K562;Panc1;Pfsk1;Sknmc;Sknsh;U87;huvec	193090427	193092065	0.959040959041	0.1808071875	None	None	None	None	Yes	193091207	193091327
hsa-mir-1279	chr12	69677999	69678019	-	A549;ECC1;Gm12878;Hct116;Hl60;K562;Pfsk1;Sknmc;Sknsh;U87	69677620	69678679	0.888111888112	0.0046838875	None	None	None	None	no	None	None
hsa-mir-1280	chr3	128056674	128056693	+		None	None	None	0.1670182125	None	None	None	None	no	None	None
hsa-mir-1280	chr3	128050743	128050761	+		None	None	None	0.1666625625	None	None	None	None	Yes	128050494	128050516
hsa-mir-1281	chr22	41488349	41488369	+	A549;ECC1;Gm12878;Gm12891;Gm12892;H1hesc;H1neurons;Hct116;Helas3;Hepg2;Hl60;K562;Panc1;Pfsk1;Sknmc;Sknsh;U87;huvec	41486861	41489391	1.0	0.4735054375	None	None	None	None	Yes	41488586	41488616
hsa-mir-1281	chr22	41459998	41460019	+	A549;Gm12878;Gm12892;H1hesc;Helas3	41459902	41460713	0.605394605395	0.0963996	None	None	None	None	Yes	41460441	41460459
hsa-mir-1281	chr22	41487713	41487920	+	A549;ECC1;Gm12878;Gm12891;Gm12892;H1hesc;H1neurons;Hct116;Helas3;Hepg2;Hl60;K562;Panc1;Pfsk1;Sknmc;Sknsh;U87;huvec	41486861	41489391	0.999000999001	0.4168326875	None	None	None	None	Yes	41487736	41487777
hsa-mir-1281	chr22	41470189	41470208	+	Gm12878;Gm12891;Gm12892;H1hesc;Helas3	41470134	41470903	0.563436563437	0.0681266125	None	None	None	None	Yes	41469833	41469837
hsa-mir-1281	chr22	41488113	41488132	+	A549;ECC1;Gm12878;Gm12891;Gm12892;H1hesc;H1neurons;Hct116;Helas3;Hepg2;Hl60;K562;Panc1;Pfsk1;Sknmc;Sknsh;U87;huvec	41486861	41489391	0.999000999001	0.3820364125	None	None	None	None	Yes	41487736	41487777
hsa-mir-1281	chr22	41487472	41487492	+	A549;ECC1;Gm12878;Gm12891;Gm12892;H1hesc;H1neurons;Hct116;Helas3;Hepg2;Hl60;K562;Panc1;Pfsk1;Sknmc;Sknsh;U87;huvec	41486861	41489391	1.0	0.337249	None	None	None	None	Yes	41487736	41487777
hsa-mir-1281	chr22	41487712	41487909	+	A549;ECC1;Gm12878;Gm12891;Gm12892;H1hesc;H1neurons;Hct116;Helas3;Hepg2;Hl60;K562;Panc1;Pfsk1;Sknmc;Sknsh;U87;huvec	41486861	41489391	0.999000999001	0.4164179125	None	None	None	None	Yes	41487736	41487777
hsa-mir-1281	chr22	41470517	41470536	+	Gm12878;Gm12891;Gm12892;H1hesc	41470134	41470903	0.768231768232	0.0685096125	None	None	None	None	Yes	41470898	41470907
hsa-mir-128-1	chr2	136374176	136374195	+		None	None	None	0.3913244125	None	None	None	None	Yes	136374236	136374293
hsa-mir-128-1	chr2	136398825	136398871	+		None	None	None	0.2938901875	None	None	None	None	Yes	136399125	136399322
hsa-mir-128-1	chr2	136396546	136396565	+		None	None	None	0.31797265	None	None	None	None	Yes	136396318	136396500
hsa-mir-128-1	chr2	136396258	136396277	+		None	None	None	0.31922405	None	None	None	None	Yes	136396318	136396500
hsa-mir-128-1	chr2	136391350	136391369	+		None	None	None	0.32673965	None	None	None	None	Yes	136391346	136391348
hsa-mir-1282	chr15	44119110	44119130	-	A549;ECC1;Gm12878;Gm12891;Gm12892;H1hesc;Hct116;Helas3;Hepg2;Hl60;K562;Panc1;Pfsk1;Sknmc;Sknsh;U87;huvec	44118742	44119609	0.866133866134	0.217260025	None	None	None	None	Yes	44119088	44119134
hsa-mir-1282	chr15	44086150	44086169	-	ECC1;Gm12878;Gm12891;Gm12892;H1hesc;Helas3;Hl60;K562;Panc1;Pfsk1;huvec;Hepg2;Sknmc	44083599	44090489	0.999000999001	0.0943205	None	None	None	None	Yes	44085834	44085870
hsa-mir-1282	chr15	44116825	44116932	-	A549;ECC1;Gm12878;Gm12891;Gm12892;H1hesc;H1neurons;Hct116;Helas3;Hepg2;Hl60;K562;Panc1;Pfsk1;Sknmc;Sknsh;U87;huvec	44116382	44117305	0.922077922078	0.232117075	None	None	None	None	Yes	44116850	44116939
hsa-mir-1282	chr15	44093183	44093203	-	A549;ECC1;Gm12878;Gm12891;Gm12892;H1hesc;H1neurons;Hct116;Helas3;Hepg2;Hl60;K562;Panc1;Pfsk1;Sknmc;Sknsh;U87;huvec	44083584	44094591	1.0	0.1721698125	None	None	None	None	Yes	44092700	44092722
hsa-mir-128-2	chr3	35748131	35748151	+		None	None	None	0.17359085	None	None	None	None	no	None	None
hsa-mir-128-2	chr3	35761125	35761144	+		None	None	None	0.1415715125	None	None	None	None	no	None	None
hsa-mir-128-2	chr3	35754860	35754880	+		None	None	None	0.15084005	None	None	None	None	no	None	None
hsa-mir-128-2	chr3	35748426	35748445	+		None	None	None	0.1731857125	None	None	None	None	no	None	None
hsa-mir-128-2	chr3	35748651	35748671	+		None	None	None	0.1712556875	None	None	None	None	no	None	None
hsa-mir-128-2	chr3	35749242	35749262	+		None	None	None	0.17034745	None	None	None	None	no	None	None
hsa-mir-1283-1	chr19	54190433	54190453	+		None	None	None	0.013999225	None	None	None	None	no	None	None
hsa-mir-1283-2	chr19	54251746	54251767	+		None	None	None	0.0262456875	None	None	None	None	no	None	None
hsa-mir-1283-2	chr19	54211783	54211803	+		None	None	None	0.0208318375	None	None	None	None	no	None	None
hsa-mir-1283-2	chr19	54245582	54245602	+		None	None	None	0.0	None	None	None	None	no	None	None
hsa-mir-1283-2	chr19	54225330	54225349	+		None	None	None	0.0	None	None	None	None	no	None	None
hsa-mir-1283-2	chr19	54229967	54229986	+		None	None	None	0.0077505	None	None	None	None	no	None	None
hsa-mir-1283-2	chr19	54259650	54259670	+		None	None	None	0.022935775	None	None	None	None	no	None	None
hsa-mir-1283-2	chr19	54222741	54222761	+		None	None	None	0.0391195	None	None	None	None	no	None	None
hsa-mir-1283-2	chr19	54233070	54233090	+		None	None	None	0.0069886125	None	None	None	None	no	None	None
hsa-mir-1283-2	chr19	54224479	54224499	+		None	None	None	0.0058063125	None	None	None	None	no	None	None
hsa-mir-1284	chr3	71630616	71630913	-	A549;ECC1;Helas3;Hepg2;K562;H1hesc;H1neurons;Hl60;Sknmc;Sknsh;huvec	71630341	71632062	0.922077922078	0.3160914375	None	None	None	None	Yes	71630682	71630831
hsa-mir-1284	chr3	71632336	71632356	-	A549;ECC1;Gm12878;H1hesc;H1neurons;Hct116;Helas3;Hepg2;K562;Pfsk1;Sknsh;huvec;Hl60;Sknmc	71630761	71633086	1.0	0.31113125	None	None	None	None	Yes	71632721	71632874
hsa-mir-1284	chr3	71631233	71631408	-	A549;ECC1;H1hesc;H1neurons;Helas3;Hepg2;K562;Sknsh;Hl60;Sknmc;huvec	71630341	71632062	0.999000999001	0.3175698375	None	None	None	None	Yes	71630682	71630831
hsa-mir-1284	chr3	71631523	71631542	-	A549;ECC1;H1hesc;H1neurons;Helas3;Hepg2;K562;Sknsh;Hl60;Sknmc;huvec	71630341	71632062	0.999000999001	0.3158680625	None	None	None	None	Yes	71631407	71631409
hsa-mir-1284	chr3	71629053	71629072	-	Sknsh	71628940	71629546	0.605394605395	0.311136325	None	None	None	None	Yes	71629264	71629268
hsa-mir-1284	chr3	71632731	71632919	-	A549;ECC1;Gm12878;H1hesc;H1neurons;Hct116;Helas3;Hepg2;K562;Pfsk1;Sknsh;huvec;Hl60;Sknmc	71630463	71634145	1.0	0.310401225	None	None	None	None	Yes	71632721	71632874
hsa-mir-1284	chr3	71629582	71629602	-	Sknsh	71628940	71629546	0.454545454545	0.3140567875	None	None	None	None	Yes	71629264	71629268
hsa-mir-1284	chr3	71633055	71633145	-	A549;ECC1;Gm12878;H1hesc;H1neurons;Hct116;Helas3;Hepg2;K562;Pfsk1;Sknmc;Sknsh;U87;huvec;Hl60	71630463	71634145	1.0	0.3082131125	None	None	None	None	Yes	71632721	71632874
hsa-mir-1284	chr3	71627295	71627315	-	Sknsh	71627539	71627895	0.265734265734	0.2960493875	None	None	None	None	Yes	71627251	71627289
hsa-mir-1284	chr3	71592686	71592802	-	Hl60;Pfsk1;Sknmc;Sknsh;U87	71591313	71593085	0.841158841159	0.205311625	None	None	None	None	no	None	None
hsa-mir-1284	chr3	71630960	71631416	-	A549;ECC1;H1hesc;H1neurons;Helas3;Hepg2;K562;Sknsh;Hl60;Sknmc;huvec	71630341	71632062	1.0	0.3180211625	None	None	None	None	Yes	71630682	71630831
hsa-mir-1284	chr3	71629930	71629950	-	Sknsh;Hl60;huvec	71629872	71630170	0.297702297702	0.317071075	None	None	None	None	Yes	71630076	71630121
hsa-mir-1284	chr3	71630646	71630854	-	A549;ECC1;Helas3;Hepg2;K562;H1hesc;H1neurons;Hl60;Sknmc;Sknsh;huvec	71630341	71632062	0.908091908092	0.316286975	None	None	None	None	Yes	71630682	71630831
hsa-mir-1284	chr3	71631995	71632015	-	A549;ECC1;H1hesc;H1neurons;Helas3;Hepg2;K562;Pfsk1;Sknsh;huvec;Hl60;Sknmc	71630761	71633086	1.0	0.3134099375	None	None	None	None	no	None	None
hsa-mir-1284	chr3	71626650	71626669	-		None	None	None	0.2952993375	None	None	None	None	Yes	71626952	71626957
hsa-mir-1285-1	chr7	91846988	91847008	-		None	None	None	0.4849917	None	None	None	None	Yes	91846704	91846745
hsa-mir-1285-1	chr7	91874804	91874824	-	A549;ECC1;Gm12878;Gm12891;Gm12892;H1hesc;H1neurons;Hct116;Helas3;Hepg2;Hl60;K562;Panc1;Pfsk1;Sknmc;Sknsh;U87;huvec	91874311	91876283	1.0	0.4831643625	None	None	None	None	Yes	91875118	91875270
hsa-mir-1285-1	chr7	91853005	91853025	-		None	None	None	0.4664105	None	None	None	None	no	None	None
hsa-mir-1285-1	chr7	91839660	91839679	-		None	None	None	0.5019139375	None	None	None	None	Yes	91839756	91839774
hsa-mir-1285-1	chr7	91837571	91837591	-		None	None	None	0.4796825875	None	None	None	None	Yes	91837854	91837856
hsa-mir-1285-1	chr7	91838406	91838425	-		None	None	None	0.4915198	None	None	None	None	Yes	91837998	91838100
hsa-mir-1285-1	chr7	91875153	91875241	-	Hepg2;A549;ECC1;Gm12878;Gm12891;Gm12892;H1hesc;H1neurons;Hct116;Helas3;Hl60;K562;Panc1;Pfsk1;Sknmc;Sknsh;U87;huvec	91874585	91875863	1.0	0.4863798	None	None	None	None	Yes	91875118	91875270
hsa-mir-1285-1	chr7	91840285	91840304	-		None	None	None	0.5116685375	None	None	None	None	Yes	91840602	91840611
hsa-mir-1285-1	chr7	91840513	91840533	-		None	None	None	0.506263525	None	None	None	None	Yes	91840602	91840611
hsa-mir-1285-1	chr7	91875414	91875490	-	A549;ECC1;Gm12878;Gm12891;Gm12892;H1hesc;H1neurons;Hct116;Helas3;Hepg2;Hl60;K562;Panc1;Pfsk1;Sknmc;Sknsh;U87;huvec	91874311	91876283	1.0	0.4833776875	None	None	None	None	Yes	91875118	91875270
hsa-mir-1285-1	chr7	91876215	91876235	-	A549;ECC1;Gm12878;Gm12891;Gm12892;H1hesc;H1neurons;Hct116;Helas3;Hepg2;Hl60;K562;Panc1;Pfsk1;Sknmc;Sknsh;U87;huvec	91874485	91876442	0.717282717283	0.4752616875	None	None	None	None	no	None	None
hsa-mir-1285-1	chr7	91875595	91875615	-	A549;ECC1;Gm12878;Gm12891;Gm12892;H1hesc;H1neurons;Hct116;Helas3;Hepg2;Hl60;K562;Panc1;Pfsk1;Sknmc;Sknsh;U87;huvec	91874311	91876283	1.0	0.4813174	None	None	None	None	Yes	91875118	91875270
hsa-mir-1285-1	chr7	91874554	91874574	-	A549;ECC1;Gm12878;Gm12891;Gm12892;H1hesc;H1neurons;Hct116;Helas3;Hepg2;Hl60;K562;Panc1;Pfsk1;Sknmc;Sknsh;U87;huvec	91874008	91876276	1.0	0.48004525	None	None	None	None	Yes	91874810	91874912
hsa-mir-1285-2	chr2	70520730	70520749	-	A549;ECC1;Gm12878;Gm12891;Gm12892;H1hesc;H1neurons;Hct116;Helas3;Hepg2;Hl60;K562;Panc1;Pfsk1;Sknmc;Sknsh;U87;huvec	70520068	70521372	0.999000999001	0.2141603375	None	None	None	None	Yes	70520807	70520893
hsa-mir-1285-2	chr2	70516126	70516146	-	K562	70515999	70517083	0.636363636364	0.1913834125	None	None	None	None	Yes	70516479	70516483
hsa-mir-1285-2	chr2	70520794	70520870	-	A549;ECC1;Gm12878;Gm12891;Gm12892;H1hesc;H1neurons;Hct116;Helas3;Hepg2;Hl60;K562;Panc1;Pfsk1;Sknmc;Sknsh;U87;huvec	70520068	70521372	1.0	0.215278775	None	None	None	None	Yes	70520807	70520893
hsa-mir-1285-2	chr2	70529178	70529223	-	A549;ECC1;Gm12878;Gm12891;Gm12892;H1hesc;H1neurons;Hct116;Helas3;Hepg2;Hl60;K562;Panc1;Pfsk1;Sknmc;Sknsh;U87;huvec	70527912	70529580	0.879120879121	0.24001835	None	None	None	None	Yes	70529102	70529243
hsa-mir-1285-2	chr2	70485654	70485674	-	A549;ECC1;Gm12878;Gm12891;Gm12892;H1hesc;H1neurons;Hct116;Helas3;Hepg2;Hl60;K562;Panc1;Pfsk1;Sknmc;Sknsh;U87;huvec	70484976	70486047	0.883116883117	0.1019124625	None	None	None	None	no	None	None
hsa-mir-1285-2	chr2	70485454	70485473	-	A549;ECC1;Gm12878;Gm12891;Gm12892;H1hesc;H1neurons;Hct116;Helas3;Hepg2;Hl60;K562;Panc1;Pfsk1;Sknmc;Sknsh;U87;huvec	70484976	70486047	0.986013986014	0.1055496125	None	None	None	None	no	None	None
hsa-mir-1285-2	chr2	70485932	70485951	-	A549;ECC1;Gm12878;Gm12891;Gm12892;H1hesc;H1neurons;Hct116;Helas3;Hepg2;Hl60;K562;Pfsk1;Sknmc;Sknsh;U87;huvec	70484976	70486047	0.605394605395	0.0973569625	None	None	None	None	no	None	None
hsa-mir-1285-2	chr2	70520193	70520212	-	A549;ECC1;Gm12878;Gm12891;Gm12892;H1hesc;H1neurons;Hct116;Helas3;Hepg2;Hl60;K562;Panc1;Pfsk1;Sknmc;Sknsh;U87;huvec	70519695	70521257	0.999000999001	0.2095066125	None	None	None	None	Yes	70520526	70520622
hsa-mir-1286	chr22	20255988	20256008	-	A549;ECC1;H1hesc;H1neurons;Hct116	20255547	20256211	0.663336663337	0.0250563375	None	None	None	None	Yes	20255814	20255838
hsa-mir-1286	chr22	20255257	20255276	-	A549;ECC1;H1hesc;H1neurons;Hct116	20255547	20256211	0.218781218781	0.024906925	None	None	None	None	Yes	20255618	20255626
hsa-mir-1286	chr22	20255745	20255764	-	A549;ECC1;H1hesc;H1neurons;Hct116	20255547	20256211	0.663336663337	0.0253719875	None	None	None	None	Yes	20255814	20255838
hsa-mir-1286	chr22	20284034	20284053	-		None	None	None	0.0170486625	None	None	None	None	no	None	None
hsa-mir-1286	chr22	20286602	20286622	-	A549;ECC1;Hct116;K562;Sknmc	20286347	20287166	0.764235764236	0.016596875	None	None	None	None	no	None	None
hsa-mir-1287	chr10	100191360	100191380	-		None	None	None	0.371091275	None	None	None	None	Yes	100190939	100191057
hsa-mir-1287	chr10	100162496	100162515	-		None	None	None	0.1908269625	None	None	None	None	Yes	100162328	100162501
hsa-mir-1287	chr10	100199999	100200018	-		None	None	None	0.3657156625	None	None	None	None	no	None	None
hsa-mir-1288	chr17	16149203	16149223	+		None	None	None	0.1921782625	None	None	None	None	no	None	None
hsa-mir-1288	chr17	16181576	16181596	+		None	None	None	0.185792	None	None	None	None	no	None	None
hsa-mir-1289-1	chr20	34042556	34042575	-	A549;ECC1;Gm12878;Gm12891;Gm12892;H1hesc;H1neurons;Hct116;Helas3;Hepg2;Hl60;K562;Panc1;Pfsk1;Sknmc;Sknsh;U87;huvec	34041508	34043913	0.999000999001	0.0825255125	None	None	None	None	Yes	34042539	34042634
hsa-mir-1289-2	chr5	132771464	132771484	-		None	None	None	0.038249175	None	None	None	None	no	None	None
hsa-mir-1290	chr1	19240025	19240045	-	K562;huvec	19239513	19240229	0.694305694306	0.3975465125	None	None	None	None	no	None	None
hsa-mir-1290	chr1	19229676	19229696	-	A549;ECC1;Gm12878;Gm12891;Gm12892;H1hesc;H1neurons;Hct116;Helas3;Hepg2;Hl60;K562;Panc1;Pfsk1;Sknmc;Sknsh;U87;huvec	19228635	19230213	1.0	0.188896375	None	None	None	None	Yes	19229232	19229297
hsa-mir-1290	chr1	19246641	19246661	-		None	None	None	0.356987875	None	None	None	None	Yes	19246200	19246271
hsa-mir-1290	chr1	19229018	19229050	-	A549;ECC1;Gm12878;Gm12891;Gm12892;H1hesc;H1neurons;Hct116;Helas3;Hepg2;Hl60;K562;Panc1;Pfsk1;Sknmc;Sknsh;U87;huvec	19228484	19230742	1.0	0.1799265875	None	None	None	None	Yes	19229232	19229297
hsa-mir-1290	chr1	19229229	19229297	-	A549;ECC1;Gm12878;Gm12891;Gm12892;H1hesc;H1neurons;Hct116;Helas3;Hepg2;Hl60;K562;Panc1;Pfsk1;Sknmc;Sknsh;U87;huvec	19228722	19229975	1.0	0.19879775	None	None	None	None	Yes	19229232	19229297
hsa-mir-1291	chr12	49075617	49075636	-	A549;ECC1;Gm12878;Gm12891;Gm12892;H1hesc;H1neurons;Hct116;Helas3;Hepg2;Hl60;K562;Panc1;Pfsk1;Sknmc;Sknsh;U87;huvec	49075089	49076561	0.999000999001	0.3756343	None	None	None	None	Yes	49075992	49076075
hsa-mir-1291	chr12	49055881	49055901	-	Gm12878;Gm12891;Gm12892;H1hesc;Hepg2;K562;Pfsk1	49055406	49055842	0.435564435564	0.5815667	None	None	None	None	Yes	49056341	49056524
hsa-mir-1291	chr12	49057344	49057362	-	Gm12878;K562	49057182	49057384	0.201798201798	0.581061475	None	None	None	None	Yes	49057337	49057343
hsa-mir-1291	chr12	49097645	49097663	-	Gm12878;K562	49097927	49098272	0.226773226773	0.4334490375	None	None	None	None	no	None	None
hsa-mir-1291	chr12	49075975	49076038	-	A549;ECC1;Gm12878;Gm12891;Gm12892;H1hesc;H1neurons;Hct116;Helas3;Hepg2;Hl60;K562;Panc1;Pfsk1;Sknmc;Sknsh;U87;huvec	49075089	49076561	0.999000999001	0.3748926375	None	None	None	None	Yes	49075992	49076075
hsa-mir-1291	chr12	49089801	49089821	-	Hepg2	49089688	49089937	0.248751248751	0.4497145375	None	None	None	None	Yes	49089795	49089823
hsa-mir-1291	chr12	49062869	49062889	-	Gm12878;Helas3;K562	49062650	49063114	0.463536463536	0.511563475	None	None	None	None	Yes	49062915	49063064
hsa-mir-1291	chr12	49075271	49075291	-	A549;ECC1;Gm12878;Gm12891;Gm12892;H1hesc;H1neurons;Hct116;Helas3;Hepg2;Hl60;K562;Panc1;Pfsk1;Sknmc;Sknsh;U87;huvec	49074370	49076480	1.0	0.3747338875	None	None	None	None	Yes	49075285	49075377
hsa-mir-1291	chr12	49074435	49074454	-	Gm12878;Gm12892;H1hesc;Helas3;K562;Pfsk1;Sknmc	49073617	49074832	0.887112887113	0.37424265	None	None	None	None	Yes	49074937	49074987
hsa-mir-1291	chr12	49072439	49072458	-	H1hesc;Helas3;K562	49072542	49072989	0.405594405594	0.37721205	None	None	None	None	Yes	49072817	49072911
hsa-mir-129-1	chr7	127807043	127807061	+	ECC1;H1neurons	127806091	127809000	1.0	0.0476851125	None	None	None	None	no	None	None
hsa-mir-129-1	chr7	127807664	127807684	+	H1neurons	127806091	127809000	1.0	0.048416975	None	None	None	None	no	None	None
hsa-mir-129-1	chr7	127807762	127807781	+	H1neurons	127806091	127809000	0.999000999001	0.0485345375	None	None	None	None	no	None	None
hsa-mir-129-1	chr7	127841359	127841377	+	H1hesc	127841201	127841448	0.246753246753	0.0349541875	None	None	None	None	no	None	None
hsa-mir-129-1	chr7	127806777	127806796	+	ECC1;H1neurons	127806091	127809000	0.999000999001	0.04763835	None	None	None	None	no	None	None
hsa-mir-129-1	chr7	127807877	127807896	+	H1neurons	127806091	127809000	0.999000999001	0.048673225	None	None	None	None	no	None	None
hsa-mir-129-1	chr7	127808382	127808401	+	H1hesc;H1neurons	127806091	127809000	0.999000999001	0.0484267625	None	None	None	None	no	None	None
hsa-mir-1292	chr20	2633248	2633300	+	A549;ECC1;Gm12878;Gm12891;Gm12892;H1hesc;H1neurons;Hct116;Helas3;Hepg2;Hl60;K562;Panc1;Pfsk1;Sknmc;Sknsh;U87;huvec	2632112	2641672	1.0	0.222666675	None	None	None	None	Yes	2633218	2633301
hsa-mir-1292	chr20	2633042	2633061	+	A549;ECC1;Gm12878;Gm12891;Gm12892;H1hesc;H1neurons;Hct116;Helas3;Hepg2;Hl60;K562;Panc1;Pfsk1;Sknmc;Sknsh;U87;huvec	2632112	2641672	0.999000999001	0.1437177125	None	None	None	None	Yes	2633218	2633301
hsa-mir-129-2	chr11	43600244	43600269	+	H1neurons;Pfsk1	43595393	43605339	0.999000999001	0.0094396625	43600252	43601252	None	None	no	None	None
hsa-mir-129-2	chr11	43601709	43601728	+	H1neurons;Pfsk1	43595393	43605339	0.999000999001	0.0010453	43600252	43601252	None	None	Yes	43601197	43601262
hsa-mir-129-2	chr11	43597155	43597173	+	Pfsk1;H1neurons	43596280	43597887	1.0	0.0117507	None	None	43596822	43597822	no	None	None
hsa-mir-129-2	chr11	43569578	43569598	+	H1hesc	43569015	43569180	0.0929070929071	0.0283966	None	None	None	None	Yes	43569326	43569332
hsa-mir-129-2	chr11	43569346	43569393	+	H1hesc	43569015	43569180	0.164835164835	0.0280472625	None	None	None	None	Yes	43569326	43569332
hsa-mir-129-2	chr11	43600940	43600963	+	H1neurons;Pfsk1	43595393	43605339	0.999000999001	0.000680575	43600252	43601252	None	None	Yes	43600948	43601013
hsa-mir-129-2	chr11	43600707	43600727	+	H1neurons;Pfsk1	43595393	43605339	1.0	0.0006155125	43600252	43601252	None	None	Yes	43600948	43601013
hsa-mir-129-2	chr11	43557000	43557020	+		None	None	None	0.0191807625	None	None	None	None	no	None	None
hsa-mir-129-2	chr11	43578780	43578803	+	H1neurons;Pfsk1	43578052	43578945	0.653346653347	0.050885375	None	None	None	None	no	None	None
hsa-mir-129-2	chr11	43602828	43602849	+	H1hesc;H1neurons;Pfsk1	43595393	43605339	0.999000999001	0.0	None	None	None	None	no	None	None
hsa-mir-129-2	chr11	43596848	43596868	+	Pfsk1;H1neurons	43596280	43597887	1.0	0.0111777125	None	None	43596822	43597822	no	None	None
hsa-mir-129-2	chr11	43569944	43569963	+		None	None	None	0.028703525	None	None	None	None	no	None	None
hsa-mir-129-2	chr11	43576710	43576728	+	H1neurons;Pfsk1	43576178	43577125	0.906093906094	0.0313032375	None	None	None	None	no	None	None
hsa-mir-129-2	chr11	43602676	43602696	+	H1hesc;H1neurons;Pfsk1	43595393	43605339	1.0	0.0	None	None	None	None	no	None	None
hsa-mir-129-2	chr11	43601397	43601418	+	H1neurons;Pfsk1	43595393	43605339	0.999000999001	0.0008586125	43600252	43601252	None	None	Yes	43600948	43601013
hsa-mir-129-2	chr11	43577593	43577613	+	H1neurons;Pfsk1	43576707	43578925	1.0	0.038552325	None	None	None	None	no	None	None
hsa-mir-1293	chr12	50637215	50637234	-	Sknsh	50637258	50637662	0.403596403596	0.251435725	None	None	None	None	no	None	None
hsa-mir-1293	chr12	50677515	50677535	-	A549;ECC1;Gm12878;Gm12891;Gm12892;H1hesc;H1neurons;Hct116;Helas3;Hepg2;Hl60;K562;Panc1;Pfsk1;Sknmc;Sknsh;U87;huvec	50676993	50678046	1.0	0.192418175	None	None	None	None	Yes	50677245	50677342
hsa-mir-1293	chr12	50674416	50674435	-		None	None	None	0.1878895375	None	None	None	None	no	None	None
hsa-mir-1293	chr12	50642981	50643001	-		None	None	None	0.2588817375	None	None	None	None	Yes	50642961	50643062
hsa-mir-1293	chr12	50677218	50677330	-	A549;ECC1;Gm12878;Gm12891;Gm12892;H1hesc;H1neurons;Hct116;Helas3;Hepg2;Hl60;K562;Panc1;Pfsk1;Sknmc;Sknsh;U87;huvec	50676881	50677997	0.892107892108	0.1935349625	None	None	None	None	Yes	50677245	50677342
hsa-mir-1293	chr12	50637504	50637523	-	Sknsh	50637258	50637662	0.403596403596	0.2606989375	None	None	None	None	no	None	None
hsa-mir-1294	chr5	153722773	153722792	+		None	None	None	0.0950708625	None	None	None	None	Yes	153723269	153723271
hsa-mir-1294	chr5	153723490	153723510	+		None	None	None	0.094009175	None	None	None	None	Yes	153723269	153723271
hsa-mir-1295a	chr1	171101982	171102001	-		None	None	None	0.1081020875	None	None	None	None	no	None	None
hsa-mir-1295b	chr1	171024398	171024418	+		None	None	None	0.1263334875	None	None	None	None	no	None	None
hsa-mir-1296	chr10	65133024	65133044	-		None	None	None	0.4423077125	None	None	None	None	Yes	65133355	65133373
hsa-mir-1297	chr13	54895139	54895159	-		None	None	None	0.00701365	None	None	None	None	no	None	None
hsa-mir-1298	chrX	113934986	113935004	+	H1hesc	113935342	113935522	0.152847152847	0.1838334125	None	None	None	None	no	None	None
hsa-mir-1301	chr2	25563733	25563753	-	A549;ECC1;Gm12878;Gm12891;H1neurons;Hct116;Sknmc	25563356	25564052	0.695304695305	0.2918444375	None	None	None	None	Yes	25564124	25564308
hsa-mir-1301	chr2	25564206	25564226	-	A549;ECC1;Gm12878;Gm12892;H1neurons;Hct116;K562	25563356	25564052	0.336663336663	0.281829125	None	None	None	None	Yes	25564124	25564308
hsa-mir-1301	chr2	25551574	25551593	-	Gm12878	25551103	25551427	0.323676323676	0.1268867875	None	None	None	None	no	None	None
hsa-mir-1301	chr2	25599725	25599745	-	A549;ECC1;Gm12878;Gm12891;Gm12892;H1hesc;H1neurons;Hct116;Hl60;K562;Panc1;Pfsk1;Sknmc;Sknsh	25599310	25600279	0.924075924076	0.1904251625	None	None	None	None	Yes	25600138	25600258
hsa-mir-1301	chr2	25564715	25564904	-	A549;ECC1;Gm12878;Gm12891;Gm12892;H1neurons;Hct116;K562;Sknsh	25564412	25565638	0.896103896104	0.2714176375	None	None	None	None	Yes	25564756	25564901
hsa-mir-1301	chr2	25563963	25563982	-	A549;ECC1;Gm12878;Gm12891;Gm12892;H1neurons;Hct116;Sknmc	25563356	25564052	0.579420579421	0.2871226375	None	None	None	None	Yes	25564124	25564308
hsa-mir-1301	chr2	25565778	25565798	-	A549;Gm12878;Gm12891;Gm12892;H1hesc;H1neurons;Hct116;Sknsh	25564432	25565753	0.465534465534	0.2514773	None	None	None	None	Yes	25565337	25565466
hsa-mir-1301	chr2	25600011	25600030	-	A549;ECC1;Gm12878;Gm12891;Gm12892;H1hesc;H1neurons;Hct116;Hl60;K562;Panc1;Pfsk1;Sknmc;Sknsh	25599323	25600629	0.999000999001	0.1905209125	None	None	None	None	Yes	25600138	25600258
hsa-mir-1301	chr2	25565299	25565480	-	A549;ECC1;Gm12878;Gm12891;Gm12892;H1hesc;H1neurons;Hct116;K562;Sknsh	25564432	25565753	0.863136863137	0.2600875625	None	None	None	None	Yes	25565337	25565466
hsa-mir-1301	chr2	25565102	25565121	-	A549;ECC1;Gm12878;Gm12891;Gm12892;H1hesc;H1neurons;Hct116;K562;Sknsh	25564509	25565751	0.999000999001	0.2638023125	None	None	None	None	Yes	25565337	25565466
hsa-mir-1301	chr2	25564718	25564739	-	A549;ECC1;Gm12878;Gm12891;Gm12892;H1neurons;Hct116;K562;Sknsh	25564412	25565638	0.815184815185	0.2713569375	None	None	None	None	Yes	25564756	25564901
hsa-mir-1301	chr2	25553108	25553127	-	Gm12878;Gm12892	25553213	25553836	0.403596403596	0.22672315	None	None	None	None	no	None	None
hsa-mir-1302-1	chr12	113168124	113168144	-		None	None	None	0.0111667	None	None	None	None	no	None	None
hsa-mir-1302-2	chr1	10481	10501	+	Gm12891;H1hesc;Hl60;U87;H1neurons;A549;Gm12878;Helas3;Gm12892;Hct116;Hepg2;Panc1;Pfsk1;Sknmc;Sknsh;huvec	91999166	92001709	1.0	0.083028375	None	None	None	None	Yes	7053089	7053280
hsa-mir-1302-3	chr2	114361534	114361554	-	A549;ECC1;Gm12878;Gm12891;Gm12892;H1hesc;Hct116;Helas3;Hepg2;K562;Pfsk1;Sknmc;Sknsh;U87;huvec;Panc1	114360232	114362188	1.0	0.114686525	None	None	None	None	Yes	114361260	114361330
hsa-mir-1302-3	chr2	114340718	114340737	-	A549;Gm12878;Gm12892;H1hesc;Helas3;Hepg2;K562;Pfsk1;Sknmc;Sknsh;U87	114339445	114343385	0.999000999001	0.1960078625	None	None	None	None	Yes	114341075	114341119
hsa-mir-1302-3	chr2	114360928	114360947	-	A549;ECC1;Gm12878;Gm12891;Gm12892;H1hesc;Hct116;Helas3;Hepg2;K562;Pfsk1;Sknmc;Sknsh;U87;huvec;Panc1	114360232	114362188	0.999000999001	0.1163073	None	None	None	None	Yes	114361260	114361330
hsa-mir-1302-3	chr2	114383766	114383785	-	Gm12878;Gm12891;Gm12892;H1hesc;Pfsk1;Sknmc;U87	114383326	114385776	0.948051948052	0.329040975	None	None	None	None	Yes	114383681	114383791
hsa-mir-1302-3	chr2	114361305	114361325	-	A549;ECC1;Gm12878;Gm12891;Gm12892;H1hesc;Hct116;Helas3;Hepg2;K562;Pfsk1;Sknmc;Sknsh;U87;huvec;Panc1	114360232	114362188	1.0	0.115939	None	None	None	None	Yes	114361260	114361330
hsa-mir-1302-3	chr2	114341340	114341360	-	A549;ECC1;Gm12878;Gm12891;Gm12892;H1hesc;H1neurons;U87;Hct116;Helas3;Hepg2;Hl60;K562;Panc1;Pfsk1;Sknmc;Sknsh;huvec	114340833	114359299	1.0	0.2198705125	None	None	None	None	Yes	114341556	114341651
hsa-mir-1302-3	chr2	114359773	114359792	-	A549;Gm12878;Gm12892;H1hesc;Helas3;Hepg2;Panc1;Sknmc;Gm12891;Pfsk1;Sknsh;U87	114343576	114362718	0.999000999001	0.121244275	None	None	None	None	Yes	114359740	114359894
hsa-mir-1302-3	chr2	114341588	114341608	-	A549;ECC1;Gm12878;Gm12891;Gm12892;H1hesc;H1neurons;U87;Hct116;Helas3;Hepg2;Hl60;K562;Panc1;Pfsk1;Sknmc;Sknsh;huvec	114340875	114344021	1.0	0.20027955	None	None	None	None	Yes	114341556	114341651
hsa-mir-1302-3	chr2	114384654	114384674	-	A549;ECC1;Gm12878;Gm12891;Gm12892;H1hesc;Hct116;Helas3;Hepg2;Hl60;K562;Panc1;Pfsk1;Sknmc;Sknsh;U87;huvec	114384152	114385259	1.0	0.3351036875	None	None	None	None	Yes	114384658	114384682
hsa-mir-1302-4	chr2	208169238	208169257	-		None	None	None	0.0552181375	None	None	None	None	no	None	None
hsa-mir-1302-5	chr20	49263148	49263168	-	Panc1	49261608	49263230	0.572427572428	0.107703975	None	None	None	None	no	None	None
hsa-mir-1302-5	chr20	49253321	49253339	-	Gm12878;Hl60;Panc1	49251832	49254222	1.0	0.11294075	None	None	None	None	Yes	49253390	49253508
hsa-mir-1302-5	chr20	49237944	49237962	-		None	None	None	0.13660165	None	None	None	None	Yes	49237616	49237755
hsa-mir-1302-5	chr20	49237597	49237617	-		None	None	None	0.1355299	None	None	None	None	Yes	49237616	49237755
hsa-mir-1302-7	chr8	142913263	142913282	-		None	None	None	0.00410215	None	None	None	None	no	None	None
hsa-mir-1302-8	chr9	100174826	100174845	-	A549;ECC1;Gm12878;Gm12892;H1neurons;Hct116;Helas3;Hepg2;Hl60;K562	100174343	100175203	0.859140859141	0.03617605	None	None	None	None	Yes	100174828	100174884
hsa-mir-1302-8	chr9	100175253	100175273	-	A549;Gm12878;Gm12892;H1neurons;K562	100174343	100175203	0.440559440559	0.0358647375	None	None	None	None	Yes	100174828	100174884
hsa-mir-1302-8	chr9	100174353	100174374	-	A549;ECC1;Gm12878;Gm12892;H1neurons;Hct116;Helas3;Hepg2;Hl60;K562	100173981	100175124	0.881118881119	0.036329725	None	None	None	None	Yes	100174282	100174325
hsa-mir-1303	chr5	154062264	154062284	+	A549;ECC1;Gm12878;H1hesc;H1neurons;Hct116;Helas3;Hepg2;Hl60;K562;Panc1;Pfsk1;Sknmc;Sknsh;huvec	154061880	154062930	0.893106893107	0.1985024375	None	None	None	None	Yes	154062521	154062574
hsa-mir-1303	chr5	154062535	154062570	+	A549;ECC1;Gm12878;H1hesc;H1neurons;Hct116;Helas3;Hepg2;Hl60;K562;Panc1;Pfsk1;Sknmc;Sknsh;huvec	154061880	154062930	0.877122877123	0.2088054	None	None	None	None	Yes	154062521	154062574
hsa-mir-1304	chr11	93475317	93475335	-	A549;ECC1;Gm12878;Gm12891;Gm12892;H1hesc;H1neurons;Hct116;Helas3;Hepg2;Hl60;K562;Sknmc;Sknsh;U87;huvec;Panc1;Pfsk1	93460630	93475546	0.72027972028	0.7366745375	None	None	None	None	Yes	93475113	93475220
hsa-mir-1304	chr11	93474637	93474705	-	A549;ECC1;Gm12878;Gm12891;Gm12892;H1hesc;H1neurons;Hct116;Helas3;Hepg2;Hl60;K562;Sknmc;Sknsh;U87;huvec;Panc1;Pfsk1	93470252	93475435	1.0	0.7952982125	None	None	None	None	Yes	93474512	93474706
hsa-mir-1304	chr11	93473911	93473930	-	A549;ECC1;Gm12878;Gm12891;Gm12892;H1hesc;H1neurons;Hct116;Helas3;Hepg2;Hl60;K562;Sknmc;Sknsh;U87;huvec;Panc1;Pfsk1	93470252	93475435	0.999000999001	0.8058382625	None	None	None	None	Yes	93473928	93473931
hsa-mir-1304	chr11	93474301	93474321	-	A549;ECC1;Gm12878;Gm12891;Gm12892;H1hesc;H1neurons;Hct116;Helas3;Hepg2;Hl60;K562;Sknmc;Sknsh;U87;huvec;Panc1;Pfsk1	93470252	93475435	1.0	0.7995692375	None	None	None	None	Yes	93474512	93474706
hsa-mir-1304	chr11	93516306	93516326	-	Gm12878;K562;Panc1;Pfsk1;Sknmc;huvec	93516086	93518337	0.729270729271	0.207486	None	None	None	None	Yes	93516310	93516465
hsa-mir-1305	chr4	183058428	183058447	+	H1neurons	183058487	183058970	0.44955044955	0.130819725	None	None	None	None	no	None	None
hsa-mir-1305	chr4	183065958	183065995	+	ECC1;H1hesc;H1neurons;Helas3;Pfsk1;Sknsh;U87	183063210	183066599	0.999000999001	0.165601725	None	None	None	None	Yes	183065800	183065848
hsa-mir-1305	chr4	183065054	183065106	+	ECC1;H1hesc;H1neurons;Helas3;Pfsk1;Sknsh;U87	183063860	183065714	1.0	0.16240915	None	None	None	None	Yes	183065034	183065187
hsa-mir-1305	chr4	183066216	183066235	+	ECC1;H1hesc;H1neurons;Helas3;Pfsk1	183063308	183066966	0.999000999001	0.1664398375	None	None	None	None	Yes	183065800	183065848
hsa-mir-1305	chr4	183065267	183065292	+	ECC1;H1hesc;H1neurons;Helas3;Pfsk1;Sknsh;U87	183063210	183066599	0.999000999001	0.1637426625	None	None	None	None	Yes	183065034	183065187
hsa-mir-1305	chr4	183065816	183065858	+	ECC1;H1hesc;H1neurons;Helas3;Pfsk1;Sknsh;U87	183063210	183066599	1.0	0.1649416	None	None	None	None	Yes	183065800	183065848
hsa-mir-1305	chr4	183066464	183066483	+	ECC1;H1hesc;H1neurons;Helas3	183064784	183067043	0.999000999001	0.1676143625	None	None	None	None	Yes	183066005	183066024
hsa-mir-1305	chr4	183064426	183064446	+	ECC1;H1hesc;H1neurons;Pfsk1;U87	183063860	183065714	1.0	0.1589817125	None	None	None	None	Yes	183063976	183064051
hsa-mir-1306	chr22	20068063	20068084	+	A549;ECC1;Gm12878;Gm12891;Gm12892;H1hesc;H1neurons;Hct116;Helas3;Hepg2;Hl60;K562;Panc1;Pfsk1;Sknmc;Sknsh;U87;huvec	20067049	20069157	0.999000999001	0.4213011625	None	None	None	None	Yes	20067696	20067880
hsa-mir-1306	chr22	20067731	20067765	+	A549;ECC1;Gm12878;Gm12891;Gm12892;H1hesc;H1neurons;Hct116;Helas3;Hepg2;Hl60;K562;Panc1;Pfsk1;Sknmc;Sknsh;U87;huvec	20067049	20069157	1.0	0.41444215	None	None	None	None	Yes	20067696	20067880
hsa-mir-1306	chr22	20073224	20073244	+	H1hesc;K562	20073113	20080101	0.62037962038	0.91000895	None	None	None	None	Yes	20073342	20073345
hsa-mir-1306	chr22	20067732	20067844	+	A549;ECC1;Gm12878;Gm12891;Gm12892;H1hesc;H1neurons;Hct116;Helas3;Hepg2;Hl60;K562;Panc1;Pfsk1;Sknmc;Sknsh;U87;huvec	20067049	20069157	1.0	0.4145106625	None	None	None	None	Yes	20067696	20067880
hsa-mir-1306	chr22	20060971	20060990	+		None	None	None	0.2640807875	None	None	None	None	Yes	20061277	20061281
hsa-mir-1306	chr22	20060421	20060441	+		None	None	None	0.2617982875	None	None	None	None	no	None	None
hsa-mir-1306	chr22	20072820	20072838	+	H1hesc;K562	20070030	20073006	0.677322677323	0.7506503625	None	None	None	None	Yes	20072856	20072913
hsa-mir-1307	chr10	105156168	105156243	-	A549;ECC1;Gm12878;Gm12891;Gm12892;H1hesc;H1neurons;Hct116;Helas3;Hepg2;Hl60;K562;Panc1;Pfsk1;Sknmc;Sknsh;U87;huvec	105155682	105156994	0.999000999001	0.6431297625	None	None	None	None	Yes	105156184	105156335
hsa-mir-1307	chr10	105155691	105155709	-	A549;ECC1;Gm12878;Gm12891;Gm12892;H1hesc;H1neurons;Hct116;Helas3;Hepg2;Hl60;K562;Panc1;Pfsk1;Sknmc;Sknsh;U87;huvec	105155112	105156850	1.0	0.6309144	None	None	None	None	Yes	105156184	105156335
hsa-mir-1307	chr10	105161316	105161335	-		None	None	None	0.2193744875	None	None	None	None	no	None	None
hsa-mir-1307	chr10	105154506	105154527	-	Gm12878;Gm12891;Gm12892;K562;Pfsk1;Sknsh	105154522	105155176	0.493506493506	0.6420617875	None	None	None	None	Yes	105154050	105154057
hsa-mir-1307	chr10	105202165	105202184	-	Gm12878;Gm12891;Gm12892;Hct116;Hl60;K562;Panc1;Pfsk1;U87	105201413	105202409	0.734265734266	0.062245375	None	None	None	None	Yes	105201632	105201734
hsa-mir-130a	chr11	57408496	57408517	+	ECC1;H1hesc;Sknmc;Pfsk1;Sknsh	57404802	57417187	0.999000999001	0.351	None	None	None	None	Yes	57408598	57408653
hsa-mir-130a	chr11	57365157	57365238	+	H1hesc;Sknmc	57364743	57365978	0.953046953047	0.3287162125	None	None	None	None	Yes	57365648	57365742
hsa-mir-130a	chr11	57405960	57405980	+	A549;ECC1;H1hesc;H1neurons;Hct116;Hepg2;Panc1;Sknmc;Sknsh;U87;huvec;Pfsk1	57404802	57417187	1.0	0.2211869	57405480	57406480	None	None	Yes	57405821	57405856
hsa-mir-130a	chr11	57405588	57405607	+	A549;ECC1;H1hesc;H1neurons;Hct116;Hepg2;Panc1;Sknmc;Sknsh;U87;huvec;Pfsk1	57404802	57417187	0.999000999001	0.1994365	57405480	57406480	None	None	Yes	57405821	57405856
hsa-mir-130a	chr11	57407023	57407043	+	ECC1;H1hesc;H1neurons;Hepg2;Sknmc;huvec;Pfsk1	57404802	57417187	1.0	0.274147725	None	None	None	None	Yes	57406476	57406622
hsa-mir-130a	chr11	57365665	57365748	+	H1hesc;Sknmc	57365211	57366022	0.81018981019	0.324445675	None	None	None	None	Yes	57365648	57365742
hsa-mir-130b	chr22	21983716	21983843	+	A549;ECC1;Gm12878;Gm12891;Gm12892;H1hesc;H1neurons;Hct116;Helas3;Hepg2;Hl60;K562;Panc1;Pfsk1;Sknmc;Sknsh;U87;huvec	21983276	21984536	0.999000999001	0.1846056625	None	None	None	None	Yes	21983760	21983767
hsa-mir-130b	chr22	22006944	22006963	+	A549;ECC1;Gm12878;Gm12891;Gm12892;H1hesc;H1neurons;Hct116;Helas3;Hepg2;K562;Panc1;Pfsk1;Sknmc;Sknsh;U87;huvec	22002106	22008893	0.999000999001	0.0460836125	22005937	22006937	22005999	22006999	Yes	22006462	22006473
hsa-mir-130b	chr22	21996835	21996853	+	A549;ECC1;Gm12878;Gm12891;Gm12892;H1hesc;H1neurons;Hct116;Helas3;Hepg2;Hl60;K562;Panc1;Pfsk1;Sknmc;Sknsh;U87;huvec	21995492	21997836	1.0	0.1909677625	None	None	None	None	Yes	21996485	21996652
hsa-mir-130b	chr22	21996020	21996040	+	A549;ECC1;Gm12878;Gm12891;Gm12892;H1hesc;H1neurons;Hct116;Helas3;Hepg2;Hl60;K562;Panc1;Pfsk1;Sknmc;Sknsh;U87;huvec	21995492	21997836	1.0	0.189458925	None	None	None	None	Yes	21996485	21996652
hsa-mir-130b	chr22	21996471	21996703	+	A549;ECC1;Gm12878;Gm12891;Gm12892;H1hesc;H1neurons;Hct116;Helas3;Hepg2;Hl60;K562;Panc1;Pfsk1;Sknmc;Sknsh;U87;huvec	21995492	21997836	1.0	0.1949854125	None	None	None	None	Yes	21996485	21996652
hsa-mir-130b	chr22	21986549	21986569	+	ECC1;Gm12878;Hepg2;K562;Hl60;Sknmc	21986317	21987308	0.741258741259	0.1915835125	None	None	None	None	Yes	21987008	21987095
hsa-mir-130b	chr22	21982897	21982917	+	A549;ECC1;Gm12878;Gm12891;Gm12892;H1hesc;Hct116;Helas3;Hepg2;Hl60;K562;Panc1;Pfsk1;Sknmc;Sknsh;U87;huvec	21976306	21984593	1.0	0.1790398125	None	None	None	None	Yes	21982377	21982429
hsa-mir-130b	chr22	22007238	22007258	+	ECC1;Gm12878;Gm12891;Gm12892;H1hesc;H1neurons;K562;Pfsk1;Sknmc;Sknsh;U87;huvec	22002106	22008893	1.0	0.05585585	22005937	22006937	22005999	22006999	no	None	None
hsa-mir-130b	chr22	22006465	22006492	+	A549;ECC1;Gm12878;Gm12891;Gm12892;H1hesc;H1neurons;Hct116;Helas3;Hepg2;K562;Panc1;Pfsk1;Sknmc;Sknsh;U87;huvec	22002106	22008893	0.999000999001	0.0525226	22005937	22006937	22005999	22006999	Yes	22006462	22006473
hsa-mir-130b	chr22	21983372	21983392	+	A549;ECC1;Gm12878;Gm12891;Gm12892;H1hesc;H1neurons;Hct116;Helas3;Hepg2;Hl60;K562;Panc1;Pfsk1;Sknmc;Sknsh;huvec	21976306	21984593	1.0	0.182087125	None	None	None	None	Yes	21983760	21983767
hsa-mir-130b	chr22	21984082	21984101	+	A549;ECC1;Gm12878;Gm12891;Gm12892;H1hesc;H1neurons;Hct116;Helas3;Hepg2;Hl60;K562;Panc1;Pfsk1;Sknmc;Sknsh;U87;huvec	21976306	21984593	0.999000999001	0.184982725	None	None	None	None	Yes	21983760	21983767
hsa-mir-130b	chr22	21958354	21958373	+		None	None	None	0.287012775	None	None	None	None	Yes	21958139	21958176
hsa-mir-130b	chr22	21984483	21984503	+	A549;ECC1;Gm12878;Gm12891;Gm12892;H1hesc;H1neurons;Hct116;Helas3;Hepg2;Hl60;K562;Panc1;Pfsk1;Sknmc;Sknsh;U87;huvec	21983230	21984705	0.712287712288	0.1857839875	None	None	None	None	no	None	None
hsa-mir-130b	chr22	21997043	21997062	+	A549;ECC1;Gm12878;Gm12891;Gm12892;H1hesc;H1neurons;Hct116;Helas3;Hepg2;Hl60;K562;Panc1;Pfsk1;Sknmc;Sknsh;U87;huvec	21995492	21997836	0.999000999001	0.1874069625	None	None	None	None	Yes	21996485	21996652
hsa-mir-130b	chr22	21986968	21987096	+	ECC1;Gm12878;Hepg2;K562;Hl60;Sknmc	21986450	21987697	1.0	0.1932592875	None	None	None	None	Yes	21987008	21987095
hsa-mir-132	chr17	1966877	1966897	-	Gm12878;huvec;Gm12891;Gm12892;Pfsk1	1961676	1968948	1.0	0.2174733625	None	None	None	None	Yes	1966511	1966515
hsa-mir-132	chr17	1959477	1959497	-	Gm12878;Gm12891;Gm12892;H1neurons;Pfsk1;huvec	1956958	1972600	1.0	0.03654695	None	None	None	None	no	None	None
hsa-mir-132	chr17	1966290	1966310	-	Gm12878;huvec;ECC1;Gm12891;Gm12892;Pfsk1	1961676	1968948	1.0	0.2058800875	None	None	None	None	Yes	1965895	1965945
hsa-mir-132	chr17	1964725	1964745	-	Gm12878;Gm12891;huvec;Gm12892;Pfsk1	1961676	1968948	1.0	0.1545444375	None	None	None	None	Yes	1964261	1964270
hsa-mir-132	chr17	1958048	1958068	-	A549;ECC1;Gm12878;Gm12891;Gm12892;H1neurons;Helas3;K562;Pfsk1;Sknsh;huvec	1956958	1972600	1.0	0.04617765	None	None	1956574	1957574	Yes	1958400	1958403
hsa-mir-132	chr17	1957308	1957328	-	Gm12878;Gm12891;H1neurons;K562;Gm12892	1956894	1972520	0.923076923077	0.044889675	None	None	1956574	1957574	Yes	1957796	1957841
hsa-mir-132	chr17	1978558	1978576	-	Gm12878;Gm12891;Gm12892;Pfsk1	1978152	1978963	0.81018981019	0.259685225	None	None	None	None	no	None	None
hsa-mir-132	chr17	1954427	1954445	-	A549;Gm12878;H1neurons;Hct116;K562;Sknsh	1952760	1955036	1.0	0.04037195	1952950	1953950	None	None	Yes	1954441	1954459
hsa-mir-132	chr17	1953380	1953399	-	A549;ECC1;Gm12878;Gm12891;H1neurons;Hct116;Helas3;K562;Sknsh	1952760	1955036	0.999000999001	0.0214947125	1952950	1953950	None	None	Yes	1953235	1953271
hsa-mir-132	chr17	1959747	1959765	-	Gm12878;Gm12891;Gm12892;H1neurons;Pfsk1;huvec	1956958	1972600	1.0	0.0363914125	None	None	None	None	Yes	1960015	1960151
hsa-mir-132	chr17	1961096	1961116	-	Gm12878;Gm12891;Gm12892;H1neurons;Pfsk1	1956958	1972600	1.0	0.031318725	None	None	None	None	Yes	1961475	1961589
hsa-mir-132	chr17	1962186	1962206	-	Gm12878;Gm12891;Gm12892;H1hesc;Hl60;Pfsk1;huvec	1961676	1968948	1.0	0.031402325	None	None	None	None	Yes	1962206	1962218
hsa-mir-132	chr17	1957546	1957566	-	ECC1;Gm12878;Gm12891;H1neurons;K562;Pfsk1;huvec;Gm12892	1956958	1972600	1.0	0.0432312875	None	None	1956574	1957574	Yes	1957796	1957841
hsa-mir-132	chr17	1958411	1958430	-	A549;ECC1;Gm12878;Gm12891;Gm12892;H1neurons;Helas3;K562;Pfsk1;Sknsh;huvec	1956958	1972600	0.999000999001	0.043153	None	None	None	None	Yes	1958400	1958403
hsa-mir-132	chr17	1958882	1958902	-	A549;ECC1;Gm12878;Gm12891;Gm12892;H1neurons;Helas3;K562;Pfsk1;Sknsh;huvec	1956958	1972600	1.0	0.039990025	None	None	None	None	Yes	1958400	1958403
hsa-mir-132	chr17	1959258	1959276	-	Gm12878;Gm12891;Gm12892;Pfsk1;huvec	1956958	1972600	1.0	0.037438475	None	None	None	None	no	None	None
hsa-mir-132	chr17	1957813	1957833	-	A549;ECC1;Gm12878;Gm12891;Gm12892;H1neurons;Helas3;K562;Pfsk1;Sknsh;huvec	1956958	1972600	1.0	0.041479325	None	None	1956574	1957574	Yes	1957796	1957841
hsa-mir-132	chr17	1954746	1954767	-	A549;Gm12878;H1neurons;K562	1952760	1955036	0.779220779221	0.0312273625	None	None	None	None	Yes	1954441	1954459
hsa-mir-132	chr17	1975336	1975355	-	Gm12878;Gm12891;Gm12892;Pfsk1;huvec	1974509	1975925	0.999000999001	0.26780755	None	None	None	None	Yes	1974768	1974907
hsa-mir-132	chr17	1963208	1963227	-	Gm12878;Gm12891;Hl60;huvec;Gm12892;Pfsk1	1961676	1968948	0.999000999001	0.0431016875	None	None	None	None	Yes	1963320	1963327
hsa-mir-132	chr17	1971694	1971713	-	Gm12878;Gm12891;Sknsh;huvec;Gm12892	1962349	1972368	0.999000999001	0.23692645	None	None	None	None	Yes	1972109	1972244
hsa-mir-132	chr17	1953683	1953703	-	A549;ECC1;Gm12878;Gm12891;H1neurons;Hct116;Helas3;K562;Sknsh	1952760	1955036	1.0	0.0	1952950	1953950	None	None	Yes	1953235	1953271
hsa-mir-132	chr17	1960670	1960690	-	Gm12878;Gm12891;Gm12892;H1neurons;Pfsk1	1956958	1972600	1.0	0.0322724125	None	None	None	None	Yes	1960345	1960403
hsa-mir-132	chr17	1961878	1961897	-	Gm12878;Gm12891;Gm12892;H1hesc;Pfsk1;huvec	1956958	1972600	0.999000999001	0.0325237875	None	None	None	None	Yes	1961475	1961589
hsa-mir-132	chr17	1960418	1960437	-	Gm12878;Gm12891;Gm12892;H1neurons;Pfsk1	1956958	1972600	0.999000999001	0.033195125	None	None	None	None	Yes	1960015	1960151
hsa-mir-132	chr17	1985608	1985628	-		None	None	None	0.2476119	None	None	None	None	Yes	1985189	1985254
hsa-mir-1321	chrX	85075366	85075384	+		None	None	None	0.007642925	None	None	None	None	no	None	None
hsa-mir-1322	chr8	10731733	10731753	-		None	None	None	0.15921	None	None	None	None	Yes	10731792	10731978
hsa-mir-1322	chr8	10731218	10731238	-		None	None	None	0.159233025	None	None	None	None	no	None	None
hsa-mir-1322	chr8	10709484	10709505	-		None	None	None	0.0952809625	None	None	None	None	no	None	None
hsa-mir-1322	chr8	10697366	10697407	-	A549;ECC1;Gm12878;Gm12891;Gm12892;H1hesc;H1neurons;Hct116;Helas3;Hepg2;Hl60;K562;Panc1;Pfsk1;Sknmc;Sknsh;U87;huvec	10696875	10698038	0.999000999001	0.1606619875	None	None	None	None	Yes	10697290	10697410
hsa-mir-1324	chr3	75639730	75639748	+		None	None	None	0.0209953375	None	None	None	None	no	None	None
hsa-mir-1324	chr3	75658742	75658761	+		None	None	None	0.0198098	None	None	None	None	no	None	None
hsa-mir-133a-1	chr18	19420359	19420379	-		None	None	None	0.2465100625	None	None	None	None	no	None	None
hsa-mir-133a-1	chr18	19411345	19411365	-		None	None	None	0.613277275	None	None	None	None	no	None	None
hsa-mir-133a-2	chr20	61147924	61147944	+		None	None	None	0.306941125	None	None	None	None	Yes	61147653	61147660
hsa-mir-133a-2	chr20	61148351	61148371	+		None	None	None	0.300713875	None	None	None	None	no	None	None
hsa-mir-133a-2	chr20	61148621	61148640	+		None	None	None	0.31452135	None	None	None	None	no	None	None
hsa-mir-133a-2	chr20	61154537	61154557	+		None	None	None	0.1455923875	None	None	None	None	no	None	None
hsa-mir-133a-2	chr20	61151883	61151902	+		None	None	None	0.1428468625	None	None	None	None	no	None	None
hsa-mir-133a-2	chr20	61147659	61147679	+		None	None	None	0.291286375	None	None	None	None	Yes	61147653	61147660
hsa-mir-133b	chr6	52001071	52001091	+		None	None	None	0.1086673125	None	None	None	None	Yes	52001068	52001160
hsa-mir-134	chr14	101491439	101491458	+		None	None	None	0.0870950625	None	None	None	None	no	None	None
hsa-mir-134	chr14	101481534	101481553	+		None	None	None	0.078363575	None	None	None	None	no	None	None
hsa-mir-134	chr14	101492491	101492511	+		None	None	None	0.0979241875	None	None	None	None	no	None	None
hsa-mir-134	chr14	101512769	101512791	+		None	None	None	0.145463675	None	None	None	None	no	None	None
hsa-mir-134	chr14	101489788	101489807	+		None	None	None	0.083580925	None	None	None	None	no	None	None
hsa-mir-134	chr14	101488467	101488487	+		None	None	None	0.096421225	None	None	None	None	no	None	None
hsa-mir-134	chr14	101519038	101519057	+		None	None	None	0.1483036375	None	None	None	None	no	None	None
hsa-mir-134	chr14	101491737	101491755	+		None	None	None	0.0977918125	None	None	None	None	no	None	None
hsa-mir-1343	chr11	34937692	34937711	+	A549;ECC1;Gm12878;Gm12891;Gm12892;H1hesc;H1neurons;Hct116;Helas3;Hepg2;Hl60;K562;Panc1;Pfsk1;Sknmc;Sknsh;U87;huvec	34937040	34938630	0.999000999001	0.2680412875	None	None	None	None	Yes	34938121	34938295
hsa-mir-1343	chr11	34938164	34938207	+	A549;ECC1;Gm12878;Gm12891;Gm12892;H1hesc;H1neurons;Hct116;Helas3;Hepg2;Hl60;K562;Panc1;Pfsk1;Sknmc;Sknsh;U87;huvec	34937046	34938924	0.999000999001	0.273018275	None	None	None	None	Yes	34938121	34938295
hsa-mir-1343	chr11	34937329	34937348	+	A549;ECC1;Gm12878;Gm12891;Gm12892;H1hesc;H1neurons;Hct116;Helas3;Hepg2;Hl60;K562;Panc1;Pfsk1;Sknmc;Sknsh;U87;huvec	34936947	34938966	0.89010989011	0.2649305	None	None	None	None	Yes	34937251	34937309
hsa-mir-1343	chr11	34938486	34938504	+	A549;ECC1;Gm12878;Gm12891;Gm12892;H1hesc;H1neurons;Hct116;Helas3;Hepg2;Hl60;K562;Panc1;Pfsk1;Sknmc;Sknsh;U87;huvec	34936947	34938966	0.971028971029	0.266983425	None	None	None	None	Yes	34938121	34938295
hsa-mir-135a-1	chr3	52332900	52332948	-	ECC1;Gm12878;H1neurons;Hct116;Hepg2	52332459	52334382	0.964035964036	0.0066032875	None	None	None	None	Yes	52332899	52332939
hsa-mir-135a-2	chr12	97955141	97955161	+	H1neurons	97954560	97954938	0.287712287712	0.6451963125	None	None	None	None	Yes	97954737	97954826
hsa-mir-135a-2	chr12	97934095	97934114	+		None	None	None	0.448206375	None	None	None	None	no	None	None
hsa-mir-135b	chr1	205424718	205424738	-	ECC1;H1hesc;H1neurons	205424173	205426998	1.0	0.0224359	None	None	None	None	Yes	205425067	205425101
hsa-mir-135b	chr1	205426519	205426539	-	H1hesc;H1neurons;Hct116	205425305	205427090	1.0	0.0180859	None	None	None	None	Yes	205426015	205426058
hsa-mir-135b	chr1	205426011	205426031	-	ECC1;H1hesc;H1neurons;Hct116	205424315	205427003	1.0	0.019132225	None	None	None	None	Yes	205425450	205425564
hsa-mir-135b	chr1	205425720	205425739	-	ECC1;H1hesc;H1neurons;Hct116	205424315	205427003	0.999000999001	0.019788	None	None	None	None	Yes	205425450	205425564
hsa-mir-135b	chr1	205417602	205417621	-	ECC1;H1hesc;Hct116	205415561	205418615	0.999000999001	0.0762768875	None	None	None	None	no	None	None
hsa-mir-135b	chr1	205424937	205424959	-	ECC1;H1hesc;H1neurons	205424315	205427003	1.0	0.0217983625	None	None	None	None	Yes	205425067	205425101
hsa-mir-135b	chr1	205425149	205425196	-	ECC1;H1hesc;H1neurons	205424315	205427003	0.999000999001	0.021214825	None	None	None	None	Yes	205425067	205425101
hsa-mir-135b	chr1	205426201	205426253	-	ECC1;H1hesc;H1neurons;Hct116	205424315	205427003	1.0	0.0187270125	None	None	None	None	Yes	205426015	205426058
hsa-mir-135b	chr1	205419070	205419097	-	ECC1;H1hesc;Hct116;Helas3;Hepg2;K562	205418474	205419950	0.999000999001	0.0723505375	None	None	205418580	205419580	Yes	205419033	205419142
hsa-mir-136	chr14	101318726	101318746	+		None	None	None	0.383521425	None	None	None	None	Yes	101319156	101319307
hsa-mir-136	chr14	101327447	101327466	+		None	None	None	0.2185474875	None	None	None	None	Yes	101327207	101327342
hsa-mir-136	chr14	101301048	101301111	+		None	None	None	0.4504621875	None	None	None	None	Yes	101301230	101301232
hsa-mir-136	chr14	101323434	101323453	+		None	None	None	0.3034947375	None	None	None	None	Yes	101323337	101323345
hsa-mir-136	chr14	101315828	101315848	+		None	None	None	0.422494675	None	None	None	None	Yes	101315610	101315614
hsa-mir-136	chr14	101346455	101346475	+	Pfsk1	101343423	101346499	0.534465534466	0.327711525	None	None	None	None	Yes	101346944	101346968
hsa-mir-136	chr14	101348850	101348870	+	Pfsk1	101347173	101349575	1.0	0.3515390375	None	None	None	None	no	None	None
hsa-mir-136	chr14	101332353	101332372	+	H1neurons	101331861	101332526	0.663336663337	0.1893754125	None	None	None	None	no	None	None
hsa-mir-136	chr14	101348606	101348627	+	Pfsk1	101347173	101349575	0.999000999001	0.3840659375	None	None	None	None	no	None	None
hsa-mir-136	chr14	101332742	101332762	+	H1neurons	101331861	101332526	0.274725274725	0.19031685	None	None	None	None	no	None	None
hsa-mir-136	chr14	101315003	101315024	+		None	None	None	0.4358611125	None	None	None	None	Yes	101314830	101315004
hsa-mir-136	chr14	101316303	101316322	+		None	None	None	0.4143031375	None	None	None	None	Yes	101315851	101315877
hsa-mir-136	chr14	101349990	101350008	+	Pfsk1	101349593	101350060	0.466533466533	0.2889095625	None	None	None	None	Yes	101350339	101350341
hsa-mir-136	chr14	101341316	101341334	+		None	None	None	0.2247408625	None	None	None	None	no	None	None
hsa-mir-137	chr1	98515100	98515155	-	H1neurons;Sknsh	98513605	98515634	0.999000999001	0.0535873125	None	None	None	None	Yes	98515002	98515090
hsa-mir-137	chr1	98515408	98515428	-	H1neurons;Sknsh	98513488	98515678	0.76023976024	0.0527546875	None	None	None	None	Yes	98515002	98515090
hsa-mir-137	chr1	98516685	98516705	-		None	None	None	0.0418515	None	None	None	None	no	None	None
hsa-mir-137	chr1	98519151	98519171	-	Sknsh;U87;huvec	98518162	98520947	1.0	0.03145095	98519418	98520418	None	None	no	None	None
hsa-mir-137	chr1	98519902	98519920	-	A549;Sknsh;U87;huvec	98518162	98520947	1.0	0.0289123	98519418	98520418	None	None	Yes	98520273	98520332
hsa-mir-137	chr1	98511762	98511781	-	A549;H1neurons;Sknsh;huvec	98511045	98512264	0.992007992008	0.0579896875	None	None	None	None	Yes	98511638	98511818
hsa-mir-137	chr1	98513952	98513972	-	H1neurons;Sknsh	98513488	98515678	0.973026973027	0.053629975	None	None	None	None	Yes	98514022	98514028
hsa-mir-138-1	chr3	44106837	44106857	+	Sknsh;U87	44106600	44108041	0.746253746254	0.2065492125	None	None	None	None	Yes	44106824	44106843
hsa-mir-138-2	chr16	56860574	56860594	+		None	None	None	0.4001746875	None	None	None	None	Yes	56860564	56860571
hsa-mir-138-2	chr16	56849339	56849359	+	Helas3;Hepg2	56847984	56849031	0.182817182817	0.338023475	None	None	None	None	no	None	None
hsa-mir-138-2	chr16	56870656	56870676	+		None	None	None	0.3414888	None	None	None	None	Yes	56870506	56870606
hsa-mir-138-2	chr16	56844988	56845008	+		None	None	None	0.3174011375	None	None	None	None	no	None	None
hsa-mir-138-2	chr16	56857759	56857804	+		None	None	None	0.385101525	None	None	None	None	Yes	56857640	56857780
hsa-mir-138-2	chr16	56858458	56858478	+		None	None	None	0.3889221875	None	None	None	None	Yes	56858134	56858138
hsa-mir-139	chr11	72353776	72353806	-	H1neurons;Hct116;Helas3;K562	72353302	72353757	0.454545454545	0.143842625	None	None	None	None	Yes	72353372	72353517
hsa-mir-139	chr11	72354631	72354688	-	H1neurons;Hct116;Helas3;K562;Sknsh;U87	72353870	72354958	0.798201798202	0.1401136625	None	None	None	None	Yes	72354662	72354697
hsa-mir-139	chr11	72354151	72354199	-	H1neurons;Hct116;Helas3;K562;Sknsh;U87	72353870	72354958	0.804195804196	0.142428475	None	None	None	None	Yes	72354662	72354697
hsa-mir-139	chr11	72353439	72353501	-	H1neurons;Hct116;Helas3;K562	72353302	72353757	0.454545454545	0.145085725	None	None	None	None	Yes	72353372	72353517
hsa-mir-139	chr11	72331696	72331714	-		None	None	None	0.0807781875	None	None	None	None	no	None	None
hsa-mir-140	chr16	69958900	69958961	+	huvec	69958670	69959215	0.544455544456	0.3165439625	None	None	69958400	69959400	Yes	69958852	69958975
hsa-mir-140	chr16	69936076	69936096	+		None	None	None	0.318041175	None	None	None	None	Yes	69936084	69936235
hsa-mir-140	chr16	69965333	69965352	+		None	None	None	0.193003775	None	None	None	None	Yes	69965053	69965219
hsa-mir-140	chr16	69964066	69964086	+		None	None	None	0.214440325	None	None	None	None	Yes	69964028	69964135
hsa-mir-140	chr16	69963018	69963037	+		None	None	None	0.221795475	None	None	None	None	Yes	69963348	69963413
hsa-mir-141	chr12	7023658	7023786	+	A549;ECC1;Gm12878;Gm12892;H1neurons;Hct116;Helas3;Hepg2;Sknmc;Sknsh;U87	7023151	7025658	1.0	0.4679605875	None	None	None	None	Yes	7023691	7023752
hsa-mir-141	chr12	7060418	7060658	+	Gm12878;Gm12891;Gm12892;Hl60	7059635	7072440	1.0	0.4323987625	None	None	None	None	Yes	7060442	7060624
hsa-mir-141	chr12	7036950	7037013	+	A549;ECC1;Gm12878;Gm12891;Gm12892;H1hesc;H1neurons;Hct116;Helas3;Hepg2;K562;Panc1;Pfsk1;Sknmc;Sknsh;U87;huvec	7036532	7037630	0.948051948052	0.51390465	None	None	None	None	Yes	7037367	7037525
hsa-mir-141	chr12	7045409	7045496	+	A549;ECC1;Gm12878;Gm12891;Gm12892;H1hesc;H1neurons;Hct116;Helas3;Hepg2;Hl60;K562;Pfsk1;Sknmc;Sknsh;U87;huvec;Panc1	7044130	7049052	0.999000999001	0.483089525	None	None	None	None	Yes	7045371	7045394
hsa-mir-141	chr12	7037730	7037749	+	A549;ECC1;Gm12878;Gm12892;H1hesc;H1neurons;Hct116;Helas3;Hepg2;K562;Pfsk1;Sknmc;Sknsh;U87;huvec	7037296	7038934	0.942057942058	0.5190832625	None	None	None	None	Yes	7037367	7037525
hsa-mir-141	chr12	7046860	7046879	+	A549;ECC1;Gm12878;Gm12891;Gm12892;H1hesc;H1neurons;Hct116;Helas3;Hepg2;Hl60;K562;Pfsk1;Sknmc;Sknsh;U87;huvec;Panc1	7044130	7049052	0.999000999001	0.4575986625	None	None	None	None	no	None	None
hsa-mir-141	chr12	7048181	7048201	+	A549;ECC1;Gm12878;Gm12891;Gm12892;H1hesc;H1neurons;Hct116;Hl60;K562;Pfsk1;Sknmc;Sknsh;U87;huvec;Panc1	7044130	7049052	1.0	0.4428379125	None	None	None	None	Yes	7048051	7048053
hsa-mir-141	chr12	7064499	7064519	+	Gm12892;Gm12878;Gm12891;Hl60	7059635	7072440	1.0	0.4082973125	None	None	None	None	Yes	7064313	7064340
hsa-mir-141	chr12	7037400	7037422	+	A549;ECC1;Gm12878;Gm12891;Gm12892;H1hesc;H1neurons;Hct116;Helas3;Hepg2;K562;Panc1;Pfsk1;Sknmc;Sknsh;U87;huvec	7036532	7037630	0.719280719281	0.5170384375	None	None	None	None	Yes	7037367	7037525
hsa-mir-141	chr12	7072650	7072669	+	ECC1;Gm12878;Gm12891;Gm12892;H1hesc;Hct116;Helas3;Hl60;Sknmc	7069821	7078714	0.999000999001	0.0552184375	None	None	7072213	7073213	Yes	7072358	7072397
hsa-mir-141	chr12	7053405	7053425	+	A549;ECC1;Gm12878;Gm12891;Gm12892;H1hesc;H1neurons;Hct116;Helas3;Hepg2;Hl60;K562;Panc1;Pfsk1;Sknmc;Sknsh;U87;huvec	7051435	7054360	1.0	0.433312575	None	None	None	None	Yes	7053089	7053280
hsa-mir-141	chr12	7031798	7031817	+	ECC1;Gm12878;H1hesc;Hepg2;U87	7030048	7037254	0.999000999001	0.4872316	None	None	None	None	Yes	7031502	7031504
hsa-mir-141	chr12	7052582	7052601	+	A549;ECC1;Gm12878;Gm12891;Gm12892;H1hesc;H1neurons;Hct116;Helas3;Hepg2;Hl60;K562;Panc1;Pfsk1;Sknmc;Sknsh;U87;huvec	7051435	7054360	0.999000999001	0.4395874	None	None	None	None	Yes	7053089	7053280
hsa-mir-141	chr12	7036956	7037186	+	A549;ECC1;Gm12878;Gm12891;Gm12892;H1hesc;H1neurons;Hct116;Helas3;Hepg2;K562;Panc1;Pfsk1;Sknmc;Sknsh;U87;huvec	7036532	7037630	1.0	0.5139138875	None	None	None	None	Yes	7037367	7037525
hsa-mir-141	chr12	7037700	7037718	+	A549;ECC1;Gm12878;Gm12892;H1hesc;H1neurons;Hct116;Helas3;Hepg2;K562;Pfsk1;Sknmc;Sknsh;U87;huvec	7037296	7038934	0.912087912088	0.518855	None	None	None	None	Yes	7037367	7037525
hsa-mir-141	chr12	7047269	7047289	+	A549;ECC1;Gm12878;Gm12891;Gm12892;H1hesc;H1neurons;Hct116;Helas3;Hepg2;Hl60;K562;Pfsk1;Sknmc;Sknsh;U87;huvec;Panc1	7044130	7049052	1.0	0.4536695875	None	None	None	None	Yes	7047754	7047756
hsa-mir-141	chr12	7063356	7063374	+	K562;Sknmc;Gm12878;Gm12891;Gm12892;Hl60	7059635	7072440	1.0	0.433894	None	None	None	None	Yes	7063349	7063359
hsa-mir-141	chr12	7060798	7060817	+	Gm12878;Gm12891;Gm12892;Hl60	7059635	7072440	0.999000999001	0.433219175	None	None	None	None	Yes	7061211	7061213
hsa-mir-141	chr12	7053180	7053232	+	A549;ECC1;Gm12878;Gm12891;Gm12892;H1hesc;H1neurons;Hct116;Helas3;Hepg2;Hl60;K562;Panc1;Pfsk1;Sknmc;Sknsh;U87;huvec	7051435	7054360	1.0	0.439725625	None	None	None	None	Yes	7053089	7053280
hsa-mir-141	chr12	7036350	7036369	+	A549;ECC1;Gm12878;Gm12891;Gm12892;H1hesc;H1neurons;Hct116;Helas3;Hepg2;K562;Panc1;Pfsk1;Sknmc;Sknsh;U87;huvec	7035776	7037078	0.999000999001	0.5081683125	None	None	None	None	Yes	7036829	7036833
hsa-mir-142	chr17	56429145	56429164	-	A549;ECC1;Gm12878;Gm12891;Gm12892;H1hesc;H1neurons;Hct116;Helas3;Hepg2;Hl60;K562;Panc1;Pfsk1;Sknmc;Sknsh;U87;huvec	56428305	56431584	0.999000999001	0.2552161375	None	None	None	None	Yes	56429455	56429634
hsa-mir-142	chr17	56416418	56416442	-	Gm12878;Gm12891;Gm12892;H1hesc;K562;Sknmc;Sknsh;U87;Hl60	56404225	56417795	1.0	0.048918025	None	None	56415893	56416893	Yes	56416390	56416454
hsa-mir-142	chr17	56429512	56429593	-	A549;ECC1;Gm12878;Gm12891;Gm12892;H1hesc;H1neurons;Hct116;Helas3;Hepg2;Hl60;K562;Panc1;Pfsk1;Sknmc;Sknsh;U87;huvec	56429034	56430089	0.999000999001	0.26725955	None	None	None	None	Yes	56429455	56429634
hsa-mir-142	chr17	56409863	56409882	-	Gm12891;Sknmc;Gm12878;Gm12892;Hl60;K562	56400539	56411652	0.999000999001	0.6818027125	56409413	56410413	None	None	Yes	56409880	56409888
hsa-mir-142	chr17	56409063	56409082	-	Gm12891;Sknmc;Gm12878;Gm12892;Hl60;K562	56405038	56410198	0.999000999001	0.711380575	56409413	56410413	None	None	Yes	56408602	56408607
hsa-mir-142	chr17	56415426	56415527	-	Gm12878;Gm12891;Gm12892;H1hesc;K562;Sknmc;U87;Hl60	56404225	56417795	0.999000999001	0.0647116625	None	None	56415893	56416893	Yes	56415444	56415541
hsa-mir-142	chr17	56408776	56408796	-	Gm12891;Sknmc;Gm12878;Gm12892;Hl60;K562	56405038	56410198	1.0	0.788511725	None	None	None	None	Yes	56408602	56408607
hsa-mir-142	chr17	56413367	56413387	-	Gm12878;Gm12891;Gm12892;K562;Sknmc;Hl60	56404225	56417795	1.0	0.0092391375	None	None	None	None	Yes	56413346	56413409
hsa-mir-142	chr17	56429511	56429564	-	A549;ECC1;Gm12878;Gm12891;Gm12892;H1hesc;H1neurons;Hct116;Helas3;Hepg2;Hl60;K562;Panc1;Pfsk1;Sknmc;Sknsh;U87;huvec	56429034	56430089	0.999000999001	0.267252975	None	None	None	None	Yes	56429455	56429634
hsa-mir-142	chr17	56409581	56409600	-	Gm12891;Sknmc;Gm12878;Gm12892;Hl60;K562	56405038	56410198	0.999000999001	0.6961279625	56409413	56410413	None	None	Yes	56409880	56409888
hsa-mir-143	chr5	148786433	148786470	+	Pfsk1;Sknsh	148785980	148786694	0.713286713287	0.8314199625	None	None	None	None	Yes	148786394	148786559
hsa-mir-144	chr17	27233103	27233122	-	Gm12878;H1hesc;H1neurons;Hl60;K562;Pfsk1;Sknmc	27233076	27233900	0.535464535465	0.3592258625	None	None	None	None	Yes	27232917	27232933
hsa-mir-144	chr17	27224033	27224053	-	A549;ECC1;Gm12878;Gm12891;Gm12892;H1hesc;H1neurons;Hct116;Helas3;Hepg2;Hl60;K562;Panc1;Pfsk1;Sknmc;Sknsh;U87;huvec	27223413	27225164	1.0	0.337573825	None	None	None	None	Yes	27224070	27224108
hsa-mir-144	chr17	27229799	27229818	-	ECC1;Gm12878;H1hesc;Helas3;Hepg2;U87;A549;Gm12891;Gm12892;H1neurons;Hct116;Hl60;K562;Panc1;Pfsk1;Sknmc;Sknsh;huvec	27229121	27230826	0.999000999001	0.365045625	None	None	None	None	Yes	27229971	27230095
hsa-mir-144	chr17	27224089	27224129	-	A549;ECC1;Gm12878;Gm12891;Gm12892;H1hesc;H1neurons;Hct116;Helas3;Hepg2;Hl60;K562;Panc1;Pfsk1;Sknmc;Sknsh;U87;huvec	27223413	27225164	1.0	0.3370640875	None	None	None	None	Yes	27224070	27224108
hsa-mir-144	chr17	27233564	27233584	-	Gm12878;H1hesc;H1neurons;Hl60;K562;Pfsk1;Sknmc	27233142	27234397	0.931068931069	0.363681225	None	None	None	None	Yes	27233191	27233194
hsa-mir-144	chr17	27225217	27225234	-	A549;ECC1;Gm12878;Gm12891;Gm12892;H1hesc;H1neurons;Hct116;Helas3;Hepg2;Hl60;K562;Panc1;Pfsk1;Sknmc;Sknsh;U87;huvec	27223637	27226044	0.999000999001	0.345052925	None	None	None	None	Yes	27224660	27224761
hsa-mir-144	chr17	27188987	27189008	-	ECC1;Gm12878;Gm12891;Gm12892;Hepg2;Hl60;K562;Panc1;Pfsk1	27188290	27189810	0.999000999001	0.0683365875	None	None	None	None	Yes	27189001	27189009
hsa-mir-144	chr17	27224662	27224752	-	A549;ECC1;Gm12878;Gm12891;Gm12892;H1hesc;H1neurons;Hct116;Helas3;Hepg2;Hl60;K562;Panc1;Pfsk1;Sknmc;Sknsh;U87;huvec	27223905	27225299	1.0	0.336956675	None	None	None	None	Yes	27224660	27224761
hsa-mir-144	chr17	27228465	27228484	-		None	None	None	0.3597907125	None	None	None	None	Yes	27228615	27228636
hsa-mir-144	chr17	27233805	27233824	-	Gm12878;H1hesc;H1neurons;Hl60;K562;Pfsk1;Sknmc	27233149	27234700	0.999000999001	0.3645355375	None	None	None	None	Yes	27233928	27233933
hsa-mir-144	chr17	27238635	27238654	-		None	None	None	0.3946837375	None	None	None	None	Yes	27238208	27238257
hsa-mir-144	chr17	27229489	27229508	-	ECC1;Gm12878;H1hesc;Helas3;Hepg2;U87;A549;Gm12891;Gm12892;H1neurons;Hct116;Hl60;K562;Panc1;Pfsk1;Sknmc;Sknsh;huvec	27229116	27230617	0.881118881119	0.3650587375	None	None	None	None	Yes	27229971	27230095
hsa-mir-144	chr17	27229967	27230003	-	ECC1;Gm12878;H1hesc;Helas3;Hepg2;U87;Pfsk1;A549;Gm12891;Gm12892;H1neurons;Hct116;Hl60;K562;Panc1;Sknmc;Sknsh;huvec	27229121	27230826	1.0	0.3640737375	None	None	None	None	Yes	27229971	27230095
hsa-mir-144	chr17	27224750	27224770	-	A549;ECC1;Gm12878;Gm12891;Gm12892;H1hesc;H1neurons;Hct116;Helas3;Hepg2;Hl60;K562;Panc1;Pfsk1;Sknmc;Sknsh;U87;huvec	27223905	27225299	1.0	0.3369111125	None	None	None	None	Yes	27224660	27224761
hsa-mir-144	chr17	27238256	27238276	-		None	None	None	0.3942058625	None	None	None	None	Yes	27238208	27238257
hsa-mir-145	chr5	148786433	148786470	+	Pfsk1;Sknsh	148785980	148786694	0.713286713287	0.8314199625	None	None	None	None	Yes	148786394	148786559
hsa-mir-145	chr5	148810120	148810139	+	Hct116;Hepg2;K562;Sknsh;huvec	148809750	148811207	0.878121878122	0.9593425625	None	None	None	None	Yes	148810282	148810285
hsa-mir-1468	chrX	63021712	63021732	-		None	None	None	0.01964285	None	None	None	None	no	None	None
hsa-mir-1469	chr15	96869214	96869234	+	H1neurons;Hl60;K562;U87;huvec	96867540	96871974	1.0	0.5451444625	None	None	None	None	Yes	96869118	96869177
hsa-mir-1469	chr15	96873991	96874011	+	A549;Gm12878;Gm12891;H1neurons;Hct116;Helas3;Hepg2;Hl60;K562;Panc1;Pfsk1;Sknmc;U87;huvec	96872156	96881049	1.0	0.6933586625	None	None	None	None	Yes	96873899	96874031
hsa-mir-1469	chr15	96865536	96865556	+	huvec	96864800	96866191	1.0	0.3842903875	None	None	None	None	Yes	96865974	96866111
hsa-mir-1469	chr15	96867885	96867906	+	huvec	96867540	96871974	0.854145854146	0.486726275	None	None	None	None	Yes	96868042	96868088
hsa-mir-1469	chr15	96875196	96875215	+	A549;Gm12878;Gm12891;H1hesc;H1neurons;Hct116;Helas3;Hepg2;Hl60;K562;Panc1;Pfsk1;Sknmc;U87;huvec	96872156	96881049	0.999000999001	0.669260375	None	None	None	None	Yes	96875613	96875754
hsa-mir-1469	chr15	96873869	96873962	+	A549;Gm12878;Gm12891;H1neurons;Hct116;Helas3;Hepg2;Hl60;K562;Panc1;Pfsk1;Sknmc;U87;huvec	96872156	96881049	0.999000999001	0.6681141375	None	None	None	None	Yes	96873899	96874031
hsa-mir-1469	chr15	96875046	96875066	+	A549;Gm12878;Gm12891;H1hesc;H1neurons;Hct116;Helas3;Hepg2;Hl60;K562;Panc1;Pfsk1;Sknmc;U87;huvec	96872156	96881049	1.0	0.6994373625	None	None	None	None	Yes	96874840	96874917
hsa-mir-1469	chr15	96876394	96876413	+	A549;H1neurons;Hct116;Helas3;Hl60;K562;Panc1;Sknmc;U87;huvec	96872156	96881049	0.999000999001	0.489442575	None	None	None	None	Yes	96876469	96876472
hsa-mir-1469	chr15	96874548	96874568	+	A549;Gm12878;Gm12891;H1neurons;Hct116;Helas3;Hepg2;Hl60;K562;Panc1;Pfsk1;Sknmc;U87;huvec	96872156	96881049	1.0	0.7016223125	None	None	None	None	Yes	96874840	96874917
hsa-mir-1469	chr15	96869728	96869746	+	H1neurons;Hct116;Hl60;K562;U87;huvec	96867540	96871974	1.0	0.5273628375	None	None	None	None	Yes	96869274	96869306
hsa-mir-1469	chr15	96873540	96873559	+	A549;Gm12878;Gm12891;H1neurons;Hct116;Helas3;Hepg2;Hl60;K562;Panc1;Pfsk1;Sknmc;U87;huvec	96872156	96881049	0.999000999001	0.6200396625	None	None	None	None	Yes	96873899	96874031
hsa-mir-1469	chr15	96869281	96869300	+	H1neurons;Hl60;K562;U87;huvec	96867540	96871974	0.999000999001	0.5440680375	None	None	None	None	Yes	96869118	96869177
hsa-mir-1469	chr15	96875509	96875529	+	A549;Gm12878;Gm12891;H1hesc;H1neurons;Hct116;Helas3;Hepg2;Hl60;K562;Panc1;Pfsk1;Sknmc;U87;huvec	96872156	96881049	1.0	0.626058425	None	None	None	None	Yes	96875613	96875754
hsa-mir-1469	chr15	96860446	96860465	+		None	None	None	0.2733162875	None	None	None	None	no	None	None
hsa-mir-1469	chr15	96875751	96875770	+	A549;Gm12878;Gm12891;H1hesc;H1neurons;Hct116;Helas3;Hepg2;Hl60;K562;Panc1;Sknmc;U87;huvec	96872156	96881049	0.999000999001	0.5824015	None	None	None	None	Yes	96875613	96875754
hsa-mir-1469	chr15	96865903	96865923	+	huvec	96864743	96866977	1.0	0.3973648625	None	None	None	None	Yes	96865974	96866111
hsa-mir-1469	chr15	96874221	96874274	+	A549;Gm12878;Gm12891;H1neurons;Hct116;Helas3;Hepg2;Hl60;K562;Panc1;Pfsk1;Sknmc;U87;huvec	96872156	96881049	0.999000999001	0.67937425	None	None	None	None	Yes	96873899	96874031
hsa-mir-1469	chr15	96859152	96859171	+		None	None	None	0.2572414125	None	None	None	None	no	None	None
hsa-mir-1469	chr15	96868700	96868719	+	H1neurons;huvec	96867540	96871974	0.999000999001	0.534934275	None	None	None	None	Yes	96869118	96869177
hsa-mir-146a	chr5	159894911	159894930	+	Gm12878;Gm12891;Gm12892;Hepg2;Hl60;Panc1;Sknmc;Sknsh;huvec	159894322	159895643	0.999000999001	0.138250225	159894342	159895342	159894670	159895670	Yes	159895193	159895308
hsa-mir-146a	chr5	159895731	159895750	+	Gm12878;Gm12891;Gm12892;Hepg2;Hl60;Panc1;Sknmc;huvec	159893989	159897075	0.999000999001	0.1380358875	159894342	159895342	159894670	159895670	Yes	159895193	159895308
hsa-mir-146a	chr5	159863873	159863893	+		None	None	None	0.0397929	None	None	None	None	no	None	None
hsa-mir-146a	chr5	159910731	159910751	+	Gm12878;Gm12891;Gm12892	159909451	159910812	0.571428571429	0.1354622625	None	None	None	None	Yes	159910696	159910738
hsa-mir-146a	chr5	159895327	159895346	+	Gm12878;Gm12891;Gm12892;Hepg2;Hl60;Panc1;Sknmc;Sknsh;huvec	159893989	159897075	0.999000999001	0.1424307625	159894342	159895342	159894670	159895670	Yes	159895193	159895308
hsa-mir-146a	chr5	159900944	159900964	+	Gm12878;Gm12891;Gm12892	159897195	159902305	1.0	0.1913534	None	None	None	None	Yes	159900936	159900945
hsa-mir-146a	chr5	159866452	159866472	+	Gm12878;Gm12891;Gm12892	159865821	159866617	0.655344655345	0.0410551125	None	None	None	None	Yes	159866444	159866458
hsa-mir-146b	chr10	104153876	104153899	+	A549;ECC1;Gm12878;Gm12891;Gm12892;H1hesc;H1neurons;Hct116;Helas3;Hepg2;Hl60;K562;Panc1;Pfsk1;Sknsh;U87;huvec	104152445	104166297	0.999000999001	0.2014709125	None	None	None	None	Yes	104154215	104154354
hsa-mir-146b	chr10	104176087	104176106	+	Helas3	104175962	104176319	0.356643356643	0.14212295	None	None	None	None	no	None	None
hsa-mir-146b	chr10	104160306	104160325	+	ECC1;Gm12878;Gm12891;Gm12892;H1hesc;Hct116;Helas3;Hl60;Panc1;U87	104153525	104170459	0.999000999001	0.142545575	None	None	None	None	Yes	104160711	104160776
hsa-mir-146b	chr10	104154532	104154552	+	A549;ECC1;Gm12878;Gm12891;Gm12892;H1hesc;H1neurons;Hct116;Helas3;Hepg2;Hl60;K562;Panc1;Pfsk1;Sknsh;U87;huvec	104153525	104170459	1.0	0.2022349	None	None	None	None	Yes	104154215	104154354
hsa-mir-146b	chr10	104176681	104176701	+	Helas3	104175962	104176319	0.128871128871	0.14614285	None	None	None	None	no	None	None
hsa-mir-146b	chr10	104168593	104168612	+	ECC1;Gm12878;Gm12891;Gm12892;H1neurons;Hct116;Helas3	104153525	104170459	0.999000999001	0.1107090375	None	None	None	None	Yes	104168588	104168617
hsa-mir-146b	chr10	104182329	104182347	+	A549;ECC1;Gm12878;Gm12891;Gm12892;H1hesc;H1neurons;Hct116;Helas3;Hepg2;Hl60;K562;Panc1;Pfsk1;Sknmc;Sknsh;U87	104181766	104182980	1.0	0.08264675	None	None	None	None	Yes	104182672	104182676
hsa-mir-146b	chr10	104154259	104154334	+	A549;ECC1;Gm12878;Gm12891;Gm12892;H1hesc;H1neurons;Hct116;Helas3;Hepg2;Hl60;K562;Panc1;Pfsk1;Sknsh;U87;huvec	104153525	104170459	0.999000999001	0.2032664125	None	None	None	None	Yes	104154215	104154354
hsa-mir-146b	chr10	104180948	104180967	+	A549;ECC1;Gm12878;Gm12891;Gm12892;H1hesc;H1neurons;Hct116;Helas3;Hepg2;Hl60;K562;Panc1;Pfsk1;Sknmc;Sknsh;U87;huvec	104180297	104182093	0.999000999001	0.1436038125	None	None	None	None	Yes	104180863	104181005
hsa-mir-146b	chr10	104155426	104155545	+	A549;ECC1;Gm12878;Gm12891;Gm12892;H1hesc;Hct116;Helas3;Hepg2;Hl60;K562;Panc1;Pfsk1;Sknsh;U87;huvec	104153525	104170459	0.999000999001	0.2033934	None	None	None	None	Yes	104155424	104155511
hsa-mir-146b	chr10	104178667	104178687	+	H1hesc;H1neurons;Helas3;K562	104177739	104181450	1.0	0.1602979875	None	None	None	None	Yes	104178944	104179038
hsa-mir-146b	chr10	104180604	104180642	+	A549;ECC1;Gm12878;Gm12891;Gm12892;H1hesc;H1neurons;Hct116;Helas3;Hepg2;Hl60;K562;Panc1;Pfsk1;Sknmc;Sknsh;U87;huvec	104180079	104182899	1.0	0.1535928125	None	None	None	None	Yes	104180863	104181005
hsa-mir-146b	chr10	104180170	104180190	+	A549;ECC1;Gm12878;Gm12891;Gm12892;H1hesc;H1neurons;Hct116;Helas3;Hepg2;Hl60;K562;Panc1;Pfsk1;Sknmc;Sknsh;U87;huvec	104177739	104181450	1.0	0.157241225	None	None	None	None	Yes	104180595	104180632
hsa-mir-146b	chr10	104179511	104179531	+	H1neurons;Hct116;Helas3;K562;Sknmc	104177739	104181450	1.0	0.1617673125	None	None	None	None	Yes	104179486	104179583
hsa-mir-146b	chr10	104183592	104183611	+	Gm12878;Hct116;Helas3;Hl60;K562;Panc1;U87	104180429	104183959	0.857142857143	0.0531373875	None	None	None	None	Yes	104183429	104183435
hsa-mir-146b	chr10	104168949	104168968	+	ECC1;Gm12878;Gm12891;Gm12892;H1neurons;Hct116;Helas3	104153525	104170459	0.999000999001	0.1114099	None	None	None	None	Yes	104168588	104168617
hsa-mir-146b	chr10	104181326	104181345	+	A549;ECC1;Gm12878;Gm12891;Gm12892;H1hesc;H1neurons;Hct116;Helas3;Hepg2;Hl60;K562;Panc1;Pfsk1;Sknmc;Sknsh;U87;huvec	104180530	104181918	0.999000999001	0.1315294	None	None	None	None	Yes	104180863	104181005
hsa-mir-146b	chr10	104162614	104162636	+	Gm12878;Gm12891;Gm12892;H1hesc;H1neurons;Hct116;Helas3;Panc1	104153525	104170459	1.0	0.10613645	None	None	None	None	Yes	104162256	104162260
hsa-mir-146b	chr10	104170370	104170390	+	Gm12878;Gm12891;H1neurons;Sknmc;Gm12892;Helas3	104169040	104174161	1.0	0.11525825	None	None	None	None	no	None	None
hsa-mir-146b	chr10	104154850	104154869	+	A549;ECC1;Gm12878;Gm12891;Gm12892;H1hesc;H1neurons;Hct116;Helas3;Hepg2;Hl60;K562;Panc1;Pfsk1;Sknsh;U87;huvec	104153525	104170459	0.999000999001	0.2021011875	None	None	None	None	Yes	104154371	104154373
hsa-mir-146b	chr10	104169226	104169245	+	ECC1;Gm12878;Gm12891;Gm12892;H1neurons;Hct116;Helas3	104153525	104170459	0.999000999001	0.1119553625	None	None	None	None	no	None	None
hsa-mir-146b	chr10	104159498	104159518	+	A549;ECC1;Gm12878;Gm12891;Gm12892;H1hesc;H1neurons;Hct116;Helas3;Hepg2;Hl60;K562;Panc1;Pfsk1;Sknmc;Sknsh;U87;huvec	104153525	104170459	1.0	0.1585465625	None	None	None	None	Yes	104159208	104159211
hsa-mir-146b	chr10	104176299	104176318	+	Helas3	104175962	104176319	0.356643356643	0.143616775	None	None	None	None	no	None	None
hsa-mir-146b	chr10	104178958	104178978	+	H1hesc;H1neurons;Hct116;Helas3;K562;Sknmc	104177739	104181450	1.0	0.162576375	None	None	None	None	Yes	104178944	104179038
hsa-mir-146b	chr10	104164604	104164624	+	A549;ECC1;Gm12878;Gm12891;Gm12892;H1hesc;Hct116;Helas3;Hl60;Panc1	104153525	104170459	1.0	0.10472305	None	None	None	None	no	None	None
hsa-mir-1470	chr19	15529306	15529345	+	A549;ECC1;Gm12878;Gm12891;Gm12892;H1hesc;H1neurons;Hct116;Helas3;Hepg2;Hl60;K562;Panc1;Pfsk1;Sknmc;Sknsh;U87;huvec	15527889	15532821	0.999000999001	0.015374525	None	None	None	None	Yes	15529438	15529449
hsa-mir-1470	chr19	15543348	15543392	+	A549;ECC1;Gm12878;Gm12891;Gm12892;H1hesc;H1neurons;Hct116;Helas3;Hepg2;Hl60;K562;Panc1;Pfsk1;Sknmc;Sknsh;U87;huvec	15542734	15543933	1.0	0.0116713	None	None	None	None	Yes	15543317	15543354
hsa-mir-1470	chr19	15533794	15533813	+	Gm12878;Gm12891;Gm12892;K562;Panc1	15533147	15533837	0.533466533467	0.0091117125	None	None	None	None	Yes	15533400	15533446
hsa-mir-1470	chr19	15560060	15560081	+	A549;ECC1;Gm12878;Gm12892;H1neurons;Hl60;K562;Sknsh	15560184	15560423	0.238761238761	0.0	None	None	None	None	no	None	None
hsa-mir-1470	chr19	15543665	15543685	+	A549;ECC1;Gm12878;Gm12891;Gm12892;H1hesc;H1neurons;Hct116;Helas3;Hepg2;Hl60;K562;Panc1;Pfsk1;Sknmc;Sknsh;U87;huvec	15543230	15544126	0.895104895105	0.0118903125	None	None	None	None	Yes	15543317	15543354
hsa-mir-1470	chr19	15530061	15530080	+	A549;ECC1;Gm12878;Gm12891;Gm12892;H1hesc;H1neurons;Hct116;Helas3;Hepg2;Hl60;K562;Panc1;Pfsk1;Sknmc;Sknsh;U87;huvec	15527889	15532821	0.999000999001	0.0156526625	None	None	None	None	no	None	None
hsa-mir-1470	chr19	15560303	15560321	+	A549;ECC1;Gm12878;Gm12892;H1neurons;Hct116;Hl60;K562;Sknsh	15560475	15560959	0.336663336663	0.0	None	None	None	None	no	None	None
hsa-mir-1470	chr19	15542972	15543024	+	A549;ECC1;Gm12878;Gm12891;Gm12892;H1hesc;H1neurons;Hct116;Helas3;Hepg2;Hl60;K562;Panc1;Pfsk1;Sknmc;Sknsh;U87;huvec	15542572	15543856	0.925074925075	0.0125163625	None	None	None	None	Yes	15543317	15543354
hsa-mir-1470	chr19	15556597	15556617	+		None	None	None	0.0	None	None	None	None	no	None	None
hsa-mir-1470	chr19	15540643	15540664	+	K562	15540807	15541500	0.345654345654	0.011052675	None	None	None	None	Yes	15540426	15540436
hsa-mir-1470	chr19	15538413	15538433	+	Gm12878;Gm12891;Gm12892;Helas3;K562	15537297	15539406	1.0	0.009939725	None	None	None	None	no	None	None
hsa-mir-1470	chr19	15538972	15538992	+	Gm12878;Gm12891;Gm12892;Helas3;K562	15537297	15539406	0.924075924076	0.0101971125	None	None	None	None	no	None	None
hsa-mir-1471	chr2	232791087	232791107	-	A549;ECC1;Gm12878;Gm12892;H1hesc;H1neurons;Hct116;Hepg2	232790690	232791892	0.906093906094	0.0323030375	None	None	None	None	Yes	232791102	232791109
hsa-mir-1471	chr2	232786732	232786752	-	Pfsk1	232786814	232788224	0.427572427572	0.01718645	None	None	None	None	Yes	232786857	232787029
hsa-mir-1471	chr2	232790442	232790462	-	A549;ECC1;Gm12878;Gm12892;H1hesc;H1neurons;Hct116;Hepg2	232789956	232790402	0.445554445554	0.0325504625	None	None	None	None	Yes	232790334	232790341
hsa-mir-147b	chr15	45694491	45694635	+	ECC1;Gm12878;Gm12891;Gm12892;H1hesc;Hct116;Hepg2;K562;Panc1;Pfsk1;Sknmc;Sknsh;U87;huvec;A549;H1neurons;Helas3;Hl60	45693668	45695912	1.0	0.246503225	None	None	None	None	Yes	45694532	45694622
hsa-mir-147b	chr15	45722734	45722838	+	Panc1	45722555	45723104	0.548451548452	0.2349392	45722216	45723216	None	None	Yes	45722655	45722817
hsa-mir-147b	chr15	45694620	45694639	+	ECC1;Gm12878;Gm12891;Gm12892;H1hesc;Hct116;Hepg2;K562;Panc1;Pfsk1;Sknmc;Sknsh;U87;huvec;A549;H1neurons;Helas3;Hl60	45693668	45695912	0.999000999001	0.2475347	None	None	None	None	Yes	45694532	45694622
hsa-mir-147b	chr15	45695393	45695412	+	K562;huvec;A549;Gm12878;Gm12891;H1hesc;H1neurons;Hct116;U87;ECC1;Gm12892;Helas3;Hl60;Pfsk1;Sknmc	45693668	45695912	0.999000999001	0.2420728875	None	None	None	None	Yes	45695456	45695550
hsa-mir-147b	chr15	45695117	45695135	+	ECC1;Gm12878;Gm12891;Gm12892;H1hesc;Hct116;Hepg2;K562;Panc1;Pfsk1;Sknmc;Sknsh;U87;huvec;A549;H1neurons;Helas3;Hl60	45693668	45695912	1.0	0.24553675	None	None	None	None	Yes	45694846	45694848
hsa-mir-147b	chr15	45702687	45702707	+	Hepg2	45702561	45702780	0.218781218781	0.2280325875	None	None	None	None	Yes	45702608	45702702
hsa-mir-148a	chr7	25989944	25989965	-	Gm12878;H1hesc;Hepg2;Hl60;K562;Sknmc	25989186	25991998	0.999000999001	0.3309917375	None	None	25990202	25991202	Yes	25989365	25989511
hsa-mir-148a	chr7	25990866	25990885	-	ECC1;Gm12878;Gm12891;Gm12892;H1hesc;H1neurons;Hct116;Hepg2;Hl60;K562;Pfsk1;Sknmc	25989708	25991441	0.999000999001	0.145956125	25990460	25991460	25990202	25991202	Yes	25990727	25990910
hsa-mir-148a	chr7	25990342	25990361	-	ECC1;Gm12878;Gm12891;Gm12892;H1hesc;H1neurons;Hct116;Hepg2;Hl60;K562;Pfsk1;Sknmc	25989708	25991441	0.999000999001	0.2222083625	25990460	25991460	25990202	25991202	Yes	25990727	25990910
hsa-mir-148a	chr7	25991233	25991253	-	ECC1;Gm12878;Gm12891;Gm12892;H1hesc;H1neurons;Hct116;Hepg2;Hl60;K562;Pfsk1;Sknmc	25989186	25991998	1.0	0.1176742125	25990460	25991460	25990202	25991202	Yes	25990727	25990910
hsa-mir-148a	chr7	25990662	25990682	-	ECC1;Gm12878;Gm12891;Gm12892;H1hesc;H1neurons;Hct116;Hepg2;Hl60;K562;Pfsk1;Sknmc	25989708	25991441	1.0	0.16846185	25990460	25991460	25990202	25991202	Yes	25990727	25990910
hsa-mir-148b	chr12	54718927	54718946	+	A549;ECC1;Gm12878;Gm12891;Gm12892;H1hesc;H1neurons;Hct116;Helas3;Hepg2;Hl60;K562;Panc1;Pfsk1;Sknmc;Sknsh;U87;huvec	54718080	54719887	0.999000999001	0.2208303	54718511	54719511	54718410	54719410	Yes	54718848	54718958
hsa-mir-148b	chr12	54687067	54687086	+	Hl60;K562	54685803	54687229	0.652347652348	0.0992794625	None	None	None	None	Yes	54686902	54686910
hsa-mir-149	chr2	241376125	241376143	+	ECC1;H1neurons	241375477	241375867	0.233766233766	0.1120274125	None	None	None	None	no	None	None
hsa-mir-149	chr2	241392233	241392252	+	A549;ECC1;H1hesc;H1neurons;Panc1;Sknsh	241391768	241392755	0.973026973027	0.229246675	None	None	241392538	241393538	Yes	241392146	241392269
hsa-mir-149	chr2	241376458	241376477	+		None	None	None	0.1136286625	None	None	None	None	no	None	None
hsa-mir-149	chr2	241375895	241375912	+	A549;ECC1;H1hesc;H1neurons;Helas3	241375477	241375867	0.38961038961	0.110778025	None	None	241374614	241375614	Yes	241375404	241375449
hsa-mir-149	chr2	241393354	241393372	+	A549;H1neurons	241391835	241393796	0.933066933067	0.338339225	None	None	241392538	241393538	Yes	241393522	241393524
hsa-mir-149	chr2	241375030	241375161	+	A549;ECC1;Gm12878;H1hesc;H1neurons;Hct116;Helas3;Panc1;Sknsh;U87;huvec	241374409	241375527	0.931068931069	0.118169575	241374084	241375084	241374614	241375614	Yes	241375069	241375143
hsa-mir-149	chr2	241392437	241392456	+	A549;ECC1;H1hesc;H1neurons;Panc1;Sknsh	241391835	241393796	0.999000999001	0.2408440875	None	None	241392538	241393538	Yes	241392146	241392269
hsa-mir-149	chr2	241374301	241374320	+	A549;ECC1;Gm12878;H1hesc;H1neurons;Hct116;Helas3;Panc1;Sknsh;U87;huvec	241373143	241374945	0.999000999001	0.1144333125	241374084	241375084	241374614	241375614	Yes	241374761	241374819
hsa-mir-149	chr2	241374518	241374538	+	A549;ECC1;Gm12878;H1hesc;H1neurons;Hct116;Helas3;Panc1;Sknsh;U87;huvec	241372759	241374968	0.94005994006	0.1156101875	241374084	241375084	241374614	241375614	Yes	241374761	241374819
hsa-mir-149	chr2	241374778	241374798	+	A549;ECC1;Gm12878;H1hesc;H1neurons;Hct116;Helas3;Panc1;Sknsh;U87;huvec	241374358	241375374	0.929070929071	0.11705255	241374084	241375084	241374614	241375614	Yes	241375069	241375143
hsa-mir-149	chr2	241393113	241393155	+	A549;ECC1;H1neurons	241391835	241393796	1.0	0.3058383375	None	None	241392538	241393538	Yes	241393522	241393524
hsa-mir-149	chr2	241375207	241375264	+	A549;ECC1;H1hesc;H1neurons;Hct116;Helas3;Panc1;Sknsh;U87;huvec	241374409	241375527	0.791208791209	0.1191943	241374084	241375084	241374614	241375614	Yes	241375069	241375143
hsa-mir-150	chr19	50037151	50037172	-	ECC1;H1hesc;H1neurons;K562;Sknmc	50036034	50039142	0.999000999001	0.0513712625	None	None	None	None	no	None	None
hsa-mir-150	chr19	50004129	50004150	-	K562;A549;ECC1;Gm12878;Gm12891;Gm12892;H1hesc;H1neurons;Hct116;Helas3;Hepg2;Hl60;Panc1;Pfsk1;Sknmc;Sknsh;U87;huvec	50002843	50004646	0.999000999001	0.02656795	50003785	50004785	None	None	Yes	50004051	50004055
hsa-mir-150	chr19	50031002	50031021	-	A549;ECC1;H1hesc;Helas3;Hepg2;K562;Pfsk1;Sknmc;Sknsh;huvec	50030130	50033074	0.999000999001	0.0511505875	None	None	None	None	Yes	50031113	50031124
hsa-mir-150	chr19	50016764	50016784	-	A549;ECC1;H1hesc;Hepg2;Pfsk1;Sknmc;Sknsh;huvec	50014266	50023232	1.0	0.0395643	None	None	None	None	no	None	None
hsa-mir-150	chr19	50037660	50037680	-	ECC1;H1hesc;H1neurons;K562;Sknmc	50036034	50039142	1.0	0.0507200375	None	None	None	None	no	None	None
hsa-mir-151a	chr8	141766607	141766626	-		None	None	None	0.418338925	None	None	None	None	Yes	141766141	141766164
hsa-mir-151a	chr8	141780839	141780859	-		None	None	None	0.41863405	None	None	None	None	Yes	141780649	141780652
hsa-mir-151a	chr8	141774460	141774516	-	Sknsh	141774398	141774739	0.340659340659	0.42215285	None	None	None	None	Yes	141774356	141774522
hsa-mir-151a	chr8	141766896	141766916	-		None	None	None	0.4146441375	None	None	None	None	Yes	141766493	141766519
hsa-mir-151a	chr8	141771067	141771087	-		None	None	None	0.422943475	None	None	None	None	Yes	141771291	141771361
hsa-mir-151b	chr14	100610460	100610480	-	Gm12878;Gm12891;Gm12892;H1neurons;Hl60;K562	100608988	100614000	1.0	0.02683075	None	None	None	None	Yes	100610293	100610399
hsa-mir-151b	chr14	100625825	100625844	-	A549;ECC1;Gm12878;H1neurons;Hct116	100625745	100626091	0.345654345654	0.057445925	None	None	None	None	Yes	100625951	100626039
hsa-mir-152	chr17	46128830	46128849	-	Gm12878;Hct116;K562;Pfsk1;Sknsh;U87;huvec	46127640	46130485	0.999000999001	0.1388333375	None	None	None	None	Yes	46128688	46128722
hsa-mir-152	chr17	46114931	46114951	-	A549;Gm12878;U87	46114241	46115050	0.609390609391	0.1113410625	None	None	46114652	46115652	Yes	46115109	46115210
hsa-mir-152	chr17	46128295	46128315	-	Gm12878;K562;Pfsk1;Sknsh;U87;huvec	46127640	46130485	1.0	0.1432738875	None	None	None	None	Yes	46128055	46128185
hsa-mir-152	chr17	46136069	46136088	-	A549;ECC1;Gm12878;H1hesc;H1neurons;Hct116;K562;U87;Sknmc	46135402	46137354	0.999000999001	0.095701875	None	None	None	None	Yes	46135708	46135744
hsa-mir-152	chr17	46124974	46124994	-	A549;ECC1;Gm12878;Gm12891;Gm12892;H1hesc;H1neurons;Hct116;Helas3;Hepg2;Hl60;K562;Panc1;Pfsk1;Sknmc;Sknsh;U87;huvec	46124214	46126823	1.0	0.1664905625	None	None	None	None	Yes	46125105	46125163
hsa-mir-152	chr17	46132379	46132399	-	Gm12878;Gm12891;Gm12892;H1hesc;H1neurons;Hct116;K562;Pfsk1;Sknsh;U87	46130712	46133827	1.0	0.1133253875	None	None	None	None	no	None	None
hsa-mir-152	chr17	46115379	46115399	-	A549;U87	46114968	46115288	0.31968031968	0.088284225	None	None	46114652	46115652	Yes	46115109	46115210
hsa-mir-152	chr17	46124723	46124743	-	A549;ECC1;Gm12878;Gm12891;Gm12892;H1hesc;H1neurons;Hct116;Helas3;Hepg2;Hl60;K562;Panc1;Pfsk1;Sknmc;Sknsh;U87;huvec	46124214	46126823	1.0	0.1533883125	None	None	None	None	Yes	46125105	46125163
hsa-mir-152	chr17	46115135	46115186	-	A549;Gm12878;U87	46114241	46115050	0.38961038961	0.102722775	None	None	46114652	46115652	Yes	46115109	46115210
hsa-mir-152	chr17	46125760	46125779	-	A549;ECC1;Gm12878;Gm12891;Gm12892;H1hesc;H1neurons;Hct116;Helas3;Hepg2;Hl60;K562;Panc1;Pfsk1;Sknmc;Sknsh;U87;huvec	46124214	46126823	0.999000999001	0.1683613375	None	None	None	None	Yes	46125402	46125434
hsa-mir-152	chr17	46136661	46136681	-	Gm12878;H1hesc;H1neurons;Hct116;Hepg2;K562;U87;Panc1;Sknmc	46135402	46137354	1.0	0.0951632125	None	None	None	None	Yes	46136532	46136684
hsa-mir-152	chr17	46125393	46125416	-	A549;ECC1;Gm12878;Gm12891;Gm12892;H1hesc;H1neurons;Hct116;Helas3;Hepg2;Hl60;K562;Panc1;Pfsk1;Sknmc;Sknsh;U87;huvec	46124214	46126823	0.999000999001	0.1702286125	None	None	None	None	Yes	46125105	46125163
hsa-mir-153-1	chr2	220174078	220174125	-	H1neurons;U87	220172829	220174797	0.999000999001	0.2783506	None	None	None	None	Yes	220174067	220174175
hsa-mir-153-1	chr2	220167745	220167764	-		None	None	None	0.3149555625	None	None	None	None	Yes	220167430	220167449
hsa-mir-153-1	chr2	220161496	220161517	-	K562	220160915	220161359	0.352647352647	0.3328676375	None	None	None	None	Yes	220161033	220161064
hsa-mir-153-1	chr2	220159278	220159297	-	A549;ECC1;Gm12878;Gm12892;H1hesc;H1neurons;Hct116;Helas3;Hepg2;K562;Panc1;Pfsk1;Sknmc;Sknsh;U87;huvec	220158760	220159840	0.999000999001	0.0560077625	220159315	220160315	220159250	220160250	Yes	220159612	220159767
hsa-mir-153-1	chr2	220173201	220173219	-	H1neurons;Sknsh;U87	220172829	220174797	0.88011988012	0.289315625	None	None	None	None	Yes	220173690	220173693
hsa-mir-153-1	chr2	220159625	220159643	-	A549;ECC1;Gm12878;Gm12892;H1hesc;H1neurons;Hct116;Helas3;Hepg2;K562;Panc1;Pfsk1;Sknmc;Sknsh;U87;huvec	220159227	220160135	0.906093906094	0.0641381	220159315	220160315	220159250	220160250	Yes	220159612	220159767
hsa-mir-153-1	chr2	220174053	220174240	-	H1neurons;U87	220172829	220174797	0.999000999001	0.2785992125	None	None	None	None	Yes	220174067	220174175
hsa-mir-153-1	chr2	220173685	220173704	-	H1neurons;Sknsh;U87	220172894	220174411	0.999000999001	0.2833759625	None	None	None	None	Yes	220174067	220174175
hsa-mir-153-2	chr7	157406003	157406024	-	H1neurons	157405751	157406238	0.486513486513	0.0856254	None	None	None	None	Yes	157405976	157406148
hsa-mir-153-2	chr7	157369196	157369216	-	H1neurons	157369219	157369596	0.376623376623	0.09359165	157368836	157369836	None	None	Yes	157369277	157369387
hsa-mir-153-2	chr7	157406525	157406545	-	H1neurons	157406275	157406911	0.635364635365	0.0855920875	None	None	None	None	Yes	157405976	157406148
hsa-mir-153-2	chr7	157374895	157374914	-	H1neurons	157374374	157374862	0.457542457542	0.08942295	None	None	None	None	no	None	None
hsa-mir-153-2	chr7	157387034	157387054	-	H1neurons	157385777	157386694	0.150849150849	0.0739693625	None	None	None	None	Yes	157386644	157386697
hsa-mir-153-2	chr7	157387314	157387334	-		None	None	None	0.0784133125	None	None	None	None	Yes	157386905	157386928
hsa-mir-153-2	chr7	157368917	157368937	-	H1neurons	157369219	157369596	0.207792207792	0.1041766375	157368836	157369836	None	None	Yes	157369277	157369387
hsa-mir-153-2	chr7	157408751	157408770	-	H1neurons	157407920	157408529	0.268731268731	0.0830152875	None	None	None	None	no	None	None
hsa-mir-153-2	chr7	157405562	157405581	-	H1neurons	157404976	157405680	0.608391608392	0.083276325	None	None	None	None	Yes	157405976	157406148
hsa-mir-1537	chr1	236029790	236029809	-	A549;ECC1;Gm12878;Gm12891;Gm12892;H1hesc;H1neurons;Hct116;Helas3;Hepg2;Hl60;K562;Panc1;Pfsk1;Sknmc;Sknsh;U87;huvec	236026692	236031942	0.999000999001	0.4992147375	None	None	None	None	Yes	236030162	236030347
hsa-mir-1537	chr1	236017648	236017667	-	Hl60	236017587	236017934	0.346653346653	0.40471575	None	None	None	None	no	None	None
hsa-mir-1537	chr1	236029574	236029593	-	A549;ECC1;Gm12878;Gm12891;Gm12892;H1neurons;Hct116;Helas3;Hl60;K562;Panc1;Pfsk1;Sknmc;Sknsh;U87;huvec	236026692	236031942	0.999000999001	0.503478925	None	None	None	None	Yes	236029261	236029431
hsa-mir-1537	chr1	236030141	236030316	-	A549;ECC1;Gm12878;Gm12891;Gm12892;H1hesc;H1neurons;Hct116;Helas3;Hepg2;Hl60;K562;Panc1;Pfsk1;Sknmc;Sknsh;U87;huvec	236026692	236031942	0.999000999001	0.491008475	None	None	None	None	Yes	236030162	236030347
hsa-mir-1537	chr1	236051620	236051641	-	Gm12878;Gm12892	236051282	236051844	0.561438561439	0.270938925	None	None	None	None	Yes	236051429	236051433
hsa-mir-1537	chr1	236016408	236016428	-		None	None	None	0.6254058375	None	None	None	None	Yes	236016866	236016954
hsa-mir-1537	chr1	236016973	236016993	-		None	None	None	0.41766895	None	None	None	None	Yes	236016866	236016954
hsa-mir-1537	chr1	236021423	236021443	-	Hl60	236021055	236021694	0.638361638362	0.406044525	None	None	None	None	no	None	None
hsa-mir-1537	chr1	236024770	236024790	-	Hl60	236024906	236025850	0.373626373626	0.5011534125	None	None	None	None	Yes	236024667	236024791
hsa-mir-1538	chr16	69609853	69609872	-	Gm12891;Gm12892	69609723	69609931	0.207792207792	0.01977375	None	None	None	None	no	None	None
hsa-mir-1538	chr16	69600746	69600794	-	A549;ECC1;Gm12878;Gm12891;Gm12892;H1hesc;H1neurons;Hct116;Helas3;Hepg2;Hl60;K562;Panc1;Sknmc;Sknsh;U87;huvec;Pfsk1	69598651	69601303	1.0	0.051214575	None	None	None	None	Yes	69600772	69600795
hsa-mir-1538	chr16	69600475	69600495	-	A549;ECC1;Gm12878;Gm12891;H1hesc;H1neurons;Hct116;Helas3;Hepg2;Hl60;K562;Panc1;Pfsk1;Sknmc;Sknsh;U87;huvec;Gm12892	69598651	69601303	1.0	0.054849575	None	None	None	None	Yes	69600772	69600795
hsa-mir-1538	chr16	69600072	69600092	-	A549;ECC1;Gm12878;Gm12891;H1hesc;H1neurons;Hct116;Helas3;Hepg2;Hl60;K562;Panc1;Pfsk1;Sknmc;Sknsh;U87;huvec;Gm12892	69598651	69601303	1.0	0.0525846875	None	None	None	None	Yes	69599747	69599766
hsa-mir-1538	chr16	69600144	69600167	-	A549;ECC1;Gm12878;Gm12891;H1hesc;H1neurons;Hct116;Helas3;Hepg2;Hl60;K562;Panc1;Pfsk1;Sknmc;Sknsh;U87;huvec;Gm12892	69598651	69601303	0.999000999001	0.07030015	None	None	None	None	Yes	69599747	69599766
hsa-mir-1539	chr18	47013697	47013717	+	A549;ECC1;Gm12878;Gm12891;Gm12892;H1hesc;H1neurons;Hct116;Helas3;Hepg2;Hl60;K562;Panc1;Pfsk1;Sknmc;Sknsh;U87;huvec	47012870	47014794	1.0	0.0188008125	None	None	None	None	no	None	None
hsa-mir-1539	chr18	47013372	47013409	+	A549;ECC1;Gm12878;Gm12891;Gm12892;H1hesc;H1neurons;Hct116;Helas3;Hepg2;Hl60;K562;Panc1;Pfsk1;Sknmc;Sknsh;U87;huvec	47012870	47014794	0.999000999001	0.0080998125	None	None	None	None	no	None	None
hsa-mir-1539	chr18	47004322	47004341	+		None	None	None	0.013408175	None	None	None	None	no	None	None
hsa-mir-1539	chr18	46996200	46996221	+		None	None	None	0.0408964125	None	None	None	None	no	None	None
hsa-mir-1539	chr18	46986843	46986861	+	A549;ECC1;Gm12878;Gm12891;Gm12892;H1hesc;H1neurons;Hct116;Helas3;Hepg2;Hl60;K562;Panc1;Pfsk1;Sknmc;Sknsh;U87;huvec	46986334	46987478	1.0	0.0390221375	None	None	None	None	Yes	46987145	46987339
hsa-mir-1539	chr18	46986280	46986299	+	A549;ECC1;Gm12878;Gm12891;Gm12892;H1hesc;H1neurons;Hct116;Helas3;Hepg2;Hl60;K562;Pfsk1;Sknmc;Sknsh;U87;huvec	46986297	46987231	0.491508491508	0.0382279625	None	None	None	None	no	None	None
hsa-mir-1539	chr18	46987081	46987100	+	A549;ECC1;Gm12878;Gm12891;Gm12892;H1hesc;H1neurons;Hct116;Helas3;Hepg2;Hl60;K562;Panc1;Pfsk1;Sknmc;Sknsh;U87;huvec	46986582	46987479	0.888111888112	0.0393678875	None	None	None	None	Yes	46987145	46987339
hsa-mir-154	chr14	101523417	101523435	+		None	None	None	0.2557050375	None	None	None	None	no	None	None
hsa-mir-154	chr14	101488467	101488487	+		None	None	None	0.096421225	None	None	None	None	no	None	None
hsa-mir-154	chr14	101519038	101519057	+		None	None	None	0.1483036375	None	None	None	None	no	None	None
hsa-mir-154	chr14	101489788	101489807	+		None	None	None	0.083580925	None	None	None	None	no	None	None
hsa-mir-154	chr14	101491737	101491755	+		None	None	None	0.0977918125	None	None	None	None	no	None	None
hsa-mir-154	chr14	101512769	101512791	+		None	None	None	0.145463675	None	None	None	None	no	None	None
hsa-mir-154	chr14	101481534	101481553	+		None	None	None	0.078363575	None	None	None	None	no	None	None
hsa-mir-154	chr14	101492491	101492511	+		None	None	None	0.0979241875	None	None	None	None	no	None	None
hsa-mir-154	chr14	101491439	101491458	+		None	None	None	0.0870950625	None	None	None	None	no	None	None
hsa-mir-154	chr14	101521290	101521310	+		None	None	None	0.062124625	None	None	None	None	no	None	None
hsa-mir-155	chr21	26942234	26942253	+	Gm12878;Gm12891;Gm12892	26932408	26952023	0.999000999001	0.206053325	None	None	None	None	Yes	26942153	26942160
hsa-mir-155	chr21	26942621	26942641	+	Gm12878;Gm12891;Gm12892	26932408	26952023	1.0	0.1869349	None	None	None	None	Yes	26942153	26942160
hsa-mir-155	chr21	26935169	26935189	+	Gm12878;H1hesc;Hl60;U87;huvec;Gm12891;Gm12892	26932408	26952023	1.0	0.1908836125	None	None	26933920	26934920	Yes	26934750	26934792
hsa-mir-155	chr21	26934440	26934465	+	Gm12878;Gm12891;H1hesc;Hl60;U87;huvec;Gm12892	26932408	26952023	0.999000999001	0.183071275	None	None	26933920	26934920	Yes	26934373	26934526
hsa-mir-155	chr21	26944998	26945019	+	Gm12878;Gm12891;Gm12892	26932408	26952023	0.999000999001	0.2592034875	None	None	None	None	Yes	26945433	26945460
hsa-mir-155	chr21	26945615	26945634	+	Gm12878;Gm12891;H1neurons;Pfsk1;Sknsh;U87;Gm12892	26932408	26952023	0.999000999001	0.3000285125	None	None	None	None	Yes	26945433	26945460
hsa-mir-155	chr21	26934126	26934149	+	Gm12878;Gm12891;H1hesc;Hl60;U87;huvec;Gm12892	26932408	26952023	0.999000999001	0.1786147375	None	None	26933920	26934920	Yes	26934373	26934526
hsa-mir-1587	chrX	39680692	39680715	+	H1hesc;H1neurons	39680428	39680973	0.544455544456	0.0074435	None	None	None	None	Yes	39680740	39680750
hsa-mir-1587	chrX	39680221	39680240	+	H1hesc;H1neurons	39680428	39680973	0.301698301698	0.007234725	None	None	None	None	no	None	None
hsa-mir-1587	chrX	39680524	39680544	+	H1hesc;H1neurons	39680428	39680973	0.544455544456	0.00736765	None	None	None	None	Yes	39680740	39680750
hsa-mir-15a	chr13	50644875	50644894	-	Pfsk1	50644420	50644681	0.260739260739	0.404232675	None	None	None	None	Yes	50644868	50644885
hsa-mir-15a	chr13	50655784	50655804	-	A549;ECC1;Gm12878;Gm12891;Gm12892;H1hesc;H1neurons;Hct116;Helas3;Hepg2;Hl60;K562;Panc1;Pfsk1;Sknmc;Sknsh;U87;huvec	50654877	50657284	1.0	0.406707225	50655876	50656876	None	None	Yes	50656086	50656193
hsa-mir-15a	chr13	50656935	50656955	-	A549;ECC1;Gm12878;Gm12891;Gm12892;H1hesc;H1neurons;Hct116;Helas3;Hepg2;Hl60;K562;Panc1;Pfsk1;Sknmc;Sknsh;U87;huvec	50654993	50657515	1.0	0.415461725	50655876	50656876	None	None	Yes	50656842	50656881
hsa-mir-15a	chr13	50654442	50654462	-	Gm12878;Gm12891;Gm12892;H1neurons;Helas3;Hl60;K562;Panc1;Sknmc;Sknsh;U87	50654198	50655466	0.753246753247	0.4130910375	None	None	None	None	Yes	50654344	50654355
hsa-mir-15a	chr13	50656096	50656175	-	A549;ECC1;Gm12878;Gm12891;Gm12892;H1hesc;H1neurons;Hct116;Helas3;Hepg2;Hl60;K562;Panc1;Pfsk1;Sknmc;Sknsh;U87;huvec	50655600	50657016	0.999000999001	0.4093847	50655876	50656876	None	None	Yes	50656086	50656193
hsa-mir-15a	chr13	50631577	50631596	-	Gm12878;Gm12892;Hl60	50630983	50631257	0.170829170829	0.469427775	None	None	None	None	Yes	50631595	50631598
hsa-mir-15a	chr13	50626357	50626378	-	Gm12892;Gm12891;Sknmc	50626043	50627006	0.823176823177	0.3981656	None	None	None	None	Yes	50626411	50626418
hsa-mir-15a	chr13	50649300	50649319	-	Sknsh	50649643	50650147	0.165834165834	0.402196775	None	None	None	None	Yes	50648749	50648822
hsa-mir-15a	chr13	50656108	50656128	-	A549;ECC1;Gm12878;Gm12891;Gm12892;H1hesc;H1neurons;Hct116;Helas3;Hepg2;Hl60;K562;Panc1;Pfsk1;Sknmc;Sknsh;U87;huvec	50655600	50657016	1.0	0.40937225	50655876	50656876	None	None	Yes	50656086	50656193
hsa-mir-15a	chr13	50649675	50649694	-	Gm12891;Sknsh	50649643	50650147	0.503496503497	0.4049026625	None	None	None	None	Yes	50649868	50649901
hsa-mir-15a	chr13	50669828	50669847	-		None	None	None	0.3974775625	None	None	None	None	no	None	None
hsa-mir-15a	chr13	50656590	50656610	-	A549;ECC1;Gm12878;Gm12891;Gm12892;H1hesc;H1neurons;Hct116;Helas3;Hepg2;Hl60;K562;Panc1;Pfsk1;Sknmc;Sknsh;U87;huvec	50655811	50657151	1.0	0.4122093875	50655876	50656876	None	None	Yes	50656086	50656193
hsa-mir-15a	chr13	50657293	50657312	-	A549;ECC1;Gm12878;Gm12891;Gm12892;H1hesc;H1neurons;Hct116;Helas3;Hepg2;Hl60;K562;Panc1;Pfsk1;Sknmc;Sknsh;U87;huvec	50654993	50657515	0.712287712288	0.4144151375	50655876	50656876	None	None	Yes	50656842	50656881
hsa-mir-15b	chr3	160118800	160118820	+	A549;ECC1;Gm12878;Gm12891;Gm12892;H1hesc;H1neurons;Hct116;Helas3;Hl60;K562;Panc1;Pfsk1;Sknmc;Sknsh;U87;huvec	160116587	160119860	1.0	0.389079575	160117352	160118352	160117846	160118846	Yes	160118723	160118734
hsa-mir-15b	chr3	160117690	160117747	+	A549;ECC1;Gm12878;Gm12891;Gm12892;H1hesc;H1neurons;Hct116;Helas3;Hepg2;Hl60;K562;Panc1;Pfsk1;Sknmc;Sknsh;U87;huvec	160116557	160118709	0.999000999001	0.3833531375	160117352	160118352	160117846	160118846	Yes	160117401	160117498
hsa-mir-15b	chr3	160118058	160118078	+	A549;ECC1;Gm12878;Gm12891;Gm12892;H1hesc;H1neurons;Hct116;Helas3;Hepg2;Hl60;K562;Panc1;Pfsk1;Sknmc;Sknsh;U87;huvec	160116557	160118709	1.0	0.3875936	160117352	160118352	160117846	160118846	Yes	160118284	160118300
hsa-mir-15b	chr3	160122177	160122196	+		None	None	None	0.3873650875	None	None	None	None	Yes	160122111	160122268
hsa-mir-15b	chr3	160118162	160118181	+	A549;ECC1;Gm12878;Gm12891;Gm12892;H1hesc;H1neurons;Hct116;Helas3;Hepg2;Hl60;K562;Panc1;Pfsk1;Sknmc;Sknsh;U87;huvec	160116557	160118709	0.999000999001	0.387634	160117352	160118352	160117846	160118846	Yes	160118284	160118300
hsa-mir-15b	chr3	160117067	160117111	+	A549;ECC1;Gm12878;Gm12891;Gm12892;H1hesc;H1neurons;Hct116;Helas3;Hepg2;Hl60;K562;Panc1;Pfsk1;Sknmc;Sknsh;U87;huvec	160116557	160118709	1.0	0.3804271125	160117352	160118352	None	None	Yes	160117401	160117498
hsa-mir-15b	chr3	160117402	160117557	+	A549;ECC1;Gm12878;Gm12891;Gm12892;H1hesc;H1neurons;Hct116;Helas3;Hepg2;Hl60;K562;Panc1;Pfsk1;Sknmc;Sknsh;U87;huvec	160116557	160118709	0.999000999001	0.39481335	160117352	160118352	160117846	160118846	Yes	160117401	160117498
hsa-mir-15b	chr3	160116386	160116406	+	A549;ECC1;Gm12878;Gm12891;Gm12892;H1hesc;H1neurons;Hct116;Helas3;Hepg2;K562;Panc1;Pfsk1;Sknmc;Sknsh;U87;huvec	160116551	160118796	0.344655344655	0.34354815	None	None	None	None	no	None	None
hsa-mir-16-1	chr13	50657293	50657312	-	A549;ECC1;Gm12878;Gm12891;Gm12892;H1hesc;H1neurons;Hct116;Helas3;Hepg2;Hl60;K562;Panc1;Pfsk1;Sknmc;Sknsh;U87;huvec	50654993	50657515	0.712287712288	0.4144151375	50655876	50656876	None	None	Yes	50656842	50656881
hsa-mir-16-1	chr13	50654442	50654462	-	Gm12878;Gm12891;Gm12892;H1neurons;Helas3;Hl60;K562;Panc1;Sknmc;Sknsh;U87	50654198	50655466	0.753246753247	0.4130910375	None	None	None	None	Yes	50654344	50654355
hsa-mir-16-1	chr13	50656590	50656610	-	A549;ECC1;Gm12878;Gm12891;Gm12892;H1hesc;H1neurons;Hct116;Helas3;Hepg2;Hl60;K562;Panc1;Pfsk1;Sknmc;Sknsh;U87;huvec	50655811	50657151	1.0	0.4122093875	50655876	50656876	None	None	Yes	50656086	50656193
hsa-mir-16-1	chr13	50656935	50656955	-	A549;ECC1;Gm12878;Gm12891;Gm12892;H1hesc;H1neurons;Hct116;Helas3;Hepg2;Hl60;K562;Panc1;Pfsk1;Sknmc;Sknsh;U87;huvec	50654993	50657515	1.0	0.415461725	50655876	50656876	None	None	Yes	50656842	50656881
hsa-mir-16-1	chr13	50669828	50669847	-		None	None	None	0.3974775625	None	None	None	None	no	None	None
hsa-mir-16-1	chr13	50655784	50655804	-	A549;ECC1;Gm12878;Gm12891;Gm12892;H1hesc;H1neurons;Hct116;Helas3;Hepg2;Hl60;K562;Panc1;Pfsk1;Sknmc;Sknsh;U87;huvec	50654877	50657284	1.0	0.406707225	50655876	50656876	None	None	Yes	50656086	50656193
hsa-mir-16-1	chr13	50649300	50649319	-	Sknsh	50649643	50650147	0.165834165834	0.402196775	None	None	None	None	Yes	50648749	50648822
hsa-mir-16-1	chr13	50656096	50656175	-	A549;ECC1;Gm12878;Gm12891;Gm12892;H1hesc;H1neurons;Hct116;Helas3;Hepg2;Hl60;K562;Panc1;Pfsk1;Sknmc;Sknsh;U87;huvec	50655600	50657016	0.999000999001	0.4093847	50655876	50656876	None	None	Yes	50656086	50656193
hsa-mir-16-1	chr13	50656108	50656128	-	A549;ECC1;Gm12878;Gm12891;Gm12892;H1hesc;H1neurons;Hct116;Helas3;Hepg2;Hl60;K562;Panc1;Pfsk1;Sknmc;Sknsh;U87;huvec	50655600	50657016	1.0	0.40937225	50655876	50656876	None	None	Yes	50656086	50656193
hsa-mir-16-1	chr13	50644875	50644894	-	Pfsk1	50644420	50644681	0.260739260739	0.404232675	None	None	None	None	Yes	50644868	50644885
hsa-mir-16-1	chr13	50631577	50631596	-	Gm12878;Gm12892;Hl60	50630983	50631257	0.170829170829	0.469427775	None	None	None	None	Yes	50631595	50631598
hsa-mir-16-1	chr13	50626357	50626378	-	Gm12892;Gm12891;Sknmc	50626043	50627006	0.823176823177	0.3981656	None	None	None	None	Yes	50626411	50626418
hsa-mir-16-1	chr13	50649675	50649694	-	Gm12891;Sknsh	50649643	50650147	0.503496503497	0.4049026625	None	None	None	None	Yes	50649868	50649901
hsa-mir-16-2	chr3	160117402	160117557	+	A549;ECC1;Gm12878;Gm12891;Gm12892;H1hesc;H1neurons;Hct116;Helas3;Hepg2;Hl60;K562;Panc1;Pfsk1;Sknmc;Sknsh;U87;huvec	160116557	160118709	0.999000999001	0.39481335	160117352	160118352	160117846	160118846	Yes	160117401	160117498
hsa-mir-16-2	chr3	160122177	160122196	+		None	None	None	0.3873650875	None	None	None	None	Yes	160122111	160122268
hsa-mir-16-2	chr3	160117690	160117747	+	A549;ECC1;Gm12878;Gm12891;Gm12892;H1hesc;H1neurons;Hct116;Helas3;Hepg2;Hl60;K562;Panc1;Pfsk1;Sknmc;Sknsh;U87;huvec	160116557	160118709	0.999000999001	0.3833531375	160117352	160118352	160117846	160118846	Yes	160117401	160117498
hsa-mir-16-2	chr3	160118058	160118078	+	A549;ECC1;Gm12878;Gm12891;Gm12892;H1hesc;H1neurons;Hct116;Helas3;Hepg2;Hl60;K562;Panc1;Pfsk1;Sknmc;Sknsh;U87;huvec	160116557	160118709	1.0	0.3875936	160117352	160118352	160117846	160118846	Yes	160118284	160118300
hsa-mir-16-2	chr3	160116386	160116406	+	A549;ECC1;Gm12878;Gm12891;Gm12892;H1hesc;H1neurons;Hct116;Helas3;Hepg2;K562;Panc1;Pfsk1;Sknmc;Sknsh;U87;huvec	160116551	160118796	0.344655344655	0.34354815	None	None	None	None	no	None	None
hsa-mir-16-2	chr3	160118162	160118181	+	A549;ECC1;Gm12878;Gm12891;Gm12892;H1hesc;H1neurons;Hct116;Helas3;Hepg2;Hl60;K562;Panc1;Pfsk1;Sknmc;Sknsh;U87;huvec	160116557	160118709	0.999000999001	0.387634	160117352	160118352	160117846	160118846	Yes	160118284	160118300
hsa-mir-16-2	chr3	160118800	160118820	+	A549;ECC1;Gm12878;Gm12891;Gm12892;H1hesc;H1neurons;Hct116;Helas3;Hl60;K562;Panc1;Pfsk1;Sknmc;Sknsh;U87;huvec	160116587	160119860	1.0	0.389079575	160117352	160118352	160117846	160118846	Yes	160118723	160118734
hsa-mir-16-2	chr3	160117067	160117111	+	A549;ECC1;Gm12878;Gm12891;Gm12892;H1hesc;H1neurons;Hct116;Helas3;Hepg2;Hl60;K562;Panc1;Pfsk1;Sknmc;Sknsh;U87;huvec	160116557	160118709	1.0	0.3804271125	160117352	160118352	None	None	Yes	160117401	160117498
hsa-mir-17	chr13	92001062	92001081	+	A549;ECC1;Gm12878;Gm12891;Gm12892;H1hesc;H1neurons;Hct116;Helas3;Hepg2;Hl60;K562;Panc1;Pfsk1;Sknmc;Sknsh;U87;huvec	91999040	92013365	0.999000999001	0.352715725	None	None	92001099	92002099	Yes	92001375	92001378
hsa-mir-17	chr13	91999613	91999634	+	A549;ECC1;Gm12878;Gm12891;Gm12892;H1hesc;H1neurons;Hct116;Helas3;Hepg2;Hl60;K562;Panc1;Pfsk1;Sknmc;Sknsh;U87;huvec	91999040	92013365	0.999000999001	0.2157690375	91999399	92000399	None	None	Yes	91999935	91999941
hsa-mir-17	chr13	92000744	92000763	+	A549;ECC1;Gm12878;Gm12891;Gm12892;H1hesc;H1neurons;Hct116;Helas3;Hepg2;Hl60;K562;Panc1;Pfsk1;Sknmc;Sknsh;U87;huvec	91999040	92013365	0.999000999001	0.3095924625	91999399	92000399	92001099	92002099	Yes	92001057	92001060
hsa-mir-17	chr13	92000251	92000291	+	A549;ECC1;Gm12878;Gm12891;Gm12892;H1hesc;H1neurons;Hct116;Helas3;Hepg2;Hl60;K562;Panc1;Pfsk1;Sknmc;Sknsh;U87;huvec	91999040	92013365	1.0	0.2602618	91999399	92000399	None	None	Yes	91999935	91999941
hsa-mir-17	chr13	91999940	91999963	+	A549;ECC1;Gm12878;Gm12891;Gm12892;H1hesc;H1neurons;Hct116;Helas3;Hepg2;Hl60;K562;Panc1;Pfsk1;Sknmc;Sknsh;U87;huvec	91999040	92013365	0.999000999001	0.23649045	91999399	92000399	None	None	Yes	91999935	91999941
hsa-mir-17	chr13	92000591	92000610	+	A549;ECC1;Gm12878;Gm12891;Gm12892;H1hesc;H1neurons;Hct116;Helas3;Hepg2;Hl60;K562;Panc1;Pfsk1;Sknmc;Sknsh;U87;huvec	91999040	92013365	0.999000999001	0.2923928875	91999399	92000399	92001099	92002099	Yes	92001057	92001060
hsa-mir-17	chr13	92002372	92002391	+	Gm12878;Gm12891;Gm12892;H1hesc;Helas3;Hepg2;Hl60;K562;Pfsk1;Sknmc;U87	91999040	92013365	0.999000999001	0.4324255	None	None	92001099	92002099	Yes	92002077	92002125
hsa-mir-17	chr13	91999144	91999163	+	A549;ECC1;Gm12878;Gm12891;Gm12892;H1hesc;H1neurons;Hct116;Helas3;Hepg2;Hl60;K562;Panc1;Pfsk1;Sknmc;Sknsh;U87;huvec	91998785	92013715	0.867132867133	0.1916805625	91999399	92000399	None	None	no	None	None
hsa-mir-181a-1	chr1	198872968	198872986	-	H1neurons;Hl60;Sknmc	198871518	198873181	0.704295704296	0.2772169	None	None	None	None	no	None	None
hsa-mir-181a-1	chr1	198875591	198875611	-		None	None	None	0.2696144375	None	None	None	None	no	None	None
hsa-mir-181a-1	chr1	198856753	198856772	-		None	None	None	0.276402875	None	None	None	None	Yes	198856187	198856321
hsa-mir-181a-1	chr1	198875285	198875305	-		None	None	None	0.2706818625	None	None	None	None	no	None	None
hsa-mir-181a-1	chr1	198830589	198830609	-	Hl60	198830794	198831271	0.304695304695	0.1816704875	None	None	None	None	Yes	198830607	198830769
hsa-mir-181a-2	chr9	127421215	127421234	+	A549;ECC1;Gm12878;Gm12891;Gm12892;H1hesc;H1neurons;Hct116;Helas3;Hepg2;Hl60;K562;Panc1;Pfsk1;Sknmc;Sknsh;U87;huvec	127420155	127422254	0.999000999001	0.1198265875	127420459	127421459	None	None	Yes	127421569	127421582
hsa-mir-181a-2	chr9	127420701	127420737	+	A549;ECC1;Gm12878;Gm12891;Gm12892;H1hesc;H1neurons;Hct116;Helas3;Hepg2;Hl60;K562;Panc1;Pfsk1;Sknmc;Sknsh;U87;huvec	127420155	127422254	1.0	0.121277775	127420459	127421459	None	None	Yes	127420624	127420721
hsa-mir-181a-2	chr9	127446927	127446947	+	Sknsh	127446976	127447307	0.330669330669	0.0732424375	None	None	None	None	Yes	127446915	127446927
hsa-mir-181a-2	chr9	127421672	127421691	+	A549;ECC1;Gm12878;Gm12891;Gm12892;H1hesc;H1neurons;Hct116;Helas3;Hepg2;Hl60;K562;Panc1;Pfsk1;Sknmc;Sknsh;U87;huvec	127420155	127422254	0.999000999001	0.1176087875	127420459	127421459	None	None	Yes	127421569	127421582
hsa-mir-181b-1	chr1	198856753	198856772	-		None	None	None	0.276402875	None	None	None	None	Yes	198856187	198856321
hsa-mir-181b-1	chr1	198875285	198875305	-		None	None	None	0.2706818625	None	None	None	None	no	None	None
hsa-mir-181b-1	chr1	198872968	198872986	-	H1neurons;Hl60;Sknmc	198871518	198873181	0.704295704296	0.2772169	None	None	None	None	no	None	None
hsa-mir-181b-1	chr1	198830589	198830609	-	Hl60	198830794	198831271	0.304695304695	0.1816704875	None	None	None	None	Yes	198830607	198830769
hsa-mir-181b-1	chr1	198875591	198875611	-		None	None	None	0.2696144375	None	None	None	None	no	None	None
hsa-mir-181b-2	chr9	127455212	127455232	+		None	None	None	0.064866925	None	None	None	None	Yes	127455215	127455219
hsa-mir-181b-2	chr9	127420701	127420737	+	A549;ECC1;Gm12878;Gm12891;Gm12892;H1hesc;H1neurons;Hct116;Helas3;Hepg2;Hl60;K562;Panc1;Pfsk1;Sknmc;Sknsh;U87;huvec	127420155	127422254	1.0	0.121277775	127420459	127421459	None	None	Yes	127420624	127420721
hsa-mir-181b-2	chr9	127421672	127421691	+	A549;ECC1;Gm12878;Gm12891;Gm12892;H1hesc;H1neurons;Hct116;Helas3;Hepg2;Hl60;K562;Panc1;Pfsk1;Sknmc;Sknsh;U87;huvec	127420155	127422254	0.999000999001	0.1176087875	127420459	127421459	None	None	Yes	127421569	127421582
hsa-mir-181b-2	chr9	127446927	127446947	+	Sknsh	127446976	127447307	0.330669330669	0.0732424375	None	None	None	None	Yes	127446915	127446927
hsa-mir-181b-2	chr9	127421215	127421234	+	A549;ECC1;Gm12878;Gm12891;Gm12892;H1hesc;H1neurons;Hct116;Helas3;Hepg2;Hl60;K562;Panc1;Pfsk1;Sknmc;Sknsh;U87;huvec	127420155	127422254	0.999000999001	0.1198265875	127420459	127421459	None	None	Yes	127421569	127421582
hsa-mir-181c	chr19	13958219	13958242	+	A549;ECC1;Gm12878;Gm12891;Gm12892;H1hesc;H1neurons;Hct116;Hepg2;Hl60;K562;Pfsk1;Sknmc;Sknsh;U87;huvec;Helas3;Panc1	13957243	13959304	0.999000999001	0.0446964125	None	None	None	None	Yes	13958211	13958228
hsa-mir-181c	chr19	13976726	13976745	+	A549;ECC1;Gm12878;Gm12892;H1neurons;Sknmc;Sknsh;huvec	13976296	13977442	0.938061938062	0.045304475	None	None	13976653	13977653	no	None	None
hsa-mir-181c	chr19	13984098	13984116	+	H1hesc;Hct116;Helas3	13983482	13984082	0.475524475524	0.010817975	None	None	None	None	no	None	None
hsa-mir-181c	chr19	13951470	13951487	+	A549;ECC1;Gm12878;Gm12891;Gm12892;H1hesc;Hct116;Helas3;Hl60;K562;Pfsk1;Sknmc;Sknsh;U87;huvec;Panc1	13940746	13954056	0.999000999001	0.041009325	None	None	None	None	Yes	13951558	13951606
hsa-mir-181c	chr19	13944704	13944723	+	A549;ECC1;Gm12878;Gm12891;Gm12892;H1hesc;H1neurons;Hct116;Helas3;Hepg2;Hl60;K562;Pfsk1;Sknmc;Sknsh;U87;huvec;Panc1	13941515	13945913	0.999000999001	0.0378991125	None	None	None	None	Yes	13944217	13944245
hsa-mir-181c	chr19	13958709	13958729	+	A549;ECC1;Gm12878;Gm12891;Gm12892;H1hesc;H1neurons;Hct116;Hepg2;Hl60;K562;Pfsk1;Sknmc;Sknsh;U87;huvec;Helas3;Panc1	13957243	13959304	1.0	0.045433225	None	None	None	None	Yes	13958211	13958228
hsa-mir-181c	chr19	13960944	13960964	+	A549;ECC1;H1hesc;Hct116;Helas3;Hl60;K562;Panc1;U87;huvec	13960850	13962714	0.603396603397	0.0467027375	None	None	None	None	Yes	13961416	13961457
hsa-mir-181c	chr19	13979566	13979585	+		None	None	None	0.04301755	None	None	None	None	Yes	13979551	13979567
hsa-mir-181c	chr19	13963987	13964006	+	Hct116;Helas3;Panc1;Sknsh;U87	13963977	13964579	0.518481518482	0.0490993875	None	None	None	None	Yes	13964283	13964353
hsa-mir-181c	chr19	13961408	13961426	+	A549;ECC1;H1hesc;Hct116;Helas3;Hepg2;Hl60;K562;Panc1;Sknsh;U87;huvec	13960865	13962611	1.0	0.047587925	None	None	None	None	Yes	13961416	13961457
hsa-mir-181c	chr19	13944035	13944054	+	A549;ECC1;Gm12878;Gm12891;Gm12892;H1hesc;H1neurons;Hct116;Helas3;Hepg2;Hl60;K562;Pfsk1;Sknmc;Sknsh;U87;huvec;Panc1	13941515	13945913	0.999000999001	0.0376158875	None	None	None	None	Yes	13944217	13944245
hsa-mir-181c	chr19	13942022	13942042	+	A549;ECC1;Gm12878;Gm12891;Hct116;Helas3;Hl60;Pfsk1;Sknsh;Gm12892;Panc1;Sknmc;U87;huvec	13941483	13943231	1.0	0.057671475	None	None	None	None	Yes	13941989	13941999
hsa-mir-181c	chr19	13977284	13977304	+	A549;ECC1;Gm12878;Gm12892;H1neurons;Sknmc;Sknsh;huvec	13976318	13977804	1.0	0.0481115625	None	None	13976653	13977653	no	None	None
hsa-mir-181c	chr19	13943608	13943628	+	A549;ECC1;Gm12878;Gm12891;Gm12892;H1hesc;Hct116;Helas3;Hl60;K562;Pfsk1;Sknmc;Sknsh;U87;huvec;Panc1	13941515	13945913	1.0	0.038406725	None	None	None	None	Yes	13943119	13943129
hsa-mir-181d	chr19	13960944	13960964	+	A549;ECC1;H1hesc;Hct116;Helas3;Hl60;K562;Panc1;U87;huvec	13960850	13962714	0.603396603397	0.0467027375	None	None	None	None	Yes	13961416	13961457
hsa-mir-181d	chr19	13944704	13944723	+	A549;ECC1;Gm12878;Gm12891;Gm12892;H1hesc;H1neurons;Hct116;Helas3;Hepg2;Hl60;K562;Pfsk1;Sknmc;Sknsh;U87;huvec;Panc1	13941515	13945913	0.999000999001	0.0378991125	None	None	None	None	Yes	13944217	13944245
hsa-mir-181d	chr19	13984098	13984116	+	H1hesc;Hct116;Helas3	13983482	13984082	0.475524475524	0.010817975	None	None	None	None	no	None	None
hsa-mir-181d	chr19	13958709	13958729	+	A549;ECC1;Gm12878;Gm12891;Gm12892;H1hesc;H1neurons;Hct116;Hepg2;Hl60;K562;Pfsk1;Sknmc;Sknsh;U87;huvec;Helas3;Panc1	13957243	13959304	1.0	0.045433225	None	None	None	None	Yes	13958211	13958228
hsa-mir-181d	chr19	13976726	13976745	+	A549;ECC1;Gm12878;Gm12892;H1neurons;Sknmc;Sknsh;huvec	13976296	13977442	0.938061938062	0.045304475	None	None	13976653	13977653	no	None	None
hsa-mir-181d	chr19	13943608	13943628	+	A549;ECC1;Gm12878;Gm12891;Gm12892;H1hesc;Hct116;Helas3;Hl60;K562;Pfsk1;Sknmc;Sknsh;U87;huvec;Panc1	13941515	13945913	1.0	0.038406725	None	None	None	None	Yes	13943119	13943129
hsa-mir-181d	chr19	13958219	13958242	+	A549;ECC1;Gm12878;Gm12891;Gm12892;H1hesc;H1neurons;Hct116;Hepg2;Hl60;K562;Pfsk1;Sknmc;Sknsh;U87;huvec;Helas3;Panc1	13957243	13959304	0.999000999001	0.0446964125	None	None	None	None	Yes	13958211	13958228
hsa-mir-181d	chr19	13942022	13942042	+	A549;ECC1;Gm12878;Gm12891;Hct116;Helas3;Hl60;Pfsk1;Sknsh;Gm12892;Panc1;Sknmc;U87;huvec	13941483	13943231	1.0	0.057671475	None	None	None	None	Yes	13941989	13941999
hsa-mir-181d	chr19	13961408	13961426	+	A549;ECC1;H1hesc;Hct116;Helas3;Hepg2;Hl60;K562;Panc1;Sknsh;U87;huvec	13960865	13962611	1.0	0.047587925	None	None	None	None	Yes	13961416	13961457
hsa-mir-181d	chr19	13951470	13951487	+	A549;ECC1;Gm12878;Gm12891;Gm12892;H1hesc;Hct116;Helas3;Hl60;K562;Pfsk1;Sknmc;Sknsh;U87;huvec;Panc1	13940746	13954056	0.999000999001	0.041009325	None	None	None	None	Yes	13951558	13951606
hsa-mir-181d	chr19	13944035	13944054	+	A549;ECC1;Gm12878;Gm12891;Gm12892;H1hesc;H1neurons;Hct116;Helas3;Hepg2;Hl60;K562;Pfsk1;Sknmc;Sknsh;U87;huvec;Panc1	13941515	13945913	0.999000999001	0.0376158875	None	None	None	None	Yes	13944217	13944245
hsa-mir-181d	chr19	13963987	13964006	+	Hct116;Helas3;Panc1;Sknsh;U87	13963977	13964579	0.518481518482	0.0490993875	None	None	None	None	Yes	13964283	13964353
hsa-mir-181d	chr19	13979566	13979585	+		None	None	None	0.04301755	None	None	None	None	Yes	13979551	13979567
hsa-mir-181d	chr19	13977284	13977304	+	A549;ECC1;Gm12878;Gm12892;H1neurons;Sknmc;Sknsh;huvec	13976318	13977804	1.0	0.0481115625	None	None	13976653	13977653	no	None	None
hsa-mir-182	chr7	129437656	129437675	-	H1neurons;Sknsh	129437549	129438400	0.615384615385	0.0171895875	None	None	None	None	Yes	129437366	129437415
hsa-mir-182	chr7	129419328	129419347	-	A549;ECC1;H1hesc;H1neurons;Hct116;Helas3;K562;Panc1;Sknmc;Sknsh	129418783	129421019	0.999000999001	0.0113245625	None	None	129419422	129420422	no	None	None
hsa-mir-182	chr7	129422978	129422998	-	H1neurons	129422077	129423766	1.0	0.0088479375	None	None	None	None	no	None	None
hsa-mir-182	chr7	129418925	129418944	-	ECC1;H1hesc;H1neurons;Hct116;Helas3;K562	129417616	129419135	0.7002997003	0.0118372125	None	None	129419422	129420422	no	None	None
hsa-mir-182	chr7	129425319	129425338	-	H1neurons;Hl60;K562	129424840	129425982	0.987012987013	0.01119575	None	None	None	None	no	None	None
hsa-mir-182	chr7	129418083	129418102	-	H1neurons	129417616	129419135	0.975024975025	0.011042175	None	None	None	None	no	None	None
hsa-mir-182	chr7	129420041	129420061	-	A549;ECC1;Gm12878;H1hesc;H1neurons;Hct116;Helas3;Hepg2;K562;Panc1;Sknmc;Sknsh	129418783	129421019	1.0	0.010518575	None	None	129419422	129420422	Yes	129419877	129420073
hsa-mir-182	chr7	129419584	129419605	-	A549;ECC1;Gm12878;H1hesc;H1neurons;Hct116;Helas3;Hepg2;K562;Panc1;Sknmc;Sknsh	129418783	129421019	0.999000999001	0.0110213375	None	None	129419422	129420422	Yes	129419877	129420073
hsa-mir-182	chr7	129421003	129421021	-	A549;ECC1;H1hesc;H1neurons;Hct116;Helas3;K562;Panc1;Sknmc	129418783	129421019	0.507492507493	0.009722225	None	None	None	None	no	None	None
hsa-mir-182	chr7	129425608	129425628	-	H1neurons;Hl60;K562	129424925	129426051	0.933066933067	0.010988125	None	None	None	None	no	None	None
hsa-mir-182	chr7	129425991	129426009	-	H1neurons	129424925	129426051	0.551448551449	0.010724575	None	None	None	None	no	None	None
hsa-mir-182	chr7	129455938	129455957	-		None	None	None	0.04547805	None	None	None	None	Yes	129455684	129455699
hsa-mir-182	chr7	129410415	129410434	-	K562	129410429	129410767	0.337662337662	0.0	None	None	None	None	Yes	129410176	129410246
hsa-mir-182	chr7	129417086	129417104	-		None	None	None	0.0102647625	None	None	None	None	no	None	None
hsa-mir-182	chr7	129419127	129419147	-	A549;ECC1;H1hesc;H1neurons;Hct116;Helas3;K562;Sknmc	129418783	129421019	0.853146853147	0.011574575	None	None	129419422	129420422	no	None	None
hsa-mir-182	chr7	129420657	129420675	-	A549;ECC1;H1hesc;H1neurons;Hct116;Helas3;K562;Panc1;Sknmc	129418783	129421019	0.853146853147	0.0100385625	None	None	129419422	129420422	no	None	None
hsa-mir-182	chr7	129418682	129418700	-	ECC1;H1hesc;H1neurons;K562	129417616	129419135	0.944055944056	0.012169425	None	None	None	None	no	None	None
hsa-mir-182	chr7	129455513	129455533	-		None	None	None	0.042894025	None	None	None	None	Yes	129455164	129455197
hsa-mir-182	chr7	129421971	129421991	-	ECC1;H1hesc;H1neurons;Hct116	129421321	129422042	0.561438561439	0.0091961	None	None	None	None	no	None	None
hsa-mir-182	chr7	129424914	129424932	-	H1neurons;Hl60;K562	129424840	129425982	0.582417582418	0.0104257625	None	None	None	None	no	None	None
hsa-mir-1825	chr20	30778228	30778247	+	A549;ECC1;Gm12878;Gm12891;Gm12892;H1hesc;H1neurons;Hepg2;Hl60;K562;Panc1;Pfsk1;Sknmc;Sknsh;U87;huvec	30777457	30780380	0.999000999001	0.23458585	None	None	None	None	no	None	None
hsa-mir-1825	chr20	30780843	30780863	+	Gm12878;Gm12891;Gm12892;H1hesc;Helas3;Hepg2;K562;Panc1;Pfsk1;Sknmc	30778209	30784437	1.0	0.245834725	None	None	None	None	no	None	None
hsa-mir-1825	chr20	30777590	30777610	+	A549;ECC1;Gm12878;Gm12891;Gm12892;H1hesc;H1neurons;Helas3;Hl60;K562;Panc1;Pfsk1;Sknmc;Sknsh;U87;huvec	30776059	30780131	1.0	0.2315098125	None	None	None	None	Yes	30777176	30777187
hsa-mir-1825	chr20	30816326	30816346	+	Hl60	30815066	30816682	0.846153846154	0.54252005	None	None	None	None	Yes	30816154	30816175
hsa-mir-1825	chr20	30795671	30795756	+	A549;ECC1;Gm12878;Gm12891;Gm12892;H1hesc;H1neurons;Hct116;Helas3;Hepg2;Hl60;K562;Panc1;Pfsk1;Sknmc;Sknsh;U87;huvec	30795159	30796236	0.999000999001	0.3637144375	None	None	None	None	Yes	30795573	30795736
hsa-mir-1825	chr20	30795107	30795126	+	A549;ECC1;Gm12878;Gm12891;Gm12892;H1hesc;H1neurons;Hct116;Helas3;Hepg2;Hl60;K562;Panc1;Pfsk1;Sknmc;Sknsh;U87;huvec	30794767	30796064	0.848151848152	0.357030575	None	None	None	None	Yes	30795573	30795736
hsa-mir-1825	chr20	30778022	30778043	+	A549;ECC1;Gm12878;Gm12891;Gm12892;H1hesc;H1neurons;Helas3;Hepg2;Hl60;K562;Panc1;Pfsk1;Sknmc;Sknsh;U87;huvec	30777418	30778614	0.999000999001	0.2335743875	None	None	None	None	no	None	None
hsa-mir-1825	chr20	30795452	30795471	+	A549;ECC1;Gm12878;Gm12891;Gm12892;H1hesc;H1neurons;Hct116;Helas3;Hepg2;Hl60;K562;Panc1;Pfsk1;Sknmc;Sknsh;U87;huvec	30794888	30798442	0.999000999001	0.3610895875	None	None	None	None	Yes	30795573	30795736
hsa-mir-1825	chr20	30793838	30793857	+	Gm12878;Gm12891	30793219	30793666	0.318681318681	0.34285435	None	None	None	None	Yes	30793479	30793559
hsa-mir-1827	chr12	100535872	100535892	+	A549;ECC1;Gm12878;Gm12891;Gm12892;H1hesc;H1neurons;Hct116;Helas3;Hepg2;Hl60;K562;Panc1;Pfsk1;Sknmc;Sknsh;huvec	100535357	100537039	1.0	0.054855175	None	None	None	None	Yes	100535869	100535934
hsa-mir-1827	chr12	100536276	100536296	+	A549;ECC1;Gm12878;Gm12891;Gm12892;H1hesc;H1neurons;Hct116;Helas3;Hepg2;Hl60;K562;Panc1;Pfsk1;Sknmc;Sknsh;U87;huvec	100535690	100537142	1.0	0.0546799375	None	None	None	None	Yes	100535869	100535934
hsa-mir-1827	chr12	100536787	100536807	+	A549;ECC1;Gm12878;Gm12891;Gm12892;H1hesc;H1neurons;Hct116;Helas3;Hepg2;Hl60;K562;Panc1;Pfsk1;Sknmc;Sknsh;U87;huvec	100535925	100537210	0.913086913087	0.0537573125	None	None	None	None	Yes	100536778	100536832
hsa-mir-183	chr7	129420657	129420675	-	A549;ECC1;H1hesc;H1neurons;Hct116;Helas3;K562;Panc1;Sknmc	129418783	129421019	0.853146853147	0.0100385625	None	None	129419422	129420422	no	None	None
hsa-mir-183	chr7	129421003	129421021	-	A549;ECC1;H1hesc;H1neurons;Hct116;Helas3;K562;Panc1;Sknmc	129418783	129421019	0.507492507493	0.009722225	None	None	None	None	no	None	None
hsa-mir-183	chr7	129424914	129424932	-	H1neurons;Hl60;K562	129424840	129425982	0.582417582418	0.0104257625	None	None	None	None	no	None	None
hsa-mir-183	chr7	129455938	129455957	-		None	None	None	0.04547805	None	None	None	None	Yes	129455684	129455699
hsa-mir-183	chr7	129455513	129455533	-		None	None	None	0.042894025	None	None	None	None	Yes	129455164	129455197
hsa-mir-183	chr7	129425319	129425338	-	H1neurons;Hl60;K562	129424840	129425982	0.987012987013	0.01119575	None	None	None	None	no	None	None
hsa-mir-183	chr7	129422978	129422998	-	H1neurons	129422077	129423766	1.0	0.0088479375	None	None	None	None	no	None	None
hsa-mir-183	chr7	129420041	129420061	-	A549;ECC1;Gm12878;H1hesc;H1neurons;Hct116;Helas3;Hepg2;K562;Panc1;Sknmc;Sknsh	129418783	129421019	1.0	0.010518575	None	None	129419422	129420422	Yes	129419877	129420073
hsa-mir-183	chr7	129419328	129419347	-	A549;ECC1;H1hesc;H1neurons;Hct116;Helas3;K562;Panc1;Sknmc;Sknsh	129418783	129421019	0.999000999001	0.0113245625	None	None	129419422	129420422	no	None	None
hsa-mir-183	chr7	129421971	129421991	-	ECC1;H1hesc;H1neurons;Hct116	129421321	129422042	0.561438561439	0.0091961	None	None	None	None	no	None	None
hsa-mir-183	chr7	129419127	129419147	-	A549;ECC1;H1hesc;H1neurons;Hct116;Helas3;K562;Sknmc	129418783	129421019	0.853146853147	0.011574575	None	None	129419422	129420422	no	None	None
hsa-mir-183	chr7	129418682	129418700	-	ECC1;H1hesc;H1neurons;K562	129417616	129419135	0.944055944056	0.012169425	None	None	None	None	no	None	None
hsa-mir-183	chr7	129425608	129425628	-	H1neurons;Hl60;K562	129424925	129426051	0.933066933067	0.010988125	None	None	None	None	no	None	None
hsa-mir-183	chr7	129417086	129417104	-		None	None	None	0.0102647625	None	None	None	None	no	None	None
hsa-mir-183	chr7	129418083	129418102	-	H1neurons	129417616	129419135	0.975024975025	0.011042175	None	None	None	None	no	None	None
hsa-mir-183	chr7	129425991	129426009	-	H1neurons	129424925	129426051	0.551448551449	0.010724575	None	None	None	None	no	None	None
hsa-mir-183	chr7	129437656	129437675	-	H1neurons;Sknsh	129437549	129438400	0.615384615385	0.0171895875	None	None	None	None	Yes	129437366	129437415
hsa-mir-183	chr7	129419584	129419605	-	A549;ECC1;Gm12878;H1hesc;H1neurons;Hct116;Helas3;Hepg2;K562;Panc1;Sknmc;Sknsh	129418783	129421019	0.999000999001	0.0110213375	None	None	129419422	129420422	Yes	129419877	129420073
hsa-mir-183	chr7	129418925	129418944	-	ECC1;H1hesc;H1neurons;Hct116;Helas3;K562	129417616	129419135	0.7002997003	0.0118372125	None	None	129419422	129420422	no	None	None
hsa-mir-185	chr22	20003870	20003887	+	A549;ECC1;H1neurons;Hct116;Hepg2;K562	20003510	20004754	0.867132867133	0.1182173875	None	None	None	None	no	None	None
hsa-mir-185	chr22	20008589	20008713	+	A549;ECC1;Gm12878;Gm12891;Gm12892;H1hesc;H1neurons;Hct116;Helas3;Hepg2;Hl60;K562;Panc1;Pfsk1;Sknmc;Sknsh;U87;huvec	20007692	20011215	1.0	0.1557076625	20007826	20008826	20008136	20009136	Yes	20008596	20008660
hsa-mir-185	chr22	20003185	20003205	+	H1neurons;K562	20003510	20004754	0.184815184815	0.1136363625	None	None	None	None	no	None	None
hsa-mir-185	chr22	20004544	20004564	+	A549;ECC1;Hct116;Hepg2;K562;H1neurons	20004047	20005063	1.0	0.1230236625	None	None	None	None	Yes	20004497	20004563
hsa-mir-185	chr22	19974544	19974565	+	A549;ECC1;H1hesc;H1neurons;Hct116;Helas3;Hepg2;K562;Pfsk1;Sknmc;Sknsh;huvec	19973625	19974904	0.849150849151	0.0564521375	None	None	None	None	Yes	19974771	19974812
hsa-mir-185	chr22	20003512	20003530	+	ECC1;H1neurons;K562	20003510	20004754	0.51048951049	0.1157780875	None	None	None	None	no	None	None
hsa-mir-186	chr1	71534204	71534223	-	Gm12878;Gm12891;H1hesc;Helas3;Sknmc	71533536	71533999	0.285714285714	0.9110091875	None	None	None	None	Yes	71534126	71534236
hsa-mir-186	chr1	71578140	71578160	-		None	None	None	0.2189568125	None	None	None	None	no	None	None
hsa-mir-186	chr1	71534938	71534958	-	Gm12878;K562;Pfsk1;Sknmc	71534675	71535096	0.420579420579	0.86636515	None	None	None	None	Yes	71534957	71535045
hsa-mir-186	chr1	71536053	71536073	-	K562;Pfsk1	71535379	71535638	0.0759240759241	0.9071112625	None	None	None	None	Yes	71536325	71536515
hsa-mir-186	chr1	71546667	71546792	-	A549;ECC1;Gm12878;Gm12891;Gm12892;H1hesc;H1neurons;Hct116;Helas3;Hepg2;Hl60;K562;Panc1;Pfsk1;Sknmc;Sknsh;U87;huvec	71546111	71547332	0.999000999001	0.552709725	71546322	71547322	71546245	71547245	Yes	71546643	71546763
hsa-mir-186	chr1	71546965	71546985	-	A549;ECC1;Gm12878;Gm12891;Gm12892;H1hesc;H1neurons;Hct116;Helas3;Hepg2;Hl60;K562;Panc1;Pfsk1;Sknmc;Sknsh;U87;huvec	71546367	71547646	1.0	0.5429752375	71546322	71547322	71546245	71547245	Yes	71546643	71546763
hsa-mir-186	chr1	71535347	71535366	-	K562;Pfsk1;Sknmc	71535150	71535635	0.484515484515	0.881941325	None	None	None	None	Yes	71534957	71535045
hsa-mir-187	chr18	33530115	33530132	-	H1hesc	33529779	33530663	0.843156843157	0.0851698625	33530074	33531074	None	None	Yes	33529835	33530019
hsa-mir-187	chr18	33530459	33530478	-	H1hesc	33529779	33530663	0.694305694306	0.08504075	33530074	33531074	None	None	Yes	33529835	33530019
hsa-mir-188	chrX	49748405	49748425	+		None	None	None	0.0849891875	None	None	None	None	Yes	49748007	49748110
hsa-mir-188	chrX	49748058	49748077	+		None	None	None	0.083964975	None	None	None	None	Yes	49748007	49748110
hsa-mir-188	chrX	49722581	49722601	+		None	None	None	0.116977025	None	None	None	None	no	None	None
hsa-mir-188	chrX	49745496	49745515	+		None	None	None	0.0866446625	None	None	None	None	no	None	None
hsa-mir-188	chrX	49752878	49752899	+		None	None	None	0.0779599375	None	None	None	None	Yes	49752812	49752871
hsa-mir-18a	chr13	91999940	91999963	+	A549;ECC1;Gm12878;Gm12891;Gm12892;H1hesc;H1neurons;Hct116;Helas3;Hepg2;Hl60;K562;Panc1;Pfsk1;Sknmc;Sknsh;U87;huvec	91999040	92013365	0.999000999001	0.23649045	91999399	92000399	None	None	Yes	91999935	91999941
hsa-mir-18a	chr13	92001062	92001081	+	A549;ECC1;Gm12878;Gm12891;Gm12892;H1hesc;H1neurons;Hct116;Helas3;Hepg2;Hl60;K562;Panc1;Pfsk1;Sknmc;Sknsh;U87;huvec	91999040	92013365	0.999000999001	0.352715725	None	None	92001099	92002099	Yes	92001375	92001378
hsa-mir-18a	chr13	92000744	92000763	+	A549;ECC1;Gm12878;Gm12891;Gm12892;H1hesc;H1neurons;Hct116;Helas3;Hepg2;Hl60;K562;Panc1;Pfsk1;Sknmc;Sknsh;U87;huvec	91999040	92013365	0.999000999001	0.3095924625	91999399	92000399	92001099	92002099	Yes	92001057	92001060
hsa-mir-18a	chr13	92000591	92000610	+	A549;ECC1;Gm12878;Gm12891;Gm12892;H1hesc;H1neurons;Hct116;Helas3;Hepg2;Hl60;K562;Panc1;Pfsk1;Sknmc;Sknsh;U87;huvec	91999040	92013365	0.999000999001	0.2923928875	91999399	92000399	92001099	92002099	Yes	92001057	92001060
hsa-mir-18a	chr13	91999144	91999163	+	A549;ECC1;Gm12878;Gm12891;Gm12892;H1hesc;H1neurons;Hct116;Helas3;Hepg2;Hl60;K562;Panc1;Pfsk1;Sknmc;Sknsh;U87;huvec	91998785	92013715	0.867132867133	0.1916805625	91999399	92000399	None	None	no	None	None
hsa-mir-18a	chr13	91999613	91999634	+	A549;ECC1;Gm12878;Gm12891;Gm12892;H1hesc;H1neurons;Hct116;Helas3;Hepg2;Hl60;K562;Panc1;Pfsk1;Sknmc;Sknsh;U87;huvec	91999040	92013365	0.999000999001	0.2157690375	91999399	92000399	None	None	Yes	91999935	91999941
hsa-mir-18a	chr13	92000251	92000291	+	A549;ECC1;Gm12878;Gm12891;Gm12892;H1hesc;H1neurons;Hct116;Helas3;Hepg2;Hl60;K562;Panc1;Pfsk1;Sknmc;Sknsh;U87;huvec	91999040	92013365	1.0	0.2602618	91999399	92000399	None	None	Yes	91999935	91999941
hsa-mir-18a	chr13	92002372	92002391	+	Gm12878;Gm12891;Gm12892;H1hesc;Helas3;Hepg2;Hl60;K562;Pfsk1;Sknmc;U87	91999040	92013365	0.999000999001	0.4324255	None	None	92001099	92002099	Yes	92002077	92002125
hsa-mir-18b	chrX	133305674	133305693	-	H1hesc	133305420	133306494	0.762237762238	0.0440238375	None	None	None	None	Yes	133305697	133305829
hsa-mir-18b	chrX	133336311	133336330	-		None	None	None	0.017597875	None	None	None	None	no	None	None
hsa-mir-18b	chrX	133309041	133309060	-	H1hesc	133308999	133309308	0.308691308691	0.019003875	None	None	None	None	no	None	None
hsa-mir-18b	chrX	133306564	133306583	-	H1hesc	133306495	133306957	0.461538461538	0.0333735625	133306728	133307728	133307066	133308066	Yes	133306387	133306535
hsa-mir-18b	chrX	133307833	133307852	-	H1hesc	133307265	133308721	0.999000999001	0.0247981	133306728	133307728	133307066	133308066	Yes	133307837	133307866
hsa-mir-18b	chrX	133306078	133306098	-	H1hesc	133305420	133306494	0.906093906094	0.036191675	None	None	133306361	133307361	Yes	133305697	133305829
hsa-mir-18b	chrX	133338834	133338854	-		None	None	None	0.0163279875	None	None	None	None	no	None	None
hsa-mir-1908	chr11	61584289	61584378	-	A549;ECC1;Gm12878;Gm12892;H1hesc;H1neurons;Hct116;Helas3;Hepg2;Hl60;K562;Panc1;Pfsk1;Sknmc;Sknsh;U87;huvec	61581708	61585069	0.999000999001	0.330414875	None	None	None	None	Yes	61584307	61584503
hsa-mir-1908	chr11	61626465	61626485	-		None	None	None	0.05673715	None	None	None	None	no	None	None
hsa-mir-1908	chr11	61595359	61595416	-	A549;ECC1;Gm12878;Gm12891;Gm12892;H1hesc;H1neurons;Hepg2;Hl60;Panc1;Sknmc;Sknsh;huvec	61593959	61597612	0.999000999001	0.1381808	None	None	None	None	Yes	61595372	61595419
hsa-mir-1908	chr11	61583482	61583500	-	A549;ECC1;Gm12878;Gm12891;Gm12892;H1hesc;H1neurons;Hct116;Helas3;Hepg2;Hl60;K562;Panc1;Pfsk1;Sknmc;Sknsh;U87;huvec	61581708	61585069	1.0	0.3107721875	None	None	None	None	Yes	61583554	61583634
hsa-mir-1908	chr11	61584048	61584067	-	A549;ECC1;Gm12878;Gm12892;H1hesc;H1neurons;Hct116;Helas3;Hepg2;Hl60;K562;Panc1;Pfsk1;Sknmc;Sknsh;U87;huvec	61581708	61585069	0.999000999001	0.317105275	None	None	None	None	Yes	61584307	61584503
hsa-mir-1908	chr11	61584442	61584511	-	A549;ECC1;Gm12878;Gm12892;H1hesc;H1neurons;Hct116;Helas3;Hepg2;Hl60;K562;Panc1;Pfsk1;Sknmc;Sknsh;U87;huvec	61581708	61585069	0.999000999001	0.31887755	None	None	None	None	Yes	61584307	61584503
hsa-mir-1909	chr19	1824512	1824532	-	Gm12878;K562;Pfsk1	1821249	1824562	0.54045954046	0.4747194375	None	None	None	None	Yes	1824871	1824874
hsa-mir-1909	chr19	1862934	1862966	-	A549;ECC1;Gm12878;Gm12891;Gm12892;H1hesc;H1neurons;Hct116;Helas3;Hepg2;Hl60;K562;Panc1;Pfsk1;Sknmc;Sknsh;U87;huvec	1861990	1863721	1.0	0.2733257375	None	None	None	None	Yes	1863204	1863210
hsa-mir-1909	chr19	1864657	1864677	-	A549;ECC1;Gm12878;Gm12891;Gm12892;H1hesc;Hct116;Helas3;Hepg2;Hl60;K562;Panc1;Pfsk1;Sknmc;Sknsh;U87;huvec	1863947	1865193	1.0	0.2668509625	None	None	None	None	Yes	1864410	1864442
hsa-mir-1909	chr19	1857435	1857455	-	A549;Gm12878;Gm12891;Gm12892;H1hesc;Hct116;Hl60;K562;Panc1;Pfsk1;U87;huvec	1854228	1858274	1.0	0.2970531875	None	None	None	None	Yes	1857882	1857936
hsa-mir-1909	chr19	1862839	1862859	-	A549;ECC1;Gm12878;Gm12891;Gm12892;H1hesc;H1neurons;Hct116;Helas3;Hl60;K562;Panc1;Pfsk1;Sknmc;U87;huvec	1861990	1863721	1.0	0.273879625	None	None	None	None	Yes	1863204	1863210
hsa-mir-1909	chr19	1855043	1855063	-	A549;Gm12878;Gm12891;Gm12892;H1hesc;Hct116;Helas3;Hl60;K562;Panc1;Pfsk1;Sknmc;Sknsh;huvec	1854228	1858274	1.0	0.3083631875	None	None	None	None	Yes	1855327	1855384
hsa-mir-1909	chr19	1864131	1864150	-	A549;ECC1;Gm12878;Gm12891;Gm12892;H1hesc;H1neurons;Hct116;Helas3;Hepg2;Hl60;K562;Panc1;Pfsk1;Sknmc;Sknsh;U87;huvec	1863309	1865075	0.999000999001	0.2690433625	None	None	None	None	Yes	1863576	1863698
hsa-mir-1909	chr19	1848202	1848222	-	A549;ECC1;Gm12878;Gm12891;Gm12892;H1hesc;H1neurons;Hct116;Helas3;Hepg2;Hl60;K562;Panc1;Pfsk1;Sknmc;Sknsh;U87;huvec	1847401	1849204	1.0	0.3031571875	None	None	None	None	Yes	1848445	1848494
hsa-mir-1909	chr19	1824098	1824118	-	Gm12878;K562;Pfsk1	1821249	1824562	0.954045954046	0.4583384625	None	None	None	None	Yes	1823682	1823700
hsa-mir-1909	chr19	1863305	1863443	-	A549;ECC1;Gm12878;Gm12891;Gm12892;H1hesc;H1neurons;Hct116;Helas3;Hepg2;Hl60;K562;Panc1;Sknmc;Sknsh;U87;huvec	1862859	1866069	1.0	0.273383225	None	None	None	None	Yes	1863576	1863698
hsa-mir-1909	chr19	1851685	1851702	-	Gm12892;Gm12878;Gm12891;Hl60;K562;Sknmc	1850688	1853870	0.999000999001	0.2809009875	None	None	None	None	no	None	None
hsa-mir-1909	chr19	1863517	1863791	-	A549;ECC1;Gm12878;Gm12891;Gm12892;H1hesc;H1neurons;Hct116;Helas3;Hepg2;Hl60;K562;Panc1;Pfsk1;Sknmc;Sknsh;U87;huvec	1862859	1866069	1.0	0.272164575	None	None	None	None	Yes	1863576	1863698
hsa-mir-1909	chr19	1848403	1848526	-	A549;ECC1;Gm12878;Gm12891;Gm12892;H1hesc;H1neurons;Hct116;Helas3;Hepg2;Hl60;K562;Panc1;Pfsk1;Sknmc;Sknsh;U87;huvec	1847401	1849204	0.999000999001	0.3014794375	None	None	None	None	Yes	1848445	1848494
hsa-mir-1909	chr19	1863412	1863703	-	A549;ECC1;Gm12878;Gm12891;Gm12892;H1hesc;H1neurons;Hct116;Helas3;Hepg2;Hl60;K562;Panc1;Pfsk1;Sknmc;Sknsh;U87;huvec	1862859	1866069	0.999000999001	0.2727667875	None	None	None	None	Yes	1863576	1863698
hsa-mir-1909	chr19	1862047	1862067	-	Gm12878;Gm12892;H1neurons;Hct116;Hl60;K562;Pfsk1;Sknmc;huvec	1861526	1862827	1.0	0.277175675	None	None	None	None	no	None	None
hsa-mir-1909	chr19	1861768	1861787	-	Gm12878;Gm12892;H1neurons;Hct116;Hl60;K562;Pfsk1;Sknmc	1859465	1863311	0.999000999001	0.276910075	None	None	None	None	no	None	None
hsa-mir-1909	chr19	1847795	1847814	-	A549;ECC1;Gm12878;Gm12891;Gm12892;H1hesc;H1neurons;Hct116;Helas3;Hepg2;Hl60;K562;Panc1;Pfsk1;Sknmc;Sknsh;U87;huvec	1847297	1849033	0.999000999001	0.306035425	None	None	None	None	Yes	1847720	1847796
hsa-mir-1909	chr19	1828724	1828744	-	A549;ECC1;Gm12878;Gm12891;Gm12892;Helas3;Hl60;K562;Sknmc	1825654	1829397	1.0	0.4933612625	None	None	None	None	Yes	1828523	1828626
hsa-mir-1909	chr19	1856777	1856809	-	A549;Gm12878;Gm12891;Gm12892;H1hesc;Hl60;K562;Panc1;Pfsk1;U87;huvec	1854228	1858274	1.0	0.300549375	None	None	None	None	Yes	1856802	1856814
hsa-mir-1909	chr19	1821786	1821807	-	Gm12878;K562	1821249	1824562	0.999000999001	0.410818475	None	None	None	None	Yes	1822056	1822103
hsa-mir-1909	chr19	1857017	1857037	-	A549;Gm12878;Gm12891;Gm12892;H1hesc;Hct116;Hl60;K562;Panc1;Pfsk1;U87;huvec	1854228	1858274	1.0	0.2989661	None	None	None	None	Yes	1856802	1856814
hsa-mir-1909	chr19	1829324	1829344	-	A549;ECC1;Gm12878;Gm12891;Gm12892;Helas3;Hl60;K562	1828328	1829443	0.609390609391	0.4773586125	None	None	None	None	no	None	None
hsa-mir-1909	chr19	1852273	1852291	-	Gm12878;Gm12891;Gm12892;Hl60;K562;Sknmc	1850688	1853870	1.0	0.276800225	None	None	None	None	Yes	1852443	1852474
hsa-mir-1909	chr19	1864404	1864473	-	A549;ECC1;Gm12878;Gm12891;Gm12892;H1hesc;Hct116;Helas3;Hepg2;Hl60;K562;Panc1;Pfsk1;Sknmc;Sknsh;U87;huvec	1863309	1865075	0.999000999001	0.2680690875	None	None	None	None	Yes	1864410	1864442
hsa-mir-1909	chr19	1848632	1848752	-	A549;ECC1;Gm12878;Gm12891;Gm12892;H1hesc;H1neurons;Hct116;Helas3;Hepg2;Hl60;K562;Panc1;Pfsk1;Sknmc;Sknsh;U87;huvec	1847401	1849204	1.0	0.2994353375	None	None	None	None	Yes	1848445	1848494
hsa-mir-1909	chr19	1838696	1838716	-	Gm12878;Gm12891;Hl60;K562	1838333	1839153	0.819180819181	0.351146775	None	None	None	None	no	None	None
hsa-mir-1909	chr19	1821959	1822081	-	Gm12878;K562	1821249	1824562	1.0	0.420492425	None	None	None	None	Yes	1822056	1822103
hsa-mir-190a	chr15	63069302	63069321	+	Sknsh	63069803	63070316	0.00799200799201	0.286519225	None	None	None	None	no	None	None
hsa-mir-190a	chr15	63116118	63116137	+	Sknsh	63116293	63116625	0.331668331668	0.21533615	None	None	None	None	no	None	None
hsa-mir-190b	chr1	154193922	154193941	-	A549;ECC1;Gm12878;Gm12891;Gm12892;H1hesc;H1neurons;Hct116;Helas3;Hepg2;Hl60;K562;Panc1;Pfsk1;Sknmc;Sknsh;U87;huvec	154188430	154195179	0.999000999001	0.3534675125	None	None	None	None	Yes	154193938	154194081
hsa-mir-190b	chr1	154184187	154184207	-	Gm12878;Sknmc	154184637	154185079	0.0599400599401	0.2642017375	None	None	None	None	Yes	154184578	154184581
hsa-mir-190b	chr1	154166700	154166720	-	Hepg2	154166278	154166679	0.400599400599	0.058629775	None	None	None	None	no	None	None
hsa-mir-190b	chr1	154166962	154166982	-	Hepg2	154166278	154166679	0.207792207792	0.043584725	None	None	None	None	no	None	None
hsa-mir-190b	chr1	154192992	154193163	-	A549;ECC1;Gm12878;Gm12891;Gm12892;H1hesc;H1neurons;Hct116;Helas3;Hepg2;Hl60;K562;Panc1;Pfsk1;Sknmc;Sknsh;U87;huvec	154188430	154195179	0.999000999001	0.363798925	None	None	None	None	Yes	154192983	154193168
hsa-mir-190b	chr1	154183503	154183523	-	Hepg2;Pfsk1;Sknmc	154181502	154183559	0.546453546454	0.2552883875	None	None	None	None	no	None	None
hsa-mir-191	chr3	49066530	49066550	-	A549;ECC1;Gm12878;Gm12891;Gm12892;H1hesc;H1neurons;Hct116;Helas3;Hepg2;Hl60;K562;Panc1;Pfsk1;Sknmc;Sknsh;U87;huvec	49048769	49067292	1.0	0.3959125625	None	None	None	None	Yes	49066726	49066916
hsa-mir-191	chr3	49070311	49070331	-	K562	49069619	49070427	0.606393606394	0.4639847625	None	None	None	None	Yes	49070601	49070632
hsa-mir-191	chr3	49059535	49059600	-	A549;ECC1;Gm12878;Gm12891;Gm12892;H1hesc;H1neurons;Hct116;Helas3;Hepg2;Hl60;K562;Panc1;Pfsk1;Sknmc;Sknsh;U87;huvec	49048769	49067292	0.999000999001	0.1268556875	None	None	None	None	no	None	None
hsa-mir-191	chr3	49095299	49095318	-	ECC1;Gm12878;Gm12891;Gm12892;K562	49093868	49095355	0.546453546454	0.392056975	None	None	None	None	Yes	49094927	49094938
hsa-mir-191	chr3	49063172	49063192	-	A549;ECC1;Gm12878;Gm12891;Gm12892;H1hesc;H1neurons;Hct116;Helas3;Hepg2;Hl60;K562;Panc1;Pfsk1;Sknmc;Sknsh;U87;huvec	49048769	49067292	1.0	0.2261088	None	None	None	None	Yes	49062582	49062691
hsa-mir-191	chr3	49058917	49058940	-	A549;ECC1;Gm12878;Gm12891;Gm12892;H1hesc;H1neurons;Hct116;Helas3;Hepg2;Hl60;K562;Pfsk1;Sknmc;Sknsh;U87;huvec;Panc1	49050623	49059964	0.999000999001	0.1809333875	None	None	49057967	49058967	Yes	49058938	49058940
hsa-mir-191	chr3	49062569	49062589	-	A549;ECC1;Gm12878;Gm12891;Gm12892;H1hesc;H1neurons;Hct116;Helas3;Hepg2;Hl60;K562;Panc1;Pfsk1;Sknmc;Sknsh;U87;huvec	49048769	49067292	1.0	0.21878975	None	None	None	None	Yes	49062582	49062691
hsa-mir-191	chr3	49070583	49070603	-	K562	49069619	49070427	0.334665334665	0.475092275	None	None	None	None	Yes	49070601	49070632
hsa-mir-191	chr3	49066782	49066898	-	A549;ECC1;Gm12878;Gm12891;Gm12892;H1hesc;H1neurons;Hct116;Helas3;Hepg2;Hl60;K562;Panc1;Pfsk1;Sknmc;Sknsh;U87;huvec	49061099	49067363	1.0	0.407233225	None	None	None	None	Yes	49066726	49066916
hsa-mir-191	chr3	49065494	49065514	-	A549;ECC1;Gm12878;Gm12891;Gm12892;H1hesc;H1neurons;Hct116;Helas3;Hepg2;Hl60;K562;Panc1;Pfsk1;Sknmc;Sknsh;U87;huvec	49048769	49067292	1.0	0.3614745625	None	None	None	None	Yes	49065166	49065355
hsa-mir-191	chr3	49058679	49058698	-	A549;ECC1;Gm12878;Gm12891;Gm12892;H1hesc;H1neurons;Hct116;Helas3;Hepg2;Hl60;K562;Pfsk1;Sknmc;Sknsh;U87;huvec;Panc1	49050623	49059964	0.999000999001	0.1483997625	None	None	49057967	49058967	Yes	49058938	49058940
hsa-mir-191	chr3	49067097	49067117	-	A549;ECC1;Gm12878;Gm12891;Gm12892;H1hesc;H1neurons;Hct116;Helas3;Hepg2;Hl60;K562;Panc1;Pfsk1;Sknmc;Sknsh;U87;huvec	49061075	49067400	0.793206793207	0.401903525	None	None	None	None	Yes	49066726	49066916
hsa-mir-191	chr3	49058376	49058508	-	A549;ECC1;Gm12878;Gm12891;Gm12892;H1hesc;H1neurons;Hct116;Helas3;Hepg2;Hl60;K562;Pfsk1;Sknmc;Sknsh;U87;huvec;Panc1	49050623	49059964	1.0	0.1447619125	None	None	49057967	49058967	Yes	49058938	49058940
hsa-mir-1910	chr16	85784905	85784924	-	A549;ECC1;Gm12878;Gm12892;Hct116;Helas3;huvec	85783499	85786596	0.999000999001	0.12801175	None	None	None	None	Yes	85784607	85784771
hsa-mir-1910	chr16	85822511	85822531	-		None	None	None	0.2232225625	None	None	None	None	Yes	85822577	85822730
hsa-mir-1910	chr16	85784085	85784104	-	A549;ECC1;Gm12878;Gm12892;Hct116;Helas3;Sknmc;Sknsh;huvec	85783499	85786596	0.999000999001	0.13753035	None	None	None	None	Yes	85784566	85784756
hsa-mir-1910	chr16	85805732	85805752	-		None	None	None	0.1049218375	None	None	None	None	Yes	85805472	85805586
hsa-mir-1910	chr16	85784609	85784744	-	A549;ECC1;Gm12878;Gm12892;Hct116;Helas3;Sknmc;huvec	85783499	85786596	0.999000999001	0.1317966	None	None	None	None	Yes	85784607	85784771
hsa-mir-1910	chr16	85784621	85784773	-	A549;ECC1;Gm12878;Gm12892;Hct116;Helas3;Sknmc;huvec	85783499	85786596	1.0	0.1317881	None	None	None	None	Yes	85784607	85784771
hsa-mir-1910	chr16	85783547	85783565	-	ECC1;Gm12878;Hct116;Helas3;Sknmc;Sknsh;huvec	85783346	85784305	0.709290709291	0.143617975	None	None	None	None	Yes	85783812	85783903
hsa-mir-1913	chr6	166944316	166944336	-	Hct116	166944141	166944501	0.35964035964	0.2429408625	None	None	None	None	Yes	166944719	166944823
hsa-mir-1913	chr6	166944938	166944957	-	Hct116	166944141	166944501	0.0539460539461	0.2458681	None	None	None	None	Yes	166944719	166944823
hsa-mir-1913	chr6	166948047	166948066	-		None	None	None	0.2328035625	None	None	None	None	no	None	None
hsa-mir-1914	chr20	62605420	62605440	-	A549;ECC1;Gm12878;Gm12891;Gm12892;Hct116;Helas3;Hepg2;Hl60;K562;Panc1;Pfsk1;Sknsh;U87;huvec	62603495	62606474	1.0	0.3966644	None	None	None	None	Yes	62605654	62605686
hsa-mir-1914	chr20	62609842	62609861	-	ECC1;Gm12878;Gm12891;Gm12892;H1neurons;Hct116;Helas3;Hepg2;Hl60;K562;Sknmc;Sknsh;U87	62608433	62610863	0.999000999001	0.388890825	None	None	None	None	Yes	62609871	62610023
hsa-mir-1914	chr20	62610976	62610996	-	ECC1;Gm12878;Gm12891;Gm12892;H1neurons;Hct116;Helas3;Hepg2;Hl60;K562;Sknmc;Sknsh;U87	62609579	62612960	1.0	0.3812513375	None	None	None	None	Yes	62611308	62611398
hsa-mir-1914	chr20	62611297	62611398	-	ECC1;Gm12878;Gm12891;Gm12892;H1neurons;Hct116;Helas3;Hepg2;Hl60;K562;Sknmc;Sknsh;U87	62609579	62612960	0.999000999001	0.3797417	None	None	None	None	Yes	62611308	62611398
hsa-mir-1914	chr20	62594196	62594216	-	Gm12878;Gm12891;Gm12892;K562;Sknmc	62593095	62594444	0.738261738262	0.4673782625	None	None	None	None	Yes	62594032	62594126
hsa-mir-1914	chr20	62605077	62605096	-	A549;ECC1;Gm12878;Gm12891;Gm12892;Hct116;Helas3;Hepg2;Hl60;K562;Panc1;Pfsk1;Sknmc;Sknsh;U87;huvec	62603566	62605592	0.999000999001	0.4004050375	None	None	None	None	Yes	62605526	62605688
hsa-mir-1914	chr20	62577870	62577890	-	Hepg2;K562;Sknmc;U87	62576595	62578170	0.79020979021	0.5414525125	None	None	None	None	Yes	62577948	62577957
hsa-mir-1914	chr20	62611123	62611398	-	ECC1;Gm12878;Gm12891;Gm12892;H1neurons;Hct116;Helas3;Hepg2;Hl60;K562;Sknmc;Sknsh;U87	62609579	62612960	0.999000999001	0.38033625	None	None	None	None	Yes	62611308	62611398
hsa-mir-1914	chr20	62580247	62580267	-	A549;ECC1;Gm12878;Gm12892;H1hesc;H1neurons;Hct116;Helas3;Hepg2;Hl60;K562;Panc1;Pfsk1;Sknmc;Sknsh;U87	62579342	62581464	1.0	0.4624980875	62580042	62581042	None	None	Yes	62579958	62579974
hsa-mir-1914	chr20	62612583	62612602	-	A549;ECC1;Gm12878;Gm12891;Gm12892;H1hesc;H1neurons;Hct116;Helas3;Hepg2;Hl60;K562;Panc1;Pfsk1;Sknmc;Sknsh;U87;huvec	62608132	62613542	0.999000999001	0.3674386	None	None	None	None	Yes	62612299	62612371
hsa-mir-1914	chr20	62612987	62613006	-	A549;ECC1;Gm12878;Gm12891;Gm12892;H1hesc;H1neurons;Hct116;Helas3;Hepg2;Hl60;K562;Panc1;Pfsk1;Sknmc;Sknsh;U87;huvec	62608132	62613542	0.999000999001	0.3636520125	None	None	None	None	Yes	62612946	62613023
hsa-mir-1914	chr20	62573729	62573749	-	A549;ECC1;Gm12878;Gm12891;Gm12892;H1hesc;H1neurons;Helas3;Hepg2;Hl60;K562;Panc1;Pfsk1;U87;huvec;Sknmc	62569635	62574276	1.0	0.505850575	None	None	None	None	Yes	62573952	62573958
hsa-mir-1914	chr20	62586678	62586698	-	Hl60;U87;A549;ECC1;Gm12878;Gm12891;Gm12892;H1hesc;Helas3;Hepg2;K562;Panc1;Pfsk1;huvec;H1neurons;Hct116;Sknmc;Sknsh	62586458	62589609	0.729270729271	0.4289398125	None	None	None	None	no	None	None
hsa-mir-1914	chr20	62610193	62610212	-	ECC1;Gm12878;Gm12891;Gm12892;H1neurons;Hct116;Helas3;Hepg2;Hl60;K562;Sknmc;Sknsh	62609579	62612960	0.999000999001	0.3868445875	None	None	None	None	Yes	62609871	62610023
hsa-mir-1914	chr20	62575501	62575521	-	A549;Gm12878;Hct116;Hepg2;Hl60;K562;Panc1;Pfsk1;Sknmc;U87	62574085	62576551	1.0	0.621359925	None	None	None	None	Yes	62575976	62576006
hsa-mir-1914	chr20	62600959	62600988	-	A549;ECC1;Gm12878;Gm12891;Gm12892;H1neurons;Hct116;Helas3;Hepg2;K562;Sknmc;Sknsh;U87	62600477	62601663	0.995004995005	0.4553772	None	None	None	None	Yes	62601198	62601296
hsa-mir-1914	chr20	62587202	62587222	-	A549;ECC1;Gm12878;Gm12891;Gm12892;H1hesc;Helas3;Hepg2;Hl60;K562;Panc1;Pfsk1;Sknmc;Sknsh;huvec;H1neurons;Hct116;U87	62586506	62589075	1.0	0.42758795	None	None	62587238	62588238	Yes	62587663	62587824
hsa-mir-1914	chr20	62610645	62610664	-	ECC1;Gm12878;Gm12891;Gm12892;H1neurons;Hct116;Helas3;Hepg2;Hl60;K562;Sknmc;Sknsh	62609579	62612960	0.999000999001	0.38421705	None	None	None	None	Yes	62610829	62610915
hsa-mir-1914	chr20	62587709	62587821	-	A549;ECC1;Gm12878;Gm12891;Gm12892;H1hesc;Hct116;Helas3;Hepg2;Hl60;K562;Panc1;Pfsk1;Sknmc;Sknsh;huvec;H1neurons;U87	62586506	62589075	1.0	0.422145425	None	None	62587238	62588238	Yes	62587663	62587824
hsa-mir-1914	chr20	62601253	62601314	-	A549;ECC1;Gm12878;Gm12891;Gm12892;H1neurons;Hct116;Helas3;Hepg2;K562;Sknmc;Sknsh;U87	62600588	62601835	0.999000999001	0.45057155	None	None	None	None	Yes	62601198	62601296
hsa-mir-1914	chr20	62587307	62587326	-	A549;ECC1;Gm12878;Gm12891;Gm12892;H1hesc;Helas3;Hepg2;Hl60;K562;Panc1;Pfsk1;Sknmc;Sknsh;huvec;H1neurons;Hct116;U87	62586506	62589075	0.999000999001	0.4252939375	None	None	62587238	62588238	Yes	62587663	62587824
hsa-mir-1914	chr20	62573087	62573109	-	A549;ECC1;Gm12878;Gm12891;Gm12892;H1hesc;Helas3;Hepg2;Hl60;K562;Panc1;Pfsk1;U87;huvec;Sknmc	62569635	62574276	1.0	0.5103944625	None	None	None	None	Yes	62572823	62572827
hsa-mir-1915	chr10	21785879	21785921	-	A549;H1hesc;H1neurons;Hct116;Helas3;Hepg2;K562;Panc1;Pfsk1;Sknmc;Sknsh;U87	21784436	21786516	1.0	0.3110119	None	None	None	None	Yes	21786185	21786244
hsa-mir-1915	chr10	21799459	21799493	-	H1hesc;H1neurons;Pfsk1	21796029	21800082	1.0	0.042322475	None	None	None	None	Yes	21799841	21799843
hsa-mir-1915	chr10	21786581	21786601	-	A549;H1hesc;H1neurons;Hct116;Helas3;Hepg2;K562;Panc1;Pfsk1;Sknmc;Sknsh;U87	21784470	21786821	0.73026973027	0.166279075	None	None	None	None	Yes	21786185	21786244
hsa-mir-1915	chr10	21806610	21806630	-	A549;H1hesc;K562;Sknmc;H1neurons;Helas3;Panc1;Pfsk1;Sknsh;U87	21806076	21808418	1.0	0.11815165	None	None	None	None	Yes	21807115	21807209
hsa-mir-1915	chr10	21814530	21814549	-	A549;ECC1;Gm12878;Gm12891;Gm12892;H1hesc;H1neurons;Hct116;Helas3;Hepg2;Hl60;K562;Panc1;Pfsk1;Sknmc;Sknsh;U87;huvec	21813714	21816745	0.999000999001	0.1160693	None	None	None	None	Yes	21814548	21814557
hsa-mir-1915	chr10	21799029	21799048	-	H1hesc;H1neurons;Pfsk1	21796029	21800082	0.999000999001	0.043647175	None	None	None	None	Yes	21799292	21799350
hsa-mir-1915	chr10	21798563	21798584	-	H1hesc;H1neurons;Pfsk1	21796029	21800082	0.999000999001	0.0451797	None	None	None	None	no	None	None
hsa-mir-1915	chr10	21816259	21816279	-	A549;ECC1;Gm12878;Gm12892;H1hesc;H1neurons;Hct116;Helas3;Hepg2;Hl60;K562;Panc1;Pfsk1;Sknmc;Sknsh;U87;huvec	21814303	21817166	1.0	0.110969375	None	None	None	None	Yes	21816146	21816287
hsa-mir-1915	chr10	21816488	21816507	-	A549;ECC1;Gm12878;Gm12892;H1hesc;H1neurons;Hct116;Helas3;Hepg2;Hl60;K562;Panc1;Pfsk1;Sknmc;Sknsh;U87;huvec	21814303	21817166	0.999000999001	0.110154825	None	None	None	None	Yes	21816146	21816287
hsa-mir-1915	chr10	21823238	21823257	-	A549;ECC1;Gm12878;Gm12891;Gm12892;H1hesc;Hct116;Helas3;Hepg2;Hl60;K562;Sknmc;Sknsh;U87;huvec;H1neurons;Panc1;Pfsk1	21822264	21823756	0.999000999001	0.0959100875	None	None	None	None	Yes	21822881	21822966
hsa-mir-1915	chr10	21824302	21824323	-	A549;ECC1;Gm12878;Gm12891;Gm12892;H1hesc;H1neurons;Helas3;Hepg2;K562;Pfsk1;Sknmc;Panc1	21822249	21824525	0.712287712288	0.0932941875	None	None	None	None	no	None	None
hsa-mir-1915	chr10	21789415	21789434	-	H1hesc;H1neurons	21787952	21789890	0.965034965035	0.0621665875	None	None	None	None	no	None	None
hsa-mir-1915	chr10	21806194	21806213	-	A549;H1hesc;K562;Pfsk1;Sknmc;Sknsh;U87;H1neurons;Panc1	21803938	21809398	0.999000999001	0.1180512375	None	None	None	None	Yes	21806232	21806299
hsa-mir-1915	chr10	21814933	21814951	-	A549;ECC1;Gm12878;Gm12891;Gm12892;H1hesc;H1neurons;Hct116;Helas3;Hepg2;Hl60;K562;Panc1;Pfsk1;Sknmc;Sknsh;U87;huvec	21813714	21816745	1.0	0.114508125	None	None	None	None	Yes	21814548	21814557
hsa-mir-1915	chr10	21822982	21823001	-	A549;ECC1;Gm12878;Gm12891;Gm12892;H1hesc;Hct116;Helas3;Hepg2;Hl60;K562;Sknmc;Sknsh;U87;huvec;H1neurons;Panc1;Pfsk1	21821914	21823510	0.999000999001	0.0965615125	None	None	None	None	Yes	21822881	21822966
hsa-mir-1915	chr10	21806716	21806738	-	A549;H1hesc;K562;Sknmc;H1neurons;Helas3;Panc1;Pfsk1;Sknsh;U87	21806076	21808418	1.0	0.11873395	None	None	None	None	Yes	21807115	21807209
hsa-mir-1915	chr10	21798067	21798086	-	H1hesc;H1neurons;Pfsk1	21796029	21800082	0.999000999001	0.0462781875	None	None	None	None	Yes	21797826	21797873
hsa-mir-1915	chr10	21823806	21823825	-	A549;ECC1;Gm12878;Gm12891;H1hesc;Hct116;Helas3;Hepg2;K562;Sknmc;Sknsh;U87;huvec;Gm12892;H1neurons;Pfsk1;Panc1	21822249	21824525	0.999000999001	0.09449565	None	None	None	None	Yes	21823636	21823768
hsa-mir-1915	chr10	21815495	21815542	-	A549;ECC1;Gm12878;Gm12891;Gm12892;H1hesc;H1neurons;Hct116;Helas3;Hepg2;Hl60;K562;Panc1;Pfsk1;Sknmc;Sknsh;U87;huvec	21813714	21816745	0.999000999001	0.1124395875	None	None	None	None	Yes	21815309	21815360
hsa-mir-1915	chr10	21824693	21824712	-	A549;Gm12878;Gm12892;H1hesc;H1neurons;Hepg2;K562;Pfsk1;Sknmc	21822249	21824525	0.322677322677	0.0923684	None	None	None	None	no	None	None
hsa-mir-1915	chr10	21786140	21786246	-	A549;H1hesc;H1neurons;Hct116;Helas3;Hepg2;K562;Panc1;Pfsk1;Sknmc;Sknsh;U87	21784470	21786821	1.0	0.2526501625	None	None	None	None	Yes	21786185	21786244
hsa-mir-1915	chr10	21798249	21798268	-	H1hesc;H1neurons;Pfsk1	21796029	21800082	0.999000999001	0.0461973125	None	None	None	None	Yes	21797826	21797873
hsa-mir-1915	chr10	21823641	21823660	-	A549;ECC1;Gm12878;Gm12891;H1hesc;Hct116;Helas3;Hepg2;Hl60;K562;Sknmc;Sknsh;U87;huvec;Gm12892;H1neurons;Pfsk1;Panc1	21822249	21824525	0.999000999001	0.094902225	None	None	None	None	Yes	21823636	21823768
hsa-mir-1915	chr10	21797812	21797832	-	H1hesc;H1neurons;Pfsk1	21796029	21800082	1.0	0.0472206625	None	None	None	None	Yes	21797826	21797873
hsa-mir-192	chr11	64658820	64658839	-	Hepg2	64657690	64659405	0.999000999001	0.1523722625	None	None	None	None	Yes	64658629	64658631
hsa-mir-192	chr11	64701261	64701280	-		None	None	None	0.2420339375	None	None	None	None	no	None	None
hsa-mir-192	chr11	64692380	64692399	-	A549;ECC1;Gm12878;Gm12892;H1hesc;H1neurons;Hct116;Helas3;Hepg2;K562;Pfsk1;Sknmc;Sknsh;U87;huvec	64691375	64692794	0.904095904096	0.3025397875	None	None	None	None	no	None	None
hsa-mir-192	chr11	64684220	64684239	-	H1hesc;A549;ECC1;Gm12878;Gm12891;Gm12892;H1neurons;Hct116;Helas3;Hepg2;Hl60;K562;Panc1;Pfsk1;Sknmc;Sknsh;U87;huvec	64683518	64685432	0.999000999001	0.38366935	64684274	64685274	None	None	Yes	64684660	64684721
hsa-mir-192	chr11	64682047	64682067	-	Helas3;K562	64680354	64682344	0.787212787213	0.4106052625	None	None	None	None	Yes	64681579	64681638
hsa-mir-192	chr11	64691948	64691967	-	A549;ECC1;Gm12878;Gm12892;H1hesc;H1neurons;Hct116;Helas3;Hepg2;K562;Pfsk1;Sknmc;Sknsh;U87;huvec	64691152	64692541	0.999000999001	0.3064621375	None	None	None	None	no	None	None
hsa-mir-192	chr11	64693362	64693381	-		None	None	None	0.293986625	None	None	None	None	Yes	64693225	64693245
hsa-mir-193a	chr17	29877009	29877029	+	A549;ECC1;Gm12878;Gm12891;Gm12892;H1hesc;H1neurons;Hct116;Helas3;Hepg2;Hl60;K562;Panc1;Pfsk1;Sknmc;Sknsh;U87;huvec	29876167	29877736	1.0	0.0427199625	29876187	29877187	None	None	Yes	29876839	29876856
hsa-mir-193a	chr17	29886128	29886148	+	A549;ECC1;Hct116;Helas3;Hepg2;K562;Panc1;Pfsk1;Sknsh;U87;huvec	29885684	29889081	0.953046953047	0.0650873875	None	None	29886045	29887045	Yes	29886174	29886301
hsa-mir-193a	chr17	29886405	29886426	+	A549;ECC1;Hct116;Helas3;Hepg2;K562;Panc1;Pfsk1;Sknsh;U87;huvec	29885865	29889097	0.999000999001	0.082870375	None	None	29886045	29887045	Yes	29886174	29886301
hsa-mir-193a	chr17	29885849	29885868	+	A549;ECC1;Hct116;Helas3;Hepg2;K562;Panc1;Pfsk1;Sknsh;U87;huvec	29885684	29889081	0.673326673327	0.052708625	None	None	29886045	29887045	Yes	29886174	29886301
hsa-mir-193a	chr17	29877354	29877374	+	A549;ECC1;Gm12878;Gm12891;Gm12892;H1hesc;H1neurons;Hct116;Helas3;Hepg2;Hl60;K562;Panc1;Pfsk1;Sknmc;Sknsh;U87;huvec	29876167	29877736	0.872127872128	0.0340355875	29876187	29877187	None	None	Yes	29877083	29877089
hsa-mir-193a	chr17	29876341	29876360	+	A549;ECC1;Gm12878;Gm12891;Gm12892;H1hesc;H1neurons;Hct116;Helas3;Hepg2;Hl60;K562;Panc1;Pfsk1;Sknmc;Sknsh;U87;huvec	29875717	29877353	0.999000999001	0.040360025	29876187	29877187	None	None	Yes	29876839	29876856
hsa-mir-193a	chr17	29876590	29876609	+	A549;ECC1;Gm12878;Gm12891;Gm12892;H1hesc;H1neurons;Hct116;Helas3;Hepg2;Hl60;K562;Panc1;Pfsk1;Sknmc;Sknsh;U87;huvec	29875851	29877465	0.999000999001	0.0412117625	29876187	29877187	None	None	Yes	29876839	29876856
hsa-mir-193b	chr16	14396646	14396666	+	A549;ECC1;Gm12878;Gm12891;Gm12892;H1neurons;Hct116;Helas3;Hepg2;K562;Panc1;Sknmc;Sknsh;U87	14395915	14398614	1.0	0.1374274375	None	None	14396812	14397812	Yes	14396084	14396262
hsa-mir-193b	chr16	14379783	14379803	+	A549;ECC1;Gm12878;Gm12891;Gm12892;H1hesc;H1neurons;Hct116;Pfsk1;Sknmc	14379250	14381082	1.0	0.0684447	None	None	None	None	Yes	14379806	14379984
hsa-mir-193b	chr16	14374514	14374533	+		None	None	None	0.0565238125	None	None	None	None	no	None	None
hsa-mir-193b	chr16	14396892	14396913	+	A549;ECC1;Gm12878;Gm12891;Gm12892;H1neurons;Helas3;K562;Sknmc	14395915	14398614	0.999000999001	0.1672923875	None	None	14396812	14397812	Yes	14397027	14397225
hsa-mir-193b	chr16	14396520	14396539	+	A549;ECC1;Gm12878;Gm12891;Gm12892;H1neurons;Hct116;Helas3;Hepg2;K562;Panc1;Sknmc;Sknsh;U87	14395915	14398614	0.999000999001	0.1422872375	None	None	14396812	14397812	Yes	14396084	14396262
hsa-mir-193b	chr16	14397810	14397829	+	A549;Gm12878;Gm12892	14395915	14398614	0.999000999001	0.0730140125	None	None	14396812	14397812	Yes	14397997	14398075
hsa-mir-193b	chr16	14397125	14397145	+	A549;ECC1;Gm12878;Gm12892;H1neurons;Helas3;K562;Sknmc	14395915	14398614	1.0	0.19632925	None	None	14396812	14397812	Yes	14397027	14397225
hsa-mir-193b	chr16	14396105	14396124	+	A549;ECC1;Gm12878;Gm12891;Gm12892;H1neurons;Hct116;Helas3;Hepg2;K562;Panc1;Sknmc;Sknsh;U87	14395861	14397059	0.752247752248	0.1769802125	None	None	None	None	Yes	14396084	14396262
hsa-mir-193b	chr16	14360927	14360947	+		None	None	None	0.0708884875	None	None	None	None	Yes	14360565	14360570
hsa-mir-194-1	chr1	220316805	220316824	-	Gm12878;Gm12891;Gm12892;H1hesc;Helas3	220317131	220317755	0.182817182817	0.024331675	None	None	None	None	no	None	None
hsa-mir-194-1	chr1	220303836	220303856	-		None	None	None	0.0141149375	None	None	None	None	no	None	None
hsa-mir-194-2	chr11	64693362	64693381	-		None	None	None	0.293986625	None	None	None	None	Yes	64693225	64693245
hsa-mir-194-2	chr11	64684601	64684718	-	A549;ECC1;Gm12878;Gm12891;Gm12892;H1hesc;H1neurons;Hct116;Helas3;Hepg2;Hl60;K562;Panc1;Pfsk1;Sknmc;Sknsh;U87;huvec	64683518	64685432	0.999000999001	0.38740665	64684274	64685274	None	None	Yes	64684660	64684721
hsa-mir-194-2	chr11	64691948	64691967	-	A549;ECC1;Gm12878;Gm12892;H1hesc;H1neurons;Hct116;Helas3;Hepg2;K562;Pfsk1;Sknmc;Sknsh;U87;huvec	64691152	64692541	0.999000999001	0.3064621375	None	None	None	None	no	None	None
hsa-mir-194-2	chr11	64692380	64692399	-	A549;ECC1;Gm12878;Gm12892;H1hesc;H1neurons;Hct116;Helas3;Hepg2;K562;Pfsk1;Sknmc;Sknsh;U87;huvec	64691375	64692794	0.904095904096	0.3025397875	None	None	None	None	no	None	None
hsa-mir-194-2	chr11	64701261	64701280	-		None	None	None	0.2420339375	None	None	None	None	no	None	None
hsa-mir-194-2	chr11	64682047	64682067	-	Helas3;K562	64680354	64682344	0.787212787213	0.4106052625	None	None	None	None	Yes	64681579	64681638
hsa-mir-194-2	chr11	64684220	64684239	-	H1hesc;A549;ECC1;Gm12878;Gm12891;Gm12892;H1neurons;Hct116;Helas3;Hepg2;Hl60;K562;Panc1;Pfsk1;Sknmc;Sknsh;U87;huvec	64683518	64685432	0.999000999001	0.38366935	64684274	64685274	None	None	Yes	64684660	64684721
hsa-mir-195	chr17	6921225	6921243	-	ECC1;Gm12878;Gm12891;Gm12892;Hl60;K562	6915361	6921925	1.0	0.242362525	None	None	None	None	Yes	6920776	6920838
hsa-mir-195	chr17	6946897	6946916	-	A549;Gm12878;Gm12892;H1neurons;ECC1	6946192	6947588	0.999000999001	0.0841216625	None	None	None	None	Yes	6947215	6947280
hsa-mir-195	chr17	6922245	6922264	-	ECC1;Gm12878;Gm12891;Gm12892	6920857	6921950	0.195804195804	0.1569324875	None	None	None	None	no	None	None
hsa-mir-195	chr17	6927764	6927784	-	H1hesc;H1neurons;K562;huvec	6924243	6929127	1.0	0.1030405375	None	None	None	None	Yes	6927763	6927858
hsa-mir-195	chr17	6952267	6952286	-		None	None	None	0.075036475	None	None	None	None	no	None	None
hsa-mir-195	chr17	6922959	6922979	-	A549;ECC1;H1hesc;Sknsh;U87	6923068	6923714	0.400599400599	0.2649438375	None	None	None	None	Yes	6923359	6923393
hsa-mir-195	chr17	6922608	6922630	-	ECC1;U87	6923068	6923714	0.0509490509491	0.1526814	None	None	None	None	Yes	6922973	6922984
hsa-mir-195	chr17	6939126	6939146	-	A549;ECC1;Gm12878;Gm12891;Gm12892;H1hesc;H1neurons;Hct116;Helas3;Hepg2;Hl60;K562;Panc1;Pfsk1;Sknmc;Sknsh;U87;huvec	6938109	6940029	1.0	0.0662176625	None	None	None	None	Yes	6939068	6939148
hsa-mir-195	chr17	6939584	6939605	-	A549;ECC1;Gm12878;Gm12891;Gm12892;H1hesc;H1neurons;Hct116;Helas3;Hepg2;Hl60;K562;Panc1;Pfsk1;Sknmc;Sknsh;U87;huvec	6938666	6940349	0.999000999001	0.0646087625	None	None	None	None	Yes	6939068	6939148
hsa-mir-195	chr17	6939883	6939903	-	A549;ECC1;Gm12878;Gm12891;Gm12892;H1hesc;H1neurons;Hct116;Helas3;Hepg2;Hl60;K562;Panc1;Pfsk1;Sknmc;Sknsh;U87;huvec	6938666	6940349	0.956043956044	0.06365215	None	None	None	None	Yes	6940324	6940339
hsa-mir-195	chr17	6922005	6922026	-	ECC1;Gm12878;Gm12891;Gm12892	6920857	6921950	0.434565434565	0.163945725	None	None	None	None	no	None	None
hsa-mir-195	chr17	6946605	6946624	-	A549;Gm12878;Gm12891;Gm12892;H1hesc;ECC1	6946192	6947588	0.921078921079	0.0835346625	None	None	None	None	Yes	6946307	6946411
hsa-mir-195	chr17	6947417	6947435	-	A549;Gm12878;H1neurons;ECC1	6946192	6947588	0.662337662338	0.0849604625	None	None	None	None	Yes	6947215	6947280
hsa-mir-195	chr17	6935579	6935598	-	huvec	6934058	6936293	0.999000999001	0.064188275	None	None	None	None	no	None	None
hsa-mir-195	chr17	6923215	6923235	-	A549;ECC1;H1hesc;Sknsh;U87	6923068	6923714	0.645354645355	0.2484885375	None	None	None	None	Yes	6923359	6923393
hsa-mir-195	chr17	6923558	6923578	-	A549;ECC1;H1hesc;Sknsh;U87	6923068	6923714	0.645354645355	0.2231763375	None	None	None	None	Yes	6923359	6923393
hsa-mir-195	chr17	6927225	6927244	-	A549;ECC1;H1hesc;H1neurons;Hct116;K562;Sknmc;Sknsh;huvec	6924243	6929127	0.999000999001	0.111577575	None	None	None	None	Yes	6927000	6927089
hsa-mir-195	chr17	6946113	6946132	-	A549;ECC1;Gm12878;Gm12891;Gm12892;H1hesc;Hct116;Sknmc	6945343	6946532	0.909090909091	0.0792239625	None	None	None	None	Yes	6946307	6946411
hsa-mir-196a-1	chr17	46724661	46724680	-	A549;Hct116;K562;Panc1	46722530	46725520	0.999000999001	0.13862515	None	None	None	None	Yes	46724192	46724245
hsa-mir-196a-1	chr17	46711007	46711030	-	Panc1	46708495	46711074	0.555444555445	0.2806273125	None	None	None	None	Yes	46710941	46710944
hsa-mir-196a-1	chr17	46724936	46724977	-	A549;Hct116;K562;Panc1	46722530	46725520	0.999000999001	0.1361309125	None	None	None	None	Yes	46724670	46724716
hsa-mir-196a-1	chr17	46748547	46748567	-	Hct116;Sknmc	46748945	46749570	0.111888111888	0.0691766375	None	None	None	None	no	None	None
hsa-mir-196a-1	chr17	46724077	46724117	-	A549;Hct116;Helas3;K562;Panc1	46722530	46725520	1.0	0.14413345	None	None	None	None	Yes	46724192	46724245
hsa-mir-196a-1	chr17	46723766	46723785	-	A549;Hct116;Helas3;K562;Panc1	46722530	46725520	0.999000999001	0.1468046	None	None	None	None	Yes	46724192	46724245
hsa-mir-196a-1	chr17	46720021	46720041	-	A549;H1hesc	46719831	46720347	0.515484515485	0.17306395	None	None	None	None	no	None	None
hsa-mir-196a-1	chr17	46725993	46726011	-	Panc1	46722530	46725520	0.018981018981	0.1290695125	None	None	None	None	no	None	None
hsa-mir-196a-1	chr17	46755935	46755954	-	Panc1	46755388	46756491	0.999000999001	0.06140485	None	None	None	None	no	None	None
hsa-mir-196a-1	chr17	46716720	46716741	-	K562	46716526	46716949	0.422577422577	0.2250813375	None	None	None	None	Yes	46716683	46716769
hsa-mir-196a-2	chr12	54366263	54366283	+	Helas3;Panc1;Sknmc	54362267	54374352	1.0	0.16166685	None	None	None	None	Yes	54366178	54366346
hsa-mir-196a-2	chr12	54384551	54384595	+	Panc1	54384009	54385623	1.0	0.0391759125	None	None	None	None	Yes	54384375	54384377
hsa-mir-196a-2	chr12	54379143	54379162	+	A549;Hct116;Helas3;Panc1;Sknmc	54378637	54382563	0.999000999001	0.33118635	None	None	None	None	Yes	54378831	54378975
hsa-mir-196a-2	chr12	54380052	54380142	+	Helas3;Panc1;Sknmc	54378637	54382563	1.0	0.284656075	None	None	None	None	Yes	54380041	54380176
hsa-mir-196a-2	chr12	54380334	54380354	+	Helas3;Panc1	54378637	54382563	1.0	0.2866787375	None	None	None	None	Yes	54380041	54380176
hsa-mir-196a-2	chr12	54368190	54368210	+	A549;Gm12892;Hct116;Helas3;Panc1;Sknmc	54366274	54373496	1.0	0.1787232	None	None	None	None	Yes	54368143	54368191
hsa-mir-196a-2	chr12	54372239	54372259	+	Helas3;Panc1;Sknmc	54366274	54373496	1.0	0.1929652125	None	None	None	None	no	None	None
hsa-mir-196a-2	chr12	54347036	54347055	+	H1neurons;Panc1	54346628	54347232	0.603396603397	0.0956644625	None	None	None	None	no	None	None
hsa-mir-196a-2	chr12	54362842	54362863	+	Panc1;Sknmc	54362267	54374352	0.999000999001	0.1378551125	None	None	None	None	no	None	None
hsa-mir-196a-2	chr12	54357390	54357411	+		None	None	None	0.1147201	None	None	None	None	Yes	54357498	54357502
hsa-mir-196a-2	chr12	54376522	54376542	+	Helas3;Panc1	54374387	54378379	1.0	0.2524049	None	None	None	None	no	None	None
hsa-mir-196a-2	chr12	54355187	54355241	+		None	None	None	0.106443425	None	None	None	None	no	None	None
hsa-mir-196a-2	chr12	54349588	54349607	+	Sknmc	54348318	54349554	0.456543456543	0.1013968875	None	None	None	None	no	None	None
hsa-mir-196a-2	chr12	54385284	54385303	+	Panc1	54384009	54385623	0.829170829171	0.0014269375	None	None	None	None	no	None	None
hsa-mir-196a-2	chr12	54384350	54384408	+	Panc1	54384009	54385623	0.869130869131	0.0820882	None	None	54382959	54383959	Yes	54384375	54384377
hsa-mir-196a-2	chr12	54354996	54355014	+		None	None	None	0.10578175	None	None	None	None	no	None	None
hsa-mir-196a-2	chr12	54346476	54346496	+	Panc1	54346628	54347232	0.357642357642	0.0942994125	None	None	None	None	no	None	None
hsa-mir-196a-2	chr12	54335804	54335824	+	Panc1;Sknmc	54332024	54336652	1.0	0.0819569	None	None	None	None	no	None	None
hsa-mir-196a-2	chr12	54345345	54345365	+		None	None	None	0.091658	None	None	None	None	no	None	None
hsa-mir-196a-2	chr12	54343283	54343301	+	K562;Panc1	54340215	54343577	0.785214785215	0.087204575	None	None	None	None	Yes	54342847	54342906
hsa-mir-196a-2	chr12	54384152	54384172	+	Panc1	54384009	54385623	0.652347652348	0.0731688	None	None	54382959	54383959	Yes	54384375	54384377
hsa-mir-196a-2	chr12	54366893	54366929	+	A549;Helas3;Panc1;Sknmc	54366274	54373496	1.0	0.16707605	None	None	None	None	Yes	54366908	54367019
hsa-mir-196a-2	chr12	54348647	54348774	+	Sknmc	54348318	54349554	0.891108891109	0.0998213125	None	None	None	None	Yes	54348851	54348857
hsa-mir-196a-2	chr12	54349152	54349172	+	Sknmc	54348318	54349554	0.892107892108	0.1005298	None	None	None	None	Yes	54348851	54348857
hsa-mir-196a-2	chr12	54368153	54368172	+	A549;Gm12892;Hct116;Helas3;Panc1;Sknmc	54366274	54373496	0.999000999001	0.178346825	None	None	None	None	Yes	54367543	54367668
hsa-mir-196a-2	chr12	54367710	54367729	+	A549;Hct116;Helas3;Panc1;Sknmc	54366274	54373496	0.999000999001	0.1739604125	None	None	None	None	Yes	54367443	54367609
hsa-mir-196a-2	chr12	54368530	54368550	+	A549;Gm12892;Hct116;Helas3;Panc1;Sknmc	54366274	54373496	1.0	0.1815306625	None	None	None	None	Yes	54368143	54368191
hsa-mir-196a-2	chr12	54379050	54379070	+	A549;Hct116;Helas3;Panc1;Sknmc	54378637	54382563	0.922077922078	0.3380920375	None	None	None	None	Yes	54378831	54378975
hsa-mir-196a-2	chr12	54378457	54378477	+	Helas3;Panc1;A549;Hct116;Sknmc	54374387	54378379	0.412587412587	0.311682725	None	None	None	None	Yes	54378831	54378975
hsa-mir-196b	chr7	27229001	27229019	-	huvec	27226903	27229330	0.82017982018	0.2508146	None	None	None	None	Yes	27229006	27229062
hsa-mir-196b	chr7	27219821	27219841	-	A549;Hct116;Helas3;huvec	27218642	27219962	0.631368631369	0.23614035	None	None	None	None	Yes	27219840	27219860
hsa-mir-196b	chr7	27213475	27213495	-	A549;ECC1;Gm12878;Gm12892;Hct116;Helas3;Hl60;huvec	27212395	27214145	1.0	0.4329381625	None	None	None	None	Yes	27213259	27213300
hsa-mir-196b	chr7	27225710	27225730	-	huvec	27223555	27225958	0.738261738262	0.2521563125	None	None	None	None	no	None	None
hsa-mir-196b	chr7	27238141	27238161	-	H1neurons	27237162	27238050	0.3996003996	0.31034985	None	None	None	None	no	None	None
hsa-mir-196b	chr7	27224119	27224137	-	A549;ECC1;Gm12878;H1neurons;Hct116;Helas3;Hl60;huvec	27223555	27225958	1.0	0.264487525	None	None	None	None	Yes	27224328	27224393
hsa-mir-196b	chr7	27224759	27224805	-	A549;ECC1;Hct116;Helas3;huvec	27223555	27225958	1.0	0.2666298875	None	None	None	None	Yes	27224786	27224923
hsa-mir-196b	chr7	27224176	27224195	-	A549;ECC1;Gm12878;H1neurons;Hct116;Helas3;Hl60;huvec	27223555	27225958	0.999000999001	0.263500675	None	None	None	None	Yes	27224328	27224393
hsa-mir-196b	chr7	27232551	27232570	-		None	None	None	0.2463269625	None	None	None	None	Yes	27232569	27232572
hsa-mir-196b	chr7	27232106	27232126	-		None	None	None	0.249736075	None	None	None	None	Yes	27231770	27231890
hsa-mir-196b	chr7	27232955	27232975	-	H1neurons	27233178	27233780	0.286713286713	0.2446011625	None	None	None	None	Yes	27232569	27232572
hsa-mir-196b	chr7	27209361	27209381	-	A549;ECC1;Gm12892;Hct116;Helas3;huvec	27208645	27209675	0.804195804196	0.0035173125	None	None	None	None	Yes	27209610	27209686
hsa-mir-196b	chr7	27232393	27232458	-		None	None	None	0.2466906375	None	None	None	None	Yes	27232569	27232572
hsa-mir-196b	chr7	27209624	27209644	-	A549;ECC1;Gm12892;Hct116;Helas3	27209181	27209995	0.813186813187	0.002241375	None	None	None	None	Yes	27209610	27209686
hsa-mir-196b	chr7	27250915	27250934	-	H1neurons	27251194	27251838	0.22977022977	0.220648075	None	None	None	None	no	None	None
hsa-mir-196b	chr7	27214127	27214147	-	ECC1;Helas3;Hct116;huvec	27213610	27215071	1.0	0.391569425	None	None	None	None	Yes	27213786	27213945
hsa-mir-196b	chr7	27240017	27240035	-	A549;ECC1;Gm12878;H1neurons;Hct116	27239522	27240251	0.725274725275	0.2975167125	None	None	None	None	Yes	27239701	27239811
hsa-mir-196b	chr7	27223212	27223231	-	H1neurons;Helas3;huvec	27223393	27223676	0.282717282717	0.2785492125	None	None	None	None	Yes	27223384	27223393
hsa-mir-196b	chr7	27213255	27213274	-	A549;ECC1;Gm12878;Gm12892;Hct116;Helas3;Hl60;huvec	27212395	27214145	0.999000999001	0.4322773375	None	None	None	None	Yes	27213259	27213300
hsa-mir-196b	chr7	27225165	27225184	-	Hct116;Helas3;huvec	27223555	27225958	0.999000999001	0.2606049375	None	None	None	None	Yes	27224786	27224923
hsa-mir-196b	chr7	27228427	27228446	-	huvec	27226903	27229330	0.999000999001	0.25201635	None	None	None	None	Yes	27228416	27228553
hsa-mir-196b	chr7	27225466	27225509	-	Hct116;Helas3;huvec	27223555	27225958	0.97002997003	0.2558701	None	None	None	None	Yes	27224988	27224993
hsa-mir-196b	chr7	27219169	27219188	-	A549;Hct116;Helas3;huvec	27218642	27219962	0.999000999001	0.2323636875	None	None	None	None	Yes	27219506	27219508
hsa-mir-196b	chr7	27223630	27223650	-	A549;ECC1;Gm12878;H1neurons;Hct116;Helas3;Hl60;huvec	27223512	27224182	0.627372627373	0.2706452375	None	None	None	None	Yes	27223384	27223393
hsa-mir-196b	chr7	27228685	27228705	-	huvec	27226903	27229330	1.0	0.2506317625	None	None	None	None	Yes	27229006	27229062
hsa-mir-196b	chr7	27231872	27231892	-		None	None	None	0.25227985	None	None	None	None	Yes	27231770	27231890
hsa-mir-196b	chr7	27215617	27215638	-		None	None	None	0.3155701125	None	None	None	None	no	None	None
hsa-mir-196b	chr7	27212418	27212437	-	A549;ECC1;Gm12892;Hct116;Helas3;Hl60;huvec	27211852	27213003	0.999000999001	0.4980463	None	None	None	None	Yes	27212380	27212510
hsa-mir-196b	chr7	27253763	27253782	-		None	None	None	0.208753125	None	None	None	None	no	None	None
hsa-mir-196b	chr7	27244616	27244635	-	H1neurons	27244499	27244898	0.398601398601	0.2594247875	None	None	None	None	no	None	None
hsa-mir-196b	chr7	27240016	27240037	-	A549;ECC1;Gm12878;H1neurons;Hct116	27239522	27240251	0.724275724276	0.297526275	None	None	None	None	Yes	27239701	27239811
hsa-mir-196b	chr7	27224726	27224918	-	A549;Hct116;Helas3;huvec	27223555	27225958	1.0	0.2670278625	None	None	None	None	Yes	27224786	27224923
hsa-mir-196b	chr7	27241821	27241841	-	H1neurons	27241604	27242304	0.699300699301	0.2812139	None	None	None	None	no	None	None
hsa-mir-196b	chr7	27214350	27214370	-	Helas3;Hct116;huvec	27213610	27215071	1.0	0.379769775	None	None	None	None	Yes	27213786	27213945
hsa-mir-196b	chr7	27209810	27209829	-	A549;ECC1;Gm12892;Hct116;Helas3	27209181	27209995	0.675324675325	0.00288145	None	None	None	None	Yes	27209610	27209686
hsa-mir-196b	chr7	27235705	27235724	-		None	None	None	0.270886175	None	None	None	None	no	None	None
hsa-mir-196b	chr7	27239736	27239755	-	A549;ECC1;Gm12878;H1neurons;Hct116	27239494	27240224	0.729270729271	0.3002278	None	None	None	None	Yes	27239701	27239811
hsa-mir-196b	chr7	27219442	27219468	-	A549;Hct116;Helas3;huvec	27218642	27219962	1.0	0.2396851	None	None	None	None	Yes	27219840	27219860
hsa-mir-196b	chr7	27227534	27227553	-	huvec	27226903	27229330	0.999000999001	0.247457725	None	None	None	None	Yes	27227044	27227147
hsa-mir-196b	chr7	27230702	27230722	-		None	None	None	0.252041	None	None	None	None	no	None	None
hsa-mir-196b	chr7	27213882	27213901	-	A549;ECC1;Gm12892;Hct116;Helas3;Hl60;huvec	27213610	27215071	0.78021978022	0.4108218	None	None	None	None	Yes	27213786	27213945
hsa-mir-196b	chr7	27239269	27239287	-	A549;ECC1;H1neurons;Hct116	27239494	27240224	0.283716283716	0.3035232	None	None	None	None	Yes	27239701	27239811
hsa-mir-197	chr1	110091633	110091655	+	A549;ECC1;Gm12878;Gm12891;Gm12892;H1hesc;H1neurons;Hct116;Helas3;Hepg2;Hl60;K562;Panc1;Pfsk1;Sknmc;Sknsh;U87;huvec	110090815	110092067	0.923076923077	0.42376255	110090624	110091624	None	None	Yes	110091181	110091289
hsa-mir-197	chr1	110098381	110098400	+	Gm12878;Helas3;Hl60;K562	110098272	110098855	0.582417582418	0.4284770875	None	None	None	None	Yes	110098420	110098459
hsa-mir-1972-1	chr16	15141370	15141390	-		None	None	None	0.4066779125	None	None	None	None	Yes	15141398	15141409
hsa-mir-1972-1	chr16	15149812	15149882	-	A549;ECC1;Gm12878;Gm12892;H1hesc;H1neurons;Hct116;Helas3;Hepg2;K562;Panc1;Pfsk1;Sknmc;Sknsh;huvec	15149285	15150357	1.0	0.396719675	None	None	None	None	Yes	15149770	15149939
hsa-mir-1972-1	chr16	15149877	15149972	-	A549;ECC1;Gm12878;Gm12892;H1hesc;H1neurons;Hct116;Helas3;Hepg2;K562;Panc1;Pfsk1;Sknmc;Sknsh;huvec	15149356	15150378	0.953046953047	0.396157875	None	None	None	None	Yes	15149770	15149939
hsa-mir-1972-1	chr16	15142094	15142114	-		None	None	None	0.4070370625	None	None	None	None	Yes	15141750	15141780
hsa-mir-1972-2	chr16	70064209	70064229	+		None	None	None	0.0	None	None	None	None	no	None	None
hsa-mir-1973	chr4	117220364	117220385	+		None	None	None	0.1706764125	None	None	None	None	Yes	117220337	117220507
hsa-mir-1973	chr4	117219198	117219217	+	H1hesc;Helas3	117219307	117219498	0.190809190809	0.16250665	None	None	None	None	Yes	117219384	117219399
hsa-mir-1976	chr1	26880648	26880668	+	Gm12878;Hl60	26880372	26881160	0.785214785215	0.3173077125	None	None	None	None	Yes	26881096	26881185
hsa-mir-1976	chr1	26872306	26872406	+	Gm12878;Gm12891;Gm12892;Hl60	26871847	26873410	1.0	0.3380615125	None	None	None	None	Yes	26872294	26872361
hsa-mir-1976	chr1	26856107	26856126	+	A549;ECC1;Gm12878;Gm12892;H1hesc;H1neurons;Hct116;Helas3;Hepg2;K562;Panc1;Sknmc;Sknsh;U87;huvec	26855795	26856693	0.82017982018	0.2074395	None	None	None	None	Yes	26856238	26856287
hsa-mir-1976	chr1	26856182	26856308	+	A549;ECC1;Gm12878;Gm12892;H1hesc;H1neurons;Hct116;Helas3;Hepg2;K562;Panc1;Sknmc;Sknsh;U87;huvec	26855817	26856733	0.915084915085	0.2080605625	None	None	None	None	Yes	26856238	26856287
hsa-mir-1976	chr1	26855783	26855803	+	A549;ECC1;Gm12878;Gm12892;H1hesc;H1neurons;Hct116;Helas3;Hepg2;K562;Panc1;Sknmc;Sknsh;U87;huvec	26855795	26856693	0.497502497502	0.204798625	None	None	None	None	Yes	26856238	26856287
hsa-mir-1976	chr1	26872571	26872591	+	Gm12878;Gm12891;Gm12892;Hl60	26871847	26873410	1.0	0.3399186	None	None	None	None	Yes	26872294	26872361
hsa-mir-1976	chr1	26856490	26856509	+	A549;ECC1;Gm12878;Gm12892;H1hesc;H1neurons;Hct116;Helas3;Hepg2;K562;Panc1;Sknmc;Sknsh;U87;huvec	26855913	26857235	0.999000999001	0.20955925	None	None	None	None	Yes	26856238	26856287
hsa-mir-1976	chr1	26881004	26881039	+	Gm12878;Hl60	26880374	26881783	0.999000999001	0.4279475875	None	None	None	None	Yes	26881096	26881185
hsa-mir-198	chr3	120144508	120144527	-	Sknsh;ECC1;H1hesc	120144381	120145688	0.635364635365	0.5739451125	None	None	None	None	Yes	120144307	120144312
hsa-mir-198	chr3	120144002	120144021	-	Sknsh;ECC1;H1hesc	120143874	120144321	0.446553446553	0.578102375	None	None	None	None	Yes	120144307	120144312
hsa-mir-198	chr3	120157531	120157550	-	H1hesc;Pfsk1;Sknsh;huvec	120154982	120158125	0.999000999001	0.531354125	None	None	None	None	Yes	120157116	120157120
hsa-mir-199a-1	chr19	10928253	10928272	-	Gm12878;Sknsh;K562;Pfsk1;Sknmc	10925951	10929578	0.999000999001	0.00071225	None	None	None	None	Yes	10928249	10928334
hsa-mir-199a-1	chr19	10946860	10946879	-	A549;ECC1;Gm12878;Gm12891;Gm12892;H1hesc;H1neurons;Hct116;Helas3;Hepg2;Hl60;K562;Panc1;Pfsk1;Sknmc;Sknsh;U87;huvec	10945582	10947587	0.999000999001	0.112617375	None	None	None	None	Yes	10946868	10947006
hsa-mir-199a-1	chr19	10946857	10946900	-	A549;ECC1;Gm12878;Gm12891;Gm12892;H1hesc;H1neurons;Hct116;Helas3;Hepg2;Hl60;K562;Panc1;Pfsk1;Sknmc;Sknsh;U87;huvec	10945582	10947587	0.999000999001	0.1124769125	None	None	None	None	Yes	10946868	10947006
hsa-mir-199a-1	chr19	10928461	10928481	-	Gm12878;H1hesc;Hl60;K562;Sknsh;Pfsk1;Sknmc	10925951	10929578	1.0	0.0017889125	None	None	None	None	Yes	10928249	10928334
hsa-mir-199a-1	chr19	10946333	10946353	-	A549;ECC1;Gm12878;Gm12891;Gm12892;H1hesc;H1neurons;Hct116;Helas3;Hepg2;Hl60;K562;Panc1;Pfsk1;Sknmc;Sknsh;U87;huvec	10945582	10947587	1.0	0.1026938375	None	None	None	None	Yes	10946737	10946798
hsa-mir-199a-2	chr1	172132920	172132939	-	Sknsh	172132626	172132991	0.364635364635	0.1721815	None	None	None	None	no	None	None
hsa-mir-199a-2	chr1	172113899	172113935	-	Pfsk1;Sknmc;Sknsh;huvec	172113262	172115212	1.0	0.6924403375	None	None	None	None	Yes	172113872	172113935
hsa-mir-199b	chr9	131038199	131038308	-	A549;ECC1;Gm12878;Gm12891;Gm12892;H1hesc;H1neurons;Hct116;Hepg2;Hl60;K562;Panc1;Pfsk1;Sknmc;Sknsh;U87;huvec;Helas3	131037220	131039590	0.999000999001	0.3746110375	None	None	None	None	Yes	131038198	131038319
hsa-mir-199b	chr9	131007403	131007423	-	H1hesc;Hepg2;Hl60;Pfsk1;Sknmc;Sknsh	131006152	131008611	1.0	0.0245358125	None	None	None	None	Yes	131007252	131007266
hsa-mir-199b	chr9	131015459	131015477	-	A549;H1hesc;H1neurons;K562	131014947	131015556	0.588411588412	0.032609975	None	None	None	None	no	None	None
hsa-mir-199b	chr9	131033336	131033356	-	Hct116;K562	131032822	131034161	1.0	0.3662248125	None	None	None	None	Yes	131033000	131033046
hsa-mir-199b	chr9	131012677	131012697	-	A549;ECC1;H1hesc;Hct116;K562	131012298	131013362	0.888111888112	0.0370288375	None	None	131012727	131013727	Yes	131012694	131012746
hsa-mir-199b	chr9	131038454	131038473	-	A549;ECC1;Gm12878;Gm12891;Gm12892;H1hesc;H1neurons;Hct116;Hepg2;Hl60;K562;Panc1;Pfsk1;Sknmc;Sknsh;U87;huvec;Helas3	131037220	131039590	0.999000999001	0.372199925	None	None	None	None	Yes	131038198	131038319
hsa-mir-199b	chr9	131017170	131017189	-	A549;ECC1;Gm12878;Gm12892;H1hesc;H1neurons;Hct116;Hepg2;K562;Panc1;Pfsk1;Sknsh;U87	131015541	131018785	0.999000999001	0.035143925	None	None	None	None	Yes	131017369	131017378
hsa-mir-199b	chr9	131013004	131013024	-	A549;ECC1;H1hesc;Hct116;K562	131012298	131013362	0.848151848152	0.03502425	None	None	131012727	131013727	Yes	131012694	131012746
hsa-mir-199b	chr9	131016798	131016819	-	ECC1;Gm12878;H1hesc;H1neurons;Hct116;K562;Pfsk1;Sknsh;U87	131015541	131018785	0.999000999001	0.0315314125	None	None	None	None	Yes	131017162	131017164
hsa-mir-199b	chr9	131008806	131008825	-	H1hesc;Hepg2;Hl60;Pfsk1;Sknsh	131007769	131009453	0.999000999001	0.0243679875	None	None	None	None	Yes	131008694	131008763
hsa-mir-199b	chr9	131037968	131037987	-	A549;ECC1;Gm12878;Gm12891;Gm12892;H1hesc;H1neurons;Hct116;Hepg2;Hl60;K562;Panc1;Pfsk1;Sknmc;Sknsh;U87;huvec;Helas3	131037220	131039590	0.999000999001	0.3751575625	None	None	None	None	Yes	131038198	131038319
hsa-mir-19a	chr13	92001062	92001081	+	A549;ECC1;Gm12878;Gm12891;Gm12892;H1hesc;H1neurons;Hct116;Helas3;Hepg2;Hl60;K562;Panc1;Pfsk1;Sknmc;Sknsh;U87;huvec	91999040	92013365	0.999000999001	0.352715725	None	None	92001099	92002099	Yes	92001375	92001378
hsa-mir-19a	chr13	91999144	91999163	+	A549;ECC1;Gm12878;Gm12891;Gm12892;H1hesc;H1neurons;Hct116;Helas3;Hepg2;Hl60;K562;Panc1;Pfsk1;Sknmc;Sknsh;U87;huvec	91998785	92013715	0.867132867133	0.1916805625	91999399	92000399	None	None	no	None	None
hsa-mir-19a	chr13	92000251	92000291	+	A549;ECC1;Gm12878;Gm12891;Gm12892;H1hesc;H1neurons;Hct116;Helas3;Hepg2;Hl60;K562;Panc1;Pfsk1;Sknmc;Sknsh;U87;huvec	91999040	92013365	1.0	0.2602618	91999399	92000399	None	None	Yes	91999935	91999941
hsa-mir-19a	chr13	92002372	92002391	+	Gm12878;Gm12891;Gm12892;H1hesc;Helas3;Hepg2;Hl60;K562;Pfsk1;Sknmc;U87	91999040	92013365	0.999000999001	0.4324255	None	None	92001099	92002099	Yes	92002077	92002125
hsa-mir-19a	chr13	92000591	92000610	+	A549;ECC1;Gm12878;Gm12891;Gm12892;H1hesc;H1neurons;Hct116;Helas3;Hepg2;Hl60;K562;Panc1;Pfsk1;Sknmc;Sknsh;U87;huvec	91999040	92013365	0.999000999001	0.2923928875	91999399	92000399	92001099	92002099	Yes	92001057	92001060
hsa-mir-19a	chr13	91999613	91999634	+	A549;ECC1;Gm12878;Gm12891;Gm12892;H1hesc;H1neurons;Hct116;Helas3;Hepg2;Hl60;K562;Panc1;Pfsk1;Sknmc;Sknsh;U87;huvec	91999040	92013365	0.999000999001	0.2157690375	91999399	92000399	None	None	Yes	91999935	91999941
hsa-mir-19a	chr13	92000744	92000763	+	A549;ECC1;Gm12878;Gm12891;Gm12892;H1hesc;H1neurons;Hct116;Helas3;Hepg2;Hl60;K562;Panc1;Pfsk1;Sknmc;Sknsh;U87;huvec	91999040	92013365	0.999000999001	0.3095924625	91999399	92000399	92001099	92002099	Yes	92001057	92001060
hsa-mir-19a	chr13	91999940	91999963	+	A549;ECC1;Gm12878;Gm12891;Gm12892;H1hesc;H1neurons;Hct116;Helas3;Hepg2;Hl60;K562;Panc1;Pfsk1;Sknmc;Sknsh;U87;huvec	91999040	92013365	0.999000999001	0.23649045	91999399	92000399	None	None	Yes	91999935	91999941
hsa-mir-19b-1	chr13	91999144	91999163	+	A549;ECC1;Gm12878;Gm12891;Gm12892;H1hesc;H1neurons;Hct116;Helas3;Hepg2;Hl60;K562;Panc1;Pfsk1;Sknmc;Sknsh;U87;huvec	91998785	92013715	0.867132867133	0.1916805625	91999399	92000399	None	None	no	None	None
hsa-mir-19b-1	chr13	92001062	92001081	+	A549;ECC1;Gm12878;Gm12891;Gm12892;H1hesc;H1neurons;Hct116;Helas3;Hepg2;Hl60;K562;Panc1;Pfsk1;Sknmc;Sknsh;U87;huvec	91999040	92013365	0.999000999001	0.352715725	None	None	92001099	92002099	Yes	92001375	92001378
hsa-mir-19b-1	chr13	92000251	92000291	+	A549;ECC1;Gm12878;Gm12891;Gm12892;H1hesc;H1neurons;Hct116;Helas3;Hepg2;Hl60;K562;Panc1;Pfsk1;Sknmc;Sknsh;U87;huvec	91999040	92013365	1.0	0.2602618	91999399	92000399	None	None	Yes	91999935	91999941
hsa-mir-19b-1	chr13	92000591	92000610	+	A549;ECC1;Gm12878;Gm12891;Gm12892;H1hesc;H1neurons;Hct116;Helas3;Hepg2;Hl60;K562;Panc1;Pfsk1;Sknmc;Sknsh;U87;huvec	91999040	92013365	0.999000999001	0.2923928875	91999399	92000399	92001099	92002099	Yes	92001057	92001060
hsa-mir-19b-1	chr13	92000744	92000763	+	A549;ECC1;Gm12878;Gm12891;Gm12892;H1hesc;H1neurons;Hct116;Helas3;Hepg2;Hl60;K562;Panc1;Pfsk1;Sknmc;Sknsh;U87;huvec	91999040	92013365	0.999000999001	0.3095924625	91999399	92000399	92001099	92002099	Yes	92001057	92001060
hsa-mir-19b-1	chr13	92002372	92002391	+	Gm12878;Gm12891;Gm12892;H1hesc;Helas3;Hepg2;Hl60;K562;Pfsk1;Sknmc;U87	91999040	92013365	0.999000999001	0.4324255	None	None	92001099	92002099	Yes	92002077	92002125
hsa-mir-19b-1	chr13	91999940	91999963	+	A549;ECC1;Gm12878;Gm12891;Gm12892;H1hesc;H1neurons;Hct116;Helas3;Hepg2;Hl60;K562;Panc1;Pfsk1;Sknmc;Sknsh;U87;huvec	91999040	92013365	0.999000999001	0.23649045	91999399	92000399	None	None	Yes	91999935	91999941
hsa-mir-19b-1	chr13	91999613	91999634	+	A549;ECC1;Gm12878;Gm12891;Gm12892;H1hesc;H1neurons;Hct116;Helas3;Hepg2;Hl60;K562;Panc1;Pfsk1;Sknmc;Sknsh;U87;huvec	91999040	92013365	0.999000999001	0.2157690375	91999399	92000399	None	None	Yes	91999935	91999941
hsa-mir-19b-2	chrX	133306564	133306583	-	H1hesc	133306495	133306957	0.461538461538	0.0333735625	133306728	133307728	133307066	133308066	Yes	133306387	133306535
hsa-mir-19b-2	chrX	133336311	133336330	-		None	None	None	0.017597875	None	None	None	None	no	None	None
hsa-mir-19b-2	chrX	133305674	133305693	-	H1hesc	133305420	133306494	0.762237762238	0.0440238375	None	None	None	None	Yes	133305697	133305829
hsa-mir-19b-2	chrX	133307833	133307852	-	H1hesc	133307265	133308721	0.999000999001	0.0247981	133306728	133307728	133307066	133308066	Yes	133307837	133307866
hsa-mir-19b-2	chrX	133338834	133338854	-		None	None	None	0.0163279875	None	None	None	None	no	None	None
hsa-mir-19b-2	chrX	133306078	133306098	-	H1hesc	133305420	133306494	0.906093906094	0.036191675	None	None	133306361	133307361	Yes	133305697	133305829
hsa-mir-19b-2	chrX	133309041	133309060	-	H1hesc	133308999	133309308	0.308691308691	0.019003875	None	None	None	None	no	None	None
hsa-mir-200a	chr1	1093017	1093035	+	A549;ECC1;Gm12878;Gm12891;Gm12892;H1hesc;Hct116;Helas3;Hepg2;Hl60;K562;Panc1;Sknmc;Sknsh;U87;huvec	1092737	1093632	0.788211788212	0.11956915	1092444	1093444	1093131	1094131	Yes	1092858	1092923
hsa-mir-200a	chr1	1098704	1098723	+	ECC1;Hct116	1097464	1099518	0.999000999001	0.2150753875	None	None	1098017	1099017	Yes	1098300	1098323
hsa-mir-200a	chr1	1076348	1076368	+		None	None	None	0.0650250625	None	None	None	None	no	None	None
hsa-mir-200a	chr1	1066248	1066267	+		None	None	None	0.0635909625	None	None	None	None	no	None	None
hsa-mir-200a	chr1	1073547	1073567	+		None	None	None	0.063248625	None	None	None	None	no	None	None
hsa-mir-200a	chr1	1072818	1072839	+		None	None	None	0.0643541	None	None	None	None	Yes	1072877	1072934
hsa-mir-200a	chr1	1065761	1065781	+		None	None	None	0.06337175	None	None	None	None	no	None	None
hsa-mir-200a	chr1	1093436	1093455	+	A549;ECC1;Gm12878;Gm12891;Gm12892;H1hesc;Hct116;Helas3;Hepg2;Hl60;K562;Panc1;Sknmc;Sknsh;U87;huvec	1092830	1094132	0.999000999001	0.1160250875	1092444	1093444	1093131	1094131	Yes	1092852	1092952
hsa-mir-200a	chr1	1057821	1057841	+	ECC1;Hct116	1057494	1057795	0.300699300699	0.0604730125	None	None	None	None	no	None	None
hsa-mir-200a	chr1	1068120	1068139	+		None	None	None	0.0651617375	None	None	None	None	no	None	None
hsa-mir-200a	chr1	1098074	1098094	+	ECC1;Hct116	1097464	1099518	1.0	0.196881775	None	None	1098017	1099017	Yes	1098300	1098323
hsa-mir-200a	chr1	1063972	1063992	+	Hepg2	1063696	1064560	0.785214785215	0.068961175	None	None	None	None	Yes	1063934	1064039
hsa-mir-200a	chr1	1098320	1098342	+	ECC1;Hct116	1097464	1099518	1.0	0.2079800625	None	None	1098017	1099017	Yes	1098300	1098323
hsa-mir-200a	chr1	1063009	1063027	+		None	None	None	0.0673125375	None	None	None	None	no	None	None
hsa-mir-200a	chr1	1099024	1099044	+	ECC1;Hct116	1097464	1099518	0.984015984016	0.2331967125	None	None	1098017	1099017	Yes	1098965	1099054
hsa-mir-200a	chr1	1068790	1068809	+		None	None	None	0.0652696625	None	None	None	None	no	None	None
hsa-mir-200a	chr1	1079711	1079730	+	Gm12878;Gm12891;Gm12892;Hl60	1079262	1080329	0.957042957043	0.070468575	None	None	None	None	Yes	1079619	1079716
hsa-mir-200a	chr1	1084391	1084411	+		None	None	None	0.08145875	None	None	None	None	no	None	None
hsa-mir-200a	chr1	1068480	1068499	+		None	None	None	0.0654017125	None	None	None	None	no	None	None
hsa-mir-200a	chr1	1093229	1093249	+	A549;ECC1;Gm12878;Gm12891;Gm12892;H1hesc;Hct116;Helas3;Hepg2;Hl60;K562;Panc1;Sknmc;Sknsh;U87;huvec	1092751	1093898	0.987012987013	0.1169487125	1092444	1093444	1093131	1094131	Yes	1092858	1092923
hsa-mir-200a	chr1	1072275	1072295	+		None	None	None	0.06320495	None	None	None	None	Yes	1072375	1072419
hsa-mir-200a	chr1	1099261	1099280	+	ECC1	1097464	1099518	0.747252747253	0.228965825	None	None	1098017	1099017	Yes	1098965	1099054
hsa-mir-200a	chr1	1100500	1100519	+	ECC1;Hct116;Hepg2	1099785	1101795	0.999000999001	0.216804025	None	None	None	None	Yes	1100415	1100476
hsa-mir-200a	chr1	1102984	1103003	+	ECC1	1102743	1103122	0.378621378621	0.0473856125	None	None	None	None	no	None	None
hsa-mir-200a	chr1	1084131	1084149	+		None	None	None	0.0805327875	None	None	None	None	no	None	None
hsa-mir-200a	chr1	1098742	1098762	+	ECC1;Hct116	1097464	1099518	1.0	0.2169584125	None	None	1098017	1099017	Yes	1098300	1098323
hsa-mir-200b	chr1	1063972	1063992	+	Hepg2	1063696	1064560	0.785214785215	0.068961175	None	None	None	None	Yes	1063934	1064039
hsa-mir-200b	chr1	1068790	1068809	+		None	None	None	0.0652696625	None	None	None	None	no	None	None
hsa-mir-200b	chr1	1099024	1099044	+	ECC1;Hct116	1097464	1099518	0.984015984016	0.2331967125	None	None	1098017	1099017	Yes	1098965	1099054
hsa-mir-200b	chr1	1099261	1099280	+	ECC1	1097464	1099518	0.747252747253	0.228965825	None	None	1098017	1099017	Yes	1098965	1099054
hsa-mir-200b	chr1	1057821	1057841	+	ECC1;Hct116	1057494	1057795	0.300699300699	0.0604730125	None	None	None	None	no	None	None
hsa-mir-200b	chr1	1093229	1093249	+	A549;ECC1;Gm12878;Gm12891;Gm12892;H1hesc;Hct116;Helas3;Hepg2;Hl60;K562;Panc1;Sknmc;Sknsh;U87;huvec	1092751	1093898	0.987012987013	0.1169487125	1092444	1093444	1093131	1094131	Yes	1092858	1092923
hsa-mir-200b	chr1	1072818	1072839	+		None	None	None	0.0643541	None	None	None	None	Yes	1072877	1072934
hsa-mir-200b	chr1	1100500	1100519	+	ECC1;Hct116;Hepg2	1099785	1101795	0.999000999001	0.216804025	None	None	None	None	Yes	1100415	1100476
hsa-mir-200b	chr1	1072275	1072295	+		None	None	None	0.06320495	None	None	None	None	Yes	1072375	1072419
hsa-mir-200b	chr1	1076348	1076368	+		None	None	None	0.0650250625	None	None	None	None	no	None	None
hsa-mir-200b	chr1	1098704	1098723	+	ECC1;Hct116	1097464	1099518	0.999000999001	0.2150753875	None	None	1098017	1099017	Yes	1098300	1098323
hsa-mir-200b	chr1	1093436	1093455	+	A549;ECC1;Gm12878;Gm12891;Gm12892;H1hesc;Hct116;Helas3;Hepg2;Hl60;K562;Panc1;Sknmc;Sknsh;U87;huvec	1092830	1094132	0.999000999001	0.1160250875	1092444	1093444	1093131	1094131	Yes	1092852	1092952
hsa-mir-200b	chr1	1063009	1063027	+		None	None	None	0.0673125375	None	None	None	None	no	None	None
hsa-mir-200b	chr1	1068480	1068499	+		None	None	None	0.0654017125	None	None	None	None	no	None	None
hsa-mir-200b	chr1	1068120	1068139	+		None	None	None	0.0651617375	None	None	None	None	no	None	None
hsa-mir-200b	chr1	1098074	1098094	+	ECC1;Hct116	1097464	1099518	1.0	0.196881775	None	None	1098017	1099017	Yes	1098300	1098323
hsa-mir-200b	chr1	1073547	1073567	+		None	None	None	0.063248625	None	None	None	None	no	None	None
hsa-mir-200b	chr1	1098320	1098342	+	ECC1;Hct116	1097464	1099518	1.0	0.2079800625	None	None	1098017	1099017	Yes	1098300	1098323
hsa-mir-200b	chr1	1065761	1065781	+		None	None	None	0.06337175	None	None	None	None	no	None	None
hsa-mir-200b	chr1	1084131	1084149	+		None	None	None	0.0805327875	None	None	None	None	no	None	None
hsa-mir-200b	chr1	1098742	1098762	+	ECC1;Hct116	1097464	1099518	1.0	0.2169584125	None	None	1098017	1099017	Yes	1098300	1098323
hsa-mir-200b	chr1	1093017	1093035	+	A549;ECC1;Gm12878;Gm12891;Gm12892;H1hesc;Hct116;Helas3;Hepg2;Hl60;K562;Panc1;Sknmc;Sknsh;U87;huvec	1092737	1093632	0.788211788212	0.11956915	1092444	1093444	1093131	1094131	Yes	1092858	1092923
hsa-mir-200b	chr1	1084391	1084411	+		None	None	None	0.08145875	None	None	None	None	no	None	None
hsa-mir-200b	chr1	1066248	1066267	+		None	None	None	0.0635909625	None	None	None	None	no	None	None
hsa-mir-200b	chr1	1079711	1079730	+	Gm12878;Gm12891;Gm12892;Hl60	1079262	1080329	0.957042957043	0.070468575	None	None	None	None	Yes	1079619	1079716
hsa-mir-200c	chr12	7037700	7037718	+	A549;ECC1;Gm12878;Gm12892;H1hesc;H1neurons;Hct116;Helas3;Hepg2;K562;Pfsk1;Sknmc;Sknsh;U87;huvec	7037296	7038934	0.912087912088	0.518855	None	None	None	None	Yes	7037367	7037525
hsa-mir-200c	chr12	7046860	7046879	+	A549;ECC1;Gm12878;Gm12891;Gm12892;H1hesc;H1neurons;Hct116;Helas3;Hepg2;Hl60;K562;Pfsk1;Sknmc;Sknsh;U87;huvec;Panc1	7044130	7049052	0.999000999001	0.4575986625	None	None	None	None	no	None	None
hsa-mir-200c	chr12	7031798	7031817	+	ECC1;Gm12878;H1hesc;Hepg2;U87	7030048	7037254	0.999000999001	0.4872316	None	None	None	None	Yes	7031502	7031504
hsa-mir-200c	chr12	7072650	7072669	+	ECC1;Gm12878;Gm12891;Gm12892;H1hesc;Hct116;Helas3;Hl60;Sknmc	7069821	7078714	0.999000999001	0.0552184375	None	None	7072213	7073213	Yes	7072358	7072397
hsa-mir-200c	chr12	7045409	7045496	+	A549;ECC1;Gm12878;Gm12891;Gm12892;H1hesc;H1neurons;Hct116;Helas3;Hepg2;Hl60;K562;Pfsk1;Sknmc;Sknsh;U87;huvec;Panc1	7044130	7049052	0.999000999001	0.483089525	None	None	None	None	Yes	7045371	7045394
hsa-mir-200c	chr12	7063356	7063374	+	K562;Sknmc;Gm12878;Gm12891;Gm12892;Hl60	7059635	7072440	1.0	0.433894	None	None	None	None	Yes	7063349	7063359
hsa-mir-200c	chr12	7053180	7053232	+	A549;ECC1;Gm12878;Gm12891;Gm12892;H1hesc;H1neurons;Hct116;Helas3;Hepg2;Hl60;K562;Panc1;Pfsk1;Sknmc;Sknsh;U87;huvec	7051435	7054360	1.0	0.439725625	None	None	None	None	Yes	7053089	7053280
hsa-mir-200c	chr12	7037400	7037422	+	A549;ECC1;Gm12878;Gm12891;Gm12892;H1hesc;H1neurons;Hct116;Helas3;Hepg2;K562;Panc1;Pfsk1;Sknmc;Sknsh;U87;huvec	7036532	7037630	0.719280719281	0.5170384375	None	None	None	None	Yes	7037367	7037525
hsa-mir-200c	chr12	7048181	7048201	+	A549;ECC1;Gm12878;Gm12891;Gm12892;H1hesc;H1neurons;Hct116;Hl60;K562;Pfsk1;Sknmc;Sknsh;U87;huvec;Panc1	7044130	7049052	1.0	0.4428379125	None	None	None	None	Yes	7048051	7048053
hsa-mir-200c	chr12	7023658	7023786	+	A549;ECC1;Gm12878;Gm12892;H1neurons;Hct116;Helas3;Hepg2;Sknmc;Sknsh;U87	7023151	7025658	1.0	0.4679605875	None	None	None	None	Yes	7023691	7023752
hsa-mir-200c	chr12	7036950	7037013	+	A549;ECC1;Gm12878;Gm12891;Gm12892;H1hesc;H1neurons;Hct116;Helas3;Hepg2;K562;Panc1;Pfsk1;Sknmc;Sknsh;U87;huvec	7036532	7037630	0.948051948052	0.51390465	None	None	None	None	Yes	7037367	7037525
hsa-mir-200c	chr12	7060798	7060817	+	Gm12878;Gm12891;Gm12892;Hl60	7059635	7072440	0.999000999001	0.433219175	None	None	None	None	Yes	7061211	7061213
hsa-mir-200c	chr12	7060418	7060658	+	Gm12878;Gm12891;Gm12892;Hl60	7059635	7072440	1.0	0.4323987625	None	None	None	None	Yes	7060442	7060624
hsa-mir-200c	chr12	7052582	7052601	+	A549;ECC1;Gm12878;Gm12891;Gm12892;H1hesc;H1neurons;Hct116;Helas3;Hepg2;Hl60;K562;Panc1;Pfsk1;Sknmc;Sknsh;U87;huvec	7051435	7054360	0.999000999001	0.4395874	None	None	None	None	Yes	7053089	7053280
hsa-mir-200c	chr12	7036956	7037186	+	A549;ECC1;Gm12878;Gm12891;Gm12892;H1hesc;H1neurons;Hct116;Helas3;Hepg2;K562;Panc1;Pfsk1;Sknmc;Sknsh;U87;huvec	7036532	7037630	1.0	0.5139138875	None	None	None	None	Yes	7037367	7037525
hsa-mir-200c	chr12	7037730	7037749	+	A549;ECC1;Gm12878;Gm12892;H1hesc;H1neurons;Hct116;Helas3;Hepg2;K562;Pfsk1;Sknmc;Sknsh;U87;huvec	7037296	7038934	0.942057942058	0.5190832625	None	None	None	None	Yes	7037367	7037525
hsa-mir-200c	chr12	7047269	7047289	+	A549;ECC1;Gm12878;Gm12891;Gm12892;H1hesc;H1neurons;Hct116;Helas3;Hepg2;Hl60;K562;Pfsk1;Sknmc;Sknsh;U87;huvec;Panc1	7044130	7049052	1.0	0.4536695875	None	None	None	None	Yes	7047754	7047756
hsa-mir-200c	chr12	7053405	7053425	+	A549;ECC1;Gm12878;Gm12891;Gm12892;H1hesc;H1neurons;Hct116;Helas3;Hepg2;Hl60;K562;Panc1;Pfsk1;Sknmc;Sknsh;U87;huvec	7051435	7054360	1.0	0.433312575	None	None	None	None	Yes	7053089	7053280
hsa-mir-200c	chr12	7036350	7036369	+	A549;ECC1;Gm12878;Gm12891;Gm12892;H1hesc;H1neurons;Hct116;Helas3;Hepg2;K562;Panc1;Pfsk1;Sknmc;Sknsh;U87;huvec	7035776	7037078	0.999000999001	0.5081683125	None	None	None	None	Yes	7036829	7036833
hsa-mir-200c	chr12	7064499	7064519	+	Gm12892;Gm12878;Gm12891;Hl60	7059635	7072440	1.0	0.4082973125	None	None	None	None	Yes	7064313	7064340
hsa-mir-202	chr10	135067280	135067298	-		None	None	None	0.1018561625	None	None	None	None	no	None	None
hsa-mir-202	chr10	135098153	135098172	-		None	None	None	0.2624538125	None	None	None	None	Yes	135098630	135098823
hsa-mir-202	chr10	135061370	135061391	-		None	None	None	0.8220720875	None	None	None	None	Yes	135061621	135061657
hsa-mir-202	chr10	135099554	135099574	-		None	None	None	0.2781821875	None	None	None	None	Yes	135098981	135099069
hsa-mir-202	chr10	135104720	135104740	-	Gm12878;Gm12891	135104625	135105496	0.604395604396	0.28786585	None	None	None	None	Yes	135104413	135104550
hsa-mir-202	chr10	135090348	135090408	-	ECC1;Gm12878;Gm12891;Gm12892;Helas3;K562;Sknmc;U87	135088161	135090667	0.789210789211	0.2193309125	None	None	None	None	Yes	135090269	135090412
hsa-mir-202	chr10	135090065	135090084	-	ECC1;Gm12878;Gm12891;Gm12892;Helas3;Hl60;K562;U87	135088032	135090597	0.999000999001	0.220076925	None	None	None	None	Yes	135090269	135090412
hsa-mir-202	chr10	135111025	135111044	-		None	None	None	0.326359275	None	None	None	None	Yes	135111180	135111185
hsa-mir-202	chr10	135075400	135075477	-	A549;ECC1;Gm12878;Gm12891;Gm12892;H1neurons;Hct116;Helas3;Hepg2;Hl60;K562;Panc1;Pfsk1;Sknmc;Sknsh;U87	135074638	135075942	0.999000999001	0.08409325	None	None	None	None	Yes	135075399	135075467
hsa-mir-202	chr10	135095455	135095474	-	Gm12878;K562	135095062	135095534	0.471528471528	0.24377525	None	None	None	None	Yes	135095748	135095838
hsa-mir-202	chr10	135107327	135107347	-	Gm12878;Gm12892;H1hesc;Helas3;Hl60;K562;Sknsh;U87;huvec	135106624	135107514	0.677322677323	0.2973345625	None	None	None	None	Yes	135107094	135107274
hsa-mir-202	chr10	135109253	135109273	-	K562	135109216	135109426	0.20979020979	0.3131787125	None	None	None	None	Yes	135109151	135109153
hsa-mir-202	chr10	135100035	135100053	-		None	None	None	0.28295195	None	None	None	None	Yes	135100030	135100039
hsa-mir-203	chr14	104551482	104551502	+		None	None	None	0.151540375	None	None	None	None	Yes	104551856	104552041
hsa-mir-203	chr14	104552037	104552056	+		None	None	None	0.1541764875	None	None	None	None	Yes	104551856	104552041
hsa-mir-203	chr14	104551683	104551702	+		None	None	None	0.1524845875	None	None	None	None	Yes	104551856	104552041
hsa-mir-203	chr14	104582879	104582899	+	ECC1;Hct116	104582438	104583636	0.95004995005	0.001058325	None	None	None	None	no	None	None
hsa-mir-203	chr14	104583548	104583567	+	ECC1;Hct116	104582945	104583717	0.659340659341	0.0	None	None	None	None	Yes	104583631	104583670
hsa-mir-203	chr14	104563991	104564011	+	H1hesc	104564019	104564680	0.481518481518	0.1953912	None	None	None	None	no	None	None
hsa-mir-203	chr14	104583255	104583274	+	ECC1;Hct116	104582438	104583636	0.871128871129	0.00163755	None	None	None	None	Yes	104583631	104583670
hsa-mir-204	chr9	73447308	73447328	-		None	None	None	0.3095680125	None	None	None	None	no	None	None
hsa-mir-205	chr1	209605357	209605377	+		None	None	None	0.2729750625	None	None	None	None	Yes	209605727	209605804
hsa-mir-2052	chr8	75617695	75617713	+		None	None	None	0.0	None	None	None	None	no	None	None
hsa-mir-2052	chr8	75611873	75611892	+		None	None	None	0.03469225	None	None	None	None	no	None	None
hsa-mir-2054	chr4	126403016	126403036	+	H1neurons	126402615	126403210	0.594405594406	0.1972908125	None	None	None	None	Yes	126402699	126402894
hsa-mir-2054	chr4	126398804	126398823	+		None	None	None	0.2045622375	None	None	None	None	Yes	126398330	126398491
hsa-mir-2054	chr4	126413148	126413167	+	Sknmc	126412368	126412896	0.238761238761	0.1240786	None	None	None	None	Yes	126412863	126413042
hsa-mir-206	chr6	52001071	52001091	+		None	None	None	0.1086673125	None	None	None	None	Yes	52001068	52001160
hsa-mir-208a	chr14	23904831	23904955	-		None	None	None	0.570984	None	None	None	None	Yes	23904954	23904976
hsa-mir-208a	chr14	23875403	23875422	-		None	None	None	0.5087229	None	None	None	None	no	None	None
hsa-mir-208a	chr14	23863950	23863969	-		None	None	None	0.5009850375	None	None	None	None	no	None	None
hsa-mir-208a	chr14	23877413	23877487	-		None	None	None	0.49914805	None	None	None	None	no	None	None
hsa-mir-208a	chr14	23887831	23887850	-		None	None	None	0.5556886125	None	None	None	None	no	None	None
hsa-mir-208a	chr14	23878850	23878891	-		None	None	None	0.49972345	None	None	None	None	Yes	23878889	23878919
hsa-mir-208a	chr14	23907478	23907497	-		None	None	None	0.499859625	None	None	None	None	no	None	None
hsa-mir-208b	chr14	23928700	23928720	-		None	None	None	0.2513577875	None	None	None	None	no	None	None
hsa-mir-208b	chr14	23887831	23887850	-		None	None	None	0.5556886125	None	None	None	None	no	None	None
hsa-mir-208b	chr14	23904831	23904955	-		None	None	None	0.570984	None	None	None	None	Yes	23904954	23904976
hsa-mir-208b	chr14	23907478	23907497	-		None	None	None	0.499859625	None	None	None	None	no	None	None
hsa-mir-20a	chr13	92000744	92000763	+	A549;ECC1;Gm12878;Gm12891;Gm12892;H1hesc;H1neurons;Hct116;Helas3;Hepg2;Hl60;K562;Panc1;Pfsk1;Sknmc;Sknsh;U87;huvec	91999040	92013365	0.999000999001	0.3095924625	91999399	92000399	92001099	92002099	Yes	92001057	92001060
hsa-mir-20a	chr13	92000251	92000291	+	A549;ECC1;Gm12878;Gm12891;Gm12892;H1hesc;H1neurons;Hct116;Helas3;Hepg2;Hl60;K562;Panc1;Pfsk1;Sknmc;Sknsh;U87;huvec	91999040	92013365	1.0	0.2602618	91999399	92000399	None	None	Yes	91999935	91999941
hsa-mir-20a	chr13	92002372	92002391	+	Gm12878;Gm12891;Gm12892;H1hesc;Helas3;Hepg2;Hl60;K562;Pfsk1;Sknmc;U87	91999040	92013365	0.999000999001	0.4324255	None	None	92001099	92002099	Yes	92002077	92002125
hsa-mir-20a	chr13	91999144	91999163	+	A549;ECC1;Gm12878;Gm12891;Gm12892;H1hesc;H1neurons;Hct116;Helas3;Hepg2;Hl60;K562;Panc1;Pfsk1;Sknmc;Sknsh;U87;huvec	91998785	92013715	0.867132867133	0.1916805625	91999399	92000399	None	None	no	None	None
hsa-mir-20a	chr13	92000591	92000610	+	A549;ECC1;Gm12878;Gm12891;Gm12892;H1hesc;H1neurons;Hct116;Helas3;Hepg2;Hl60;K562;Panc1;Pfsk1;Sknmc;Sknsh;U87;huvec	91999040	92013365	0.999000999001	0.2923928875	91999399	92000399	92001099	92002099	Yes	92001057	92001060
hsa-mir-20a	chr13	91999613	91999634	+	A549;ECC1;Gm12878;Gm12891;Gm12892;H1hesc;H1neurons;Hct116;Helas3;Hepg2;Hl60;K562;Panc1;Pfsk1;Sknmc;Sknsh;U87;huvec	91999040	92013365	0.999000999001	0.2157690375	91999399	92000399	None	None	Yes	91999935	91999941
hsa-mir-20a	chr13	91999940	91999963	+	A549;ECC1;Gm12878;Gm12891;Gm12892;H1hesc;H1neurons;Hct116;Helas3;Hepg2;Hl60;K562;Panc1;Pfsk1;Sknmc;Sknsh;U87;huvec	91999040	92013365	0.999000999001	0.23649045	91999399	92000399	None	None	Yes	91999935	91999941
hsa-mir-20a	chr13	92001062	92001081	+	A549;ECC1;Gm12878;Gm12891;Gm12892;H1hesc;H1neurons;Hct116;Helas3;Hepg2;Hl60;K562;Panc1;Pfsk1;Sknmc;Sknsh;U87;huvec	91999040	92013365	0.999000999001	0.352715725	None	None	92001099	92002099	Yes	92001375	92001378
hsa-mir-20b	chrX	133305674	133305693	-	H1hesc	133305420	133306494	0.762237762238	0.0440238375	None	None	None	None	Yes	133305697	133305829
hsa-mir-20b	chrX	133306078	133306098	-	H1hesc	133305420	133306494	0.906093906094	0.036191675	None	None	133306361	133307361	Yes	133305697	133305829
hsa-mir-20b	chrX	133336311	133336330	-		None	None	None	0.017597875	None	None	None	None	no	None	None
hsa-mir-20b	chrX	133309041	133309060	-	H1hesc	133308999	133309308	0.308691308691	0.019003875	None	None	None	None	no	None	None
hsa-mir-20b	chrX	133306564	133306583	-	H1hesc	133306495	133306957	0.461538461538	0.0333735625	133306728	133307728	133307066	133308066	Yes	133306387	133306535
hsa-mir-20b	chrX	133307833	133307852	-	H1hesc	133307265	133308721	0.999000999001	0.0247981	133306728	133307728	133307066	133308066	Yes	133307837	133307866
hsa-mir-20b	chrX	133338834	133338854	-		None	None	None	0.0163279875	None	None	None	None	no	None	None
hsa-mir-21	chr17	57917813	57917832	+	A549;Gm12878;H1hesc;Hepg2;Gm12891;Gm12892;Hct116;Helas3;K562;Panc1;Pfsk1;Sknsh;U87;huvec	57914526	57924166	0.999000999001	1.0	None	None	None	None	Yes	57917304	57917349
hsa-mir-21	chr17	57915214	57915368	+	A549;ECC1;Gm12878;Gm12891;H1hesc;Hepg2;Hl60;Sknmc;Gm12892;Hct116;Helas3;K562;Panc1;Pfsk1;Sknsh;U87;huvec	57914526	57924166	1.0	0.9853999375	57914755	57915755	57915065	57916065	Yes	57915208	57915389
hsa-mir-21	chr17	57915354	57915373	+	A549;ECC1;Gm12878;Gm12891;H1hesc;Hepg2;Hl60;Sknmc;Gm12892;Hct116;Helas3;K562;Panc1;Pfsk1;Sknsh;U87;huvec	57914526	57924166	0.999000999001	0.9902461875	57914755	57915755	57915065	57916065	Yes	57915208	57915389
hsa-mir-21	chr17	57905619	57905639	+	A549;Gm12878;Gm12891;Gm12892;Helas3;Panc1;Sknsh	57904503	57907314	1.0	0.5216440625	None	None	None	None	Yes	57905453	57905603
hsa-mir-21	chr17	57917331	57917363	+	A549;Gm12878;H1hesc;Hepg2;Gm12891;Gm12892;Hct116;Helas3;K562;Panc1;Pfsk1;Sknsh;U87;huvec	57914526	57924166	1.0	1.0	None	None	None	None	Yes	57917304	57917349
hsa-mir-21	chr17	57916642	57916664	+	A549;Gm12878;H1hesc;Hepg2;Gm12891;Gm12892;Hct116;Helas3;K562;Panc1;Pfsk1;Sknsh;U87;huvec	57914526	57924166	1.0	0.997711675	None	None	None	None	Yes	57916967	57916998
hsa-mir-21	chr17	57916986	57917006	+	A549;Gm12878;H1hesc;Hepg2;Gm12891;Gm12892;Hct116;Helas3;K562;Panc1;Pfsk1;Sknsh;U87;huvec	57914526	57924166	1.0	1.0	None	None	None	None	Yes	57917304	57917349
hsa-mir-21	chr17	57918477	57918516	+	A549;Gm12878;H1hesc;Hepg2;K562;Gm12891;Gm12892;Hct116;Helas3;Panc1;Pfsk1;Sknsh;U87;huvec	57914526	57924166	0.999000999001	1.0	None	None	None	None	Yes	57918827	57918853
hsa-mir-21	chr17	57916182	57916201	+	A549;ECC1;Gm12878;Gm12891;H1hesc;Hepg2;Hl60;Gm12892;Hct116;Helas3;K562;Panc1;Pfsk1;Sknsh;U87;huvec	57914526	57924166	0.999000999001	0.987192825	57914755	57915755	57915065	57916065	Yes	57915610	57915759
hsa-mir-21	chr17	57915889	57915909	+	A549;ECC1;Gm12878;Gm12891;H1hesc;Hepg2;Hl60;Sknmc;Gm12892;Hct116;Helas3;K562;Panc1;Pfsk1;Sknsh;U87;huvec	57914526	57924166	1.0	0.9884700625	57914755	57915755	57915065	57916065	Yes	57915610	57915759
hsa-mir-21	chr17	57871988	57872007	+		None	None	None	0.3484409375	None	None	None	None	Yes	57871879	57871885
hsa-mir-210	chr11	577270	577290	-	A549;Gm12878;Gm12892;Helas3;K562;Panc1;Pfsk1;Sknmc	576801	577878	0.978021978022	0.16069715	None	None	None	None	no	None	None
hsa-mir-210	chr11	568450	568469	-	A549;ECC1;Gm12878;Gm12891;Gm12892;H1neurons;Hct116;Helas3;Hepg2;Hl60;K562;Panc1;Pfsk1;Sknmc;Sknsh;U87;huvec	567205	569241	0.999000999001	0.0	568398	569398	568711	569711	Yes	568358	568498
hsa-mir-210	chr11	575584	575604	-	A549;ECC1;Gm12878;Gm12891;Gm12892;H1hesc;H1neurons;Hct116;Helas3;Hepg2;Hl60;K562;Panc1;Pfsk1;Sknmc;Sknsh;U87;huvec	575040	576070	0.976023976024	0.185103975	None	None	None	None	Yes	575824	575860
hsa-mir-210	chr11	615688	615717	-	A549;ECC1;Gm12878;Gm12891;Gm12892;H1hesc;Hct116;Helas3;Hl60;K562;Panc1;Pfsk1;Sknmc;Sknsh;U87;huvec	615125	616438	0.999000999001	0.0902477125	None	None	None	None	Yes	615947	616004
hsa-mir-210	chr11	615927	616004	-	A549;ECC1;Gm12878;Gm12891;Gm12892;H1hesc;Hct116;Helas3;Hl60;K562;Panc1;Pfsk1;Sknmc;Sknsh;U87;huvec	611930	616751	0.999000999001	0.090308725	None	None	None	None	Yes	615947	616004
hsa-mir-210	chr11	569409	569427	-	A549;ECC1;Gm12878;Gm12891;Gm12892;H1neurons;Hct116;Helas3;Hepg2;Hl60;K562;Panc1;Pfsk1;Sknmc;Sknsh;U87;huvec	568744	570359	1.0	0.00501645	568398	569398	568711	569711	no	None	None
hsa-mir-210	chr11	576603	576620	-	A549;ECC1;Gm12878;Gm12891;Gm12892;H1hesc;H1neurons;Hct116;Helas3;Hepg2;Hl60;K562;Panc1;Pfsk1;Sknmc;Sknsh;U87;huvec	575998	577473	0.999000999001	0.172997475	None	None	None	None	Yes	576413	576457
hsa-mir-210	chr11	616507	616526	-	A549;ECC1;Gm12878;Gm12891;Gm12892;H1hesc;Hct116;Helas3;Hl60;K562;Panc1;Pfsk1;Sknmc;Sknsh;U87;huvec	611930	616751	0.734265734266	0.0893522	None	None	None	None	Yes	66725826	66725891
hsa-mir-210	chr11	607963	607983	-	A549;Gm12878;Gm12891;Gm12892;H1hesc;Hl60;K562;Panc1	607052	612033	1.0	0.056086875	None	None	None	None	no	None	None
hsa-mir-210	chr11	607578	607597	-	A549;Gm12878;Gm12891;Gm12892;H1hesc;Hl60;K562;Panc1	607052	612033	0.999000999001	0.05655535	None	None	None	None	Yes	45607088	45607234
hsa-mir-210	chr11	615169	615188	-	A549;ECC1;Gm12878;Gm12891;Gm12892;H1hesc;Hct116;Helas3;Hl60;K562;Panc1;Pfsk1;Sknmc;Sknsh;U87;huvec	614053	616457	0.999000999001	0.084697525	None	None	None	None	Yes	615666	615717
hsa-mir-210	chr11	568932	568951	-	A549;ECC1;Gm12878;Gm12891;Gm12892;H1neurons;Hct116;Helas3;Hepg2;Hl60;K562;Panc1;Pfsk1;Sknmc;Sknsh;U87;huvec	567884	570406	0.999000999001	0.0	568398	569398	568711	569711	Yes	568358	568498
hsa-mir-210	chr11	575828	575850	-	A549;ECC1;Gm12878;Gm12891;Gm12892;H1hesc;H1neurons;Hct116;Helas3;Hepg2;Hl60;K562;Panc1;Pfsk1;Sknmc;Sknsh;U87;huvec	575464	576663	0.874125874126	0.1843588625	None	None	None	None	Yes	575824	575860
hsa-mir-211	chr15	31372826	31372846	-		None	None	None	0.00386295	None	None	None	None	Yes	31372717	31372842
hsa-mir-211	chr15	31373241	31373257	-		None	None	None	0.0037640375	None	None	None	None	Yes	31372717	31372842
hsa-mir-2110	chr10	115934581	115934600	-	A549;ECC1;Gm12878;Gm12891;Gm12892;H1hesc;H1neurons;Hct116;Helas3;Hepg2;Hl60;K562;Panc1;Pfsk1;Sknmc;Sknsh;U87;huvec	115933216	115934896	0.805194805195	0.2423664125	None	None	None	None	Yes	115934082	115934101
hsa-mir-2110	chr10	115933944	115933963	-	A549;ECC1;Gm12878;Gm12891;Gm12892;H1hesc;H1neurons;Hct116;Helas3;Hepg2;Hl60;K562;Panc1;Pfsk1;Sknmc;Sknsh;U87;huvec	115933216	115934896	0.999000999001	0.5633928625	None	None	None	None	Yes	115933900	115933996
hsa-mir-2110	chr10	115947909	115947928	-		None	None	None	0.0441295125	None	None	None	None	no	None	None
hsa-mir-2116	chr15	59474243	59474263	-	Gm12891;Gm12878;Gm12892;Helas3	59472629	59474237	0.484515484515	0.2521923875	None	None	None	None	no	None	None
hsa-mir-2116	chr15	59500193	59500213	-		None	None	None	0.2589297875	None	None	None	None	no	None	None
hsa-mir-2117	chr17	41478039	41478059	+	A549;ECC1;Hepg2;U87	41478174	41479248	0.374625374625	0.087098225	None	None	None	None	Yes	41478034	41478043
hsa-mir-2117	chr17	41476351	41476392	+	A549;ECC1;Gm12878;Gm12892;H1hesc;H1neurons;Hct116;Helas3;Hepg2;Hl60;K562;Panc1;Pfsk1;Sknmc;Sknsh;U87;huvec	41475841	41476861	0.989010989011	0.107359375	None	None	None	None	Yes	41476303	41476361
hsa-mir-212	chr17	1958048	1958068	-	A549;ECC1;Gm12878;Gm12891;Gm12892;H1neurons;Helas3;K562;Pfsk1;Sknsh;huvec	1956958	1972600	1.0	0.04617765	None	None	1956574	1957574	Yes	1958400	1958403
hsa-mir-212	chr17	1971694	1971713	-	Gm12878;Gm12891;Sknsh;huvec;Gm12892	1962349	1972368	0.999000999001	0.23692645	None	None	None	None	Yes	1972109	1972244
hsa-mir-212	chr17	1966877	1966897	-	Gm12878;huvec;Gm12891;Gm12892;Pfsk1	1961676	1968948	1.0	0.2174733625	None	None	None	None	Yes	1966511	1966515
hsa-mir-212	chr17	1961878	1961897	-	Gm12878;Gm12891;Gm12892;H1hesc;Pfsk1;huvec	1956958	1972600	0.999000999001	0.0325237875	None	None	None	None	Yes	1961475	1961589
hsa-mir-212	chr17	1957308	1957328	-	Gm12878;Gm12891;H1neurons;K562;Gm12892	1956894	1972520	0.923076923077	0.044889675	None	None	1956574	1957574	Yes	1957796	1957841
hsa-mir-212	chr17	1954427	1954445	-	A549;Gm12878;H1neurons;Hct116;K562;Sknsh	1952760	1955036	1.0	0.04037195	1952950	1953950	None	None	Yes	1954441	1954459
hsa-mir-212	chr17	1954746	1954767	-	A549;Gm12878;H1neurons;K562	1952760	1955036	0.779220779221	0.0312273625	None	None	None	None	Yes	1954441	1954459
hsa-mir-212	chr17	1975336	1975355	-	Gm12878;Gm12891;Gm12892;Pfsk1;huvec	1974509	1975925	0.999000999001	0.26780755	None	None	None	None	Yes	1974768	1974907
hsa-mir-212	chr17	1962186	1962206	-	Gm12878;Gm12891;Gm12892;H1hesc;Hl60;Pfsk1;huvec	1961676	1968948	1.0	0.031402325	None	None	None	None	Yes	1962206	1962218
hsa-mir-212	chr17	1966290	1966310	-	Gm12878;huvec;ECC1;Gm12891;Gm12892;Pfsk1	1961676	1968948	1.0	0.2058800875	None	None	None	None	Yes	1965895	1965945
hsa-mir-212	chr17	1978558	1978576	-	Gm12878;Gm12891;Gm12892;Pfsk1	1978152	1978963	0.81018981019	0.259685225	None	None	None	None	no	None	None
hsa-mir-212	chr17	1958411	1958430	-	A549;ECC1;Gm12878;Gm12891;Gm12892;H1neurons;Helas3;K562;Pfsk1;Sknsh;huvec	1956958	1972600	0.999000999001	0.043153	None	None	None	None	Yes	1958400	1958403
hsa-mir-212	chr17	1959258	1959276	-	Gm12878;Gm12891;Gm12892;Pfsk1;huvec	1956958	1972600	1.0	0.037438475	None	None	None	None	no	None	None
hsa-mir-212	chr17	1958882	1958902	-	A549;ECC1;Gm12878;Gm12891;Gm12892;H1neurons;Helas3;K562;Pfsk1;Sknsh;huvec	1956958	1972600	1.0	0.039990025	None	None	None	None	Yes	1958400	1958403
hsa-mir-212	chr17	1959477	1959497	-	Gm12878;Gm12891;Gm12892;H1neurons;Pfsk1;huvec	1956958	1972600	1.0	0.03654695	None	None	None	None	no	None	None
hsa-mir-212	chr17	1959747	1959765	-	Gm12878;Gm12891;Gm12892;H1neurons;Pfsk1;huvec	1956958	1972600	1.0	0.0363914125	None	None	None	None	Yes	1960015	1960151
hsa-mir-212	chr17	1957546	1957566	-	ECC1;Gm12878;Gm12891;H1neurons;K562;Pfsk1;huvec;Gm12892	1956958	1972600	1.0	0.0432312875	None	None	1956574	1957574	Yes	1957796	1957841
hsa-mir-212	chr17	1985608	1985628	-		None	None	None	0.2476119	None	None	None	None	Yes	1985189	1985254
hsa-mir-212	chr17	1960418	1960437	-	Gm12878;Gm12891;Gm12892;H1neurons;Pfsk1	1956958	1972600	0.999000999001	0.033195125	None	None	None	None	Yes	1960015	1960151
hsa-mir-212	chr17	1963208	1963227	-	Gm12878;Gm12891;Hl60;huvec;Gm12892;Pfsk1	1961676	1968948	0.999000999001	0.0431016875	None	None	None	None	Yes	1963320	1963327
hsa-mir-212	chr17	1964725	1964745	-	Gm12878;Gm12891;huvec;Gm12892;Pfsk1	1961676	1968948	1.0	0.1545444375	None	None	None	None	Yes	1964261	1964270
hsa-mir-212	chr17	1960670	1960690	-	Gm12878;Gm12891;Gm12892;H1neurons;Pfsk1	1956958	1972600	1.0	0.0322724125	None	None	None	None	Yes	1960345	1960403
hsa-mir-212	chr17	1961096	1961116	-	Gm12878;Gm12891;Gm12892;H1neurons;Pfsk1	1956958	1972600	1.0	0.031318725	None	None	None	None	Yes	1961475	1961589
hsa-mir-212	chr17	1953683	1953703	-	A549;ECC1;Gm12878;Gm12891;H1neurons;Hct116;Helas3;K562;Sknsh	1952760	1955036	1.0	0.0	1952950	1953950	None	None	Yes	1953235	1953271
hsa-mir-212	chr17	1957813	1957833	-	A549;ECC1;Gm12878;Gm12891;Gm12892;H1neurons;Helas3;K562;Pfsk1;Sknsh;huvec	1956958	1972600	1.0	0.041479325	None	None	1956574	1957574	Yes	1957796	1957841
hsa-mir-214	chr1	172113899	172113935	-	Pfsk1;Sknmc;Sknsh;huvec	172113262	172115212	1.0	0.6924403375	None	None	None	None	Yes	172113872	172113935
hsa-mir-214	chr1	172113673	172113693	-	Sknsh;Pfsk1;Sknmc;huvec	172111853	172114971	1.0	0.6997893875	None	None	None	None	Yes	172113872	172113935
hsa-mir-214	chr1	172132920	172132939	-	Sknsh	172132626	172132991	0.364635364635	0.1721815	None	None	None	None	no	None	None
hsa-mir-215	chr1	220303836	220303856	-		None	None	None	0.0141149375	None	None	None	None	no	None	None
hsa-mir-215	chr1	220316805	220316824	-	Gm12878;Gm12891;Gm12892;H1hesc;Helas3	220317131	220317755	0.182817182817	0.024331675	None	None	None	None	no	None	None
hsa-mir-215	chr1	220291501	220291520	-		None	None	None	0.0019762875	None	None	None	None	no	None	None
hsa-mir-216a	chr2	56227041	56227061	-		None	None	None	0.0026331	None	None	None	None	no	None	None
hsa-mir-216a	chr2	56216280	56216299	-	huvec	56215469	56217427	0.999000999001	0.0	None	None	None	None	Yes	56216672	56216740
hsa-mir-216a	chr2	56241440	56241459	-	H1neurons;huvec	56241147	56241663	0.515484515485	0.00623165	None	None	None	None	Yes	56241374	56241479
hsa-mir-216a	chr2	56229105	56229125	-		None	None	None	0.00282715	None	None	None	None	no	None	None
hsa-mir-216b	chr2	56241440	56241459	-	H1neurons;huvec	56241147	56241663	0.515484515485	0.00623165	None	None	None	None	Yes	56241374	56241479
hsa-mir-216b	chr2	56276185	56276206	-		None	None	None	0.0061217625	None	None	None	None	no	None	None
hsa-mir-216b	chr2	56229105	56229125	-		None	None	None	0.00282715	None	None	None	None	no	None	None
hsa-mir-217	chr2	56229105	56229125	-		None	None	None	0.00282715	None	None	None	None	no	None	None
hsa-mir-217	chr2	56227041	56227061	-		None	None	None	0.0026331	None	None	None	None	no	None	None
hsa-mir-217	chr2	56241440	56241459	-	H1neurons;huvec	56241147	56241663	0.515484515485	0.00623165	None	None	None	None	Yes	56241374	56241479
hsa-mir-217	chr2	56216280	56216299	-	huvec	56215469	56217427	0.999000999001	0.0	None	None	None	None	Yes	56216672	56216740
hsa-mir-218-1	chr4	20490145	20490164	+	Sknsh	20489380	20489984	0.32967032967	0.28474395	None	None	None	None	Yes	20490480	20490671
hsa-mir-218-1	chr4	20482188	20482207	+	H1neurons;K562;Sknsh	20481955	20482415	0.45954045954	0.2781961	None	None	None	None	Yes	20481974	20482037
hsa-mir-218-1	chr4	20520709	20520730	+		None	None	None	0.2351821375	None	None	None	None	no	None	None
hsa-mir-218-2	chr5	168220970	168220989	-	U87	168220654	168221794	0.824175824176	0.1627945	None	None	None	None	no	None	None
hsa-mir-218-2	chr5	168200034	168200053	-	Sknsh	168199355	168199968	0.424575424575	0.176962425	None	None	None	None	Yes	168199850	168199947
hsa-mir-218-2	chr5	168224024	168224044	-	H1neurons	168224106	168224549	0.427572427572	0.1637300875	None	None	None	None	no	None	None
hsa-mir-218-2	chr5	168216566	168216586	-	U87	168216736	168217376	0.33966033966	0.1562051875	None	None	None	None	Yes	168216599	168216639
hsa-mir-218-2	chr5	168223515	168223533	-	Sknsh	168222906	168223178	0.154845154845	0.1656674375	None	None	None	None	no	None	None
hsa-mir-219-1	chr6	33139083	33139103	+		None	None	None	0.1402502	None	None	None	None	no	None	None
hsa-mir-219-1	chr6	33172022	33172040	+	A549;ECC1;Gm12878;Gm12891;Gm12892;H1hesc;H1neurons;Hct116;Helas3;Hepg2;Hl60;K562;Panc1;Pfsk1;Sknmc;Sknsh;U87;huvec	33171184	33176701	1.0	0.47344985	33171994	33172994	None	None	Yes	33172088	33172097
hsa-mir-219-1	chr6	33168132	33168152	+	A549;ECC1;Gm12878;Gm12891;Gm12892;H1hesc;H1neurons;Hct116;Helas3;Hepg2;Hl60;K562;Panc1;Pfsk1;Sknmc;Sknsh;U87;huvec	33167596	33169197	1.0	0.624707025	None	None	None	None	Yes	33168559	33168718
hsa-mir-219-1	chr6	33175565	33175584	+	A549;ECC1;Gm12878;Gm12891;Gm12892;H1hesc;H1neurons;Hct116;Helas3;Hepg2;Hl60;K562;Panc1;Pfsk1;Sknmc;Sknsh;U87;huvec	33171184	33176701	0.999000999001	0.0202429	None	None	33174437	33175437	Yes	33175810	33175829
hsa-mir-219-1	chr6	33171725	33171745	+	A549;ECC1;Gm12878;Gm12891;Gm12892;H1hesc;H1neurons;Hct116;Helas3;Hepg2;Hl60;K562;Panc1;Pfsk1;Sknmc;Sknsh;U87;huvec	33171184	33176701	1.0	0.51171395	33171994	33172994	None	None	Yes	33172088	33172097
hsa-mir-219-1	chr6	33152909	33152927	+		None	None	None	0.221150075	None	None	None	None	no	None	None
hsa-mir-219-1	chr6	33172549	33172567	+	A549;ECC1;Gm12878;Gm12891;Gm12892;H1hesc;H1neurons;Hct116;Helas3;Hepg2;Hl60;K562;Panc1;Pfsk1;Sknmc;Sknsh;U87;huvec	33171184	33176701	1.0	0.4541449625	33171994	33172994	None	None	Yes	33172088	33172097
hsa-mir-219-1	chr6	33160596	33160616	+	A549;Hct116;Pfsk1;huvec;Gm12878;Hl60;K562;Panc1;Sknmc	33160296	33163033	0.809190809191	0.3294558375	None	None	None	None	no	None	None
hsa-mir-219-1	chr6	33161081	33161099	+	A549;Hct116;Pfsk1;huvec;Hepg2;Gm12878;Hl60;K562;Panc1;Sknmc;Sknsh	33160296	33163033	1.0	0.340302775	None	None	None	None	Yes	33161370	33161392
hsa-mir-219-1	chr6	33175053	33175072	+	A549;ECC1;Gm12878;Gm12892;H1hesc;H1neurons;Hct116;Helas3;Hepg2;Hl60;K562;Panc1;Pfsk1;Sknmc;Sknsh;U87;huvec	33171184	33176701	0.999000999001	0.0396903875	None	None	33174437	33175437	Yes	33174565	33174569
hsa-mir-219-1	chr6	33161666	33161686	+	Hepg2;Pfsk1;A549;Gm12878;Hct116;Hl60;K562;Panc1;Sknmc;Sknsh	33160296	33163033	1.0	0.354375775	None	None	None	None	Yes	33161370	33161392
hsa-mir-219-1	chr6	33129392	33129411	+	A549;ECC1;Hct116;Helas3;Sknmc	33129135	33129808	0.672327672328	0.111029725	None	None	None	None	Yes	33128937	33128941
hsa-mir-219-1	chr6	33162141	33162160	+	Pfsk1;Hepg2;Hl60;K562;Panc1;Sknmc	33160296	33163033	0.999000999001	0.3666886125	None	None	None	None	Yes	33162505	33162537
hsa-mir-219-1	chr6	33129843	33129862	+	A549;Hct116;Helas3;Sknmc	33129135	33129808	0.455544455544	0.1121190375	None	None	None	None	no	None	None
hsa-mir-219-2	chr9	131183357	131183377	-	A549;ECC1;Gm12878;Gm12892;Hct116;Hepg2;K562;Pfsk1;Sknsh;U87;huvec	131182311	131183714	0.847152847153	0.04697315	None	None	None	None	no	None	None
[truncated: 7,026 more rows]
